# Supplementary material for: A tin fluoride-free, efficient and durable tin-lead perovskite solar cell
Source: Nat Commun. 2026 Jan 12;17:360. doi: 10.1038/s41467-025-65445-0 (PMC12796181; doi:10.1038/s41467-025-65445-0)
Supplement: Supplementary file 4 — Souce Data in manuscript [file 41467_2025_65445_MOESM4_ESM.xlsx]

## Sheet: Figure 2a
FAI		FAI+SnF2
Temperature (°C)	Weight % (%)	Temperature (°C)	Weight % (%)
16.91	100.01	17.29	99.9644
16.91	100.01	17.3	99.9644
16.9	100.01	17.3	99.9644
16.9	100.01	17.3	99.9611
16.9	100.013	17.3	99.9611
16.9	100.013	17.3	99.9611
16.89	100.013	17.31	99.9611
16.89	100.013	17.31	99.9611
16.89	100.01	17.31	99.9553
16.89	100.01	17.31	99.9553
16.89	100.01	17.32	99.9553
16.89	100.01	17.32	99.9553
16.88	100.01	17.32	99.9553
16.88	100.01	17.32	99.9553
16.88	100.01	17.32	99.9519
16.88	100.013	17.33	99.9519
16.87	100.013	17.33	99.9519
16.87	100.01	17.33	99.9495
16.87	100.01	17.33	99.9495
16.87	100.01	17.33	99.9495
16.87	100.01	17.34	99.9495
16.87	100.01	17.34	99.9495
16.87	100.01	17.34	99.9495
16.87	100.013	17.34	99.9495
16.87	100.01	17.34	99.9462
16.86	100.01	17.34	99.9462
16.86	100.01	17.35	99.9462
16.86	100.01	17.35	99.9462
16.86	100.01	17.35	99.9462
16.86	100.008	17.35	99.9428
16.86	100.01	17.36	99.9428
16.85	100.01	17.36	99.9428
16.85	100.008	17.36	99.9403
16.85	100.008	17.36	99.9403
16.85	100.008	17.36	99.9403
16.85	100.01	17.37	99.9403
16.85	100.008	17.37	99.937
16.84	100.008	17.37	99.937
16.84	100.008	17.37	99.937
16.84	100.008	17.37	99.937
16.84	100.008	17.37	99.937
16.84	100.008	17.38	99.937
16.83	100.008	17.38	99.937
16.83	100.008	17.38	99.9346
16.83	100.008	17.38	99.9346
16.83	100.005	17.38	99.9312
16.83	100.008	17.38	99.9346
16.83	100.008	17.39	99.9346
16.83	100.005	17.39	99.9312
16.82	100.008	17.39	99.9312
16.82	100.005	17.39	99.9312
16.82	100.005	17.39	99.9312
16.82	100.008	17.4	99.9312
16.82	100.005	17.4	99.9279
16.81	100.005	17.4	99.9312
16.81	100.005	17.4	99.9279
16.81	100.005	17.4	99.9279
16.81	100.008	17.4	99.9279
16.81	100.005	17.4	99.9279
16.81	100.008	17.41	99.9279
16.81	100.005	17.41	99.9254
16.81	100.008	17.41	99.9279
16.81	100.005	17.41	99.9254
16.81	100.008	17.42	99.9254
16.8	100.005	17.42	99.9254
16.81	100.008	17.42	99.9254
16.81	100.005	17.42	99.9254
16.8	100.008	17.43	99.9254
16.8	100.005	17.43	99.9221
16.8	100.008	17.43	99.9254
16.8	100.008	17.44	99.9254
16.8	100.008	17.44	99.9254
16.8	100.008	17.44	99.9254
16.81	100.008	17.45	99.9254
16.81	100.008	17.45	99.9221
16.81	100.008	17.45	99.9254
16.81	100.008	17.46	99.9221
16.81	100.008	17.46	99.9254
16.81	100.008	17.47	99.9221
16.81	100.008	17.47	99.9254
16.81	100.008	17.48	99.9221
16.81	100.008	17.48	99.9221
16.82	100.008	17.49	99.9221
16.82	100.008	17.49	99.9221
16.82	100.01	17.5	99.9221
16.82	100.008	17.5	99.9221
16.82	100.008	17.51	99.9188
16.83	100.01	17.51	99.9221
16.83	100.01	17.52	99.9221
16.83	100.008	17.53	99.9188
16.83	100.01	17.53	99.9221
16.84	100.01	17.54	99.9221
16.84	100.008	17.55	99.9188
16.84	100.008	17.55	99.9188
16.85	100.01	17.55	99.9221
16.85	100.01	17.56	99.9188
16.85	100.008	17.56	99.9188
16.86	100.008	17.57	99.9188
16.87	100.01	17.58	99.9188
16.87	100.01	17.59	99.9188
16.87	100.008	17.59	99.9188
16.88	100.008	17.6	99.9188
16.88	100.01	17.61	99.9188
16.88	100.01	17.61	99.9188
16.89	100.01	17.62	99.9188
16.89	100.008	17.63	99.9188
16.9	100.01	17.63	99.9188
16.9	100.01	17.64	99.9188
16.91	100.01	17.65	99.9188
16.91	100.01	17.66	99.9188
16.92	100.008	17.67	99.9188
16.93	100.01	17.68	99.9188
16.93	100.01	17.68	99.9188
16.94	100.01	17.69	99.9188
16.94	100.01	17.7	99.9188
16.95	100.01	17.71	99.9163
16.95	100.01	17.72	99.9188
16.96	100.01	17.73	99.9188
16.97	100.01	17.74	99.9188
16.97	100.01	17.75	99.9188
16.98	100.01	17.76	99.9163
16.99	100.013	17.76	99.9188
17	100.01	17.77	99.9188
17.01	100.01	17.78	99.9188
17.01	100.01	17.79	99.9163
17.02	100.01	17.8	99.9163
17.02	100.013	17.81	99.9188
17.03	100.013	17.82	99.9163
17.04	100.01	17.83	99.9163
17.05	100.01	17.85	99.9163
17.06	100.013	17.86	99.9188
17.07	100.013	17.87	99.9163
17.07	100.013	17.88	99.9163
17.08	100.015	17.89	99.9188
17.09	100.013	17.9	99.9163
17.1	100.013	17.91	99.9163
17.11	100.013	17.92	99.9163
17.12	100.015	17.93	99.9188
17.13	100.013	17.94	99.9163
17.14	100.013	17.96	99.9163
17.15	100.013	17.97	99.9163
17.16	100.015	17.98	99.9163
17.17	100.013	17.99	99.9163
17.17	100.013	18	99.9163
17.18	100.013	18.01	99.913
17.19	100.015	18.02	99.9163
17.2	100.013	18.04	99.9163
17.22	100.013	18.05	99.913
17.23	100.015	18.06	99.9163
17.24	100.013	18.07	99.9163
17.25	100.013	18.09	99.913
17.26	100.015	18.1	99.9163
17.27	100.013	18.11	99.9163
17.28	100.015	18.13	99.9163
17.29	100.015	18.14	99.9163
17.3	100.015	18.15	99.9163
17.31	100.015	18.17	99.9163
17.32	100.015	18.18	99.9163
17.33	100.015	18.19	99.913
17.35	100.015	18.21	99.9163
17.36	100.015	18.22	99.9163
17.37	100.013	18.24	99.913
17.39	100.015	18.25	99.9163
17.4	100.015	18.26	99.9163
17.41	100.013	18.28	99.913
17.42	100.015	18.29	99.9163
17.43	100.015	18.31	99.913
17.45	100.015	18.32	99.9163
17.46	100.015	18.34	99.913
17.48	100.013	18.35	99.913
17.49	100.015	18.37	99.9163
17.51	100.013	18.38	99.913
17.52	100.015	18.4	99.9163
17.53	100.015	18.41	99.913
17.54	100.013	18.43	99.913
17.56	100.015	18.44	99.913
17.57	100.013	18.46	99.913
17.59	100.015	18.47	99.913
17.6	100.015	18.49	99.913
17.62	100.013	18.51	99.9105
17.63	100.015	18.52	99.913
17.65	100.013	18.54	99.9105
17.66	100.015	18.56	99.913
17.68	100.013	18.57	99.9105
17.69	100.015	18.59	99.9105
17.71	100.013	18.61	99.9105
17.72	100.015	18.62	99.9105
17.74	100.013	18.64	99.9105
17.75	100.015	18.66	99.9105
17.77	100.013	18.67	99.9105
17.79	100.015	18.69	99.9105
17.8	100.013	18.71	99.9105
17.82	100.015	18.73	99.9105
17.83	100.013	18.75	99.9072
17.85	100.015	18.76	99.9105
17.87	100.013	18.78	99.9072
17.88	100.015	18.8	99.9105
17.9	100.015	18.82	99.9105
17.92	100.015	18.84	99.9105
17.93	100.015	18.85	99.9105
17.95	100.013	18.87	99.9072
17.97	100.015	18.89	99.9105
17.99	100.013	18.91	99.9072
18.01	100.015	18.93	99.9105
18.02	100.013	18.95	99.9072
18.04	100.015	18.97	99.9072
18.06	100.015	18.99	99.9105
18.08	100.013	19.01	99.9072
18.1	100.015	19.03	99.9072
18.12	100.013	19.05	99.9072
18.14	100.015	19.07	99.9072
18.15	100.015	19.09	99.9072
18.17	100.013	19.11	99.9072
18.19	100.015	19.13	99.9072
18.21	100.013	19.15	99.9039
18.23	100.015	19.17	99.9072
18.25	100.015	19.19	99.9072
18.27	100.013	19.21	99.9039
18.29	100.015	19.23	99.9072
18.31	100.015	19.25	99.9072
18.33	100.013	19.27	99.9039
18.35	100.015	19.29	99.9072
18.37	100.015	19.31	99.9072
18.39	100.015	19.33	99.9072
18.41	100.015	19.36	99.9072
18.43	100.015	19.38	99.9072
18.45	100.015	19.4	99.9072
18.47	100.013	19.42	99.9072
18.49	100.015	19.44	99.9072
18.52	100.015	19.46	99.9072
18.54	100.013	19.49	99.9072
18.56	100.015	19.51	99.9072
18.58	100.015	19.53	99.9072
18.6	100.018	19.55	99.9072
18.63	100.015	19.58	99.9072
18.65	100.015	19.6	99.9072
18.67	100.018	19.62	99.9072
18.69	100.018	19.64	99.9105
18.71	100.015	19.67	99.9072
18.73	100.018	19.69	99.9072
18.76	100.018	19.71	99.9072
18.78	100.018	19.74	99.9105
18.8	100.018	19.76	99.9072
18.83	100.018	19.79	99.9072
18.85	100.018	19.81	99.9072
18.87	100.02	19.83	99.9105
18.9	100.02	19.86	99.9105
18.92	100.018	19.88	99.9072
18.95	100.02	19.91	99.9072
18.97	100.02	19.93	99.9072
18.99	100.02	19.95	99.9105
19.02	100.02	19.98	99.9105
19.04	100.02	20	99.9072
19.07	100.02	20.03	99.9072
19.09	100.02	20.05	99.9072
19.11	100.02	20.08	99.9105
19.14	100.023	20.1	99.9105
19.16	100.02	20.13	99.9072
19.19	100.02	20.15	99.9072
19.21	100.02	20.18	99.9072
19.23	100.02	20.21	99.9105
19.26	100.023	20.23	99.9105
19.29	100.023	20.26	99.9105
19.31	100.023	20.28	99.9105
19.34	100.02	20.31	99.9072
19.37	100.02	20.33	99.9072
19.39	100.02	20.36	99.9105
19.42	100.023	20.39	99.9105
19.44	100.023	20.41	99.9105
19.47	100.023	20.44	99.9105
19.5	100.023	20.46	99.9105
19.52	100.023	20.49	99.913
19.55	100.023	20.52	99.9105
19.58	100.023	20.55	99.9105
19.6	100.023	20.57	99.9105
19.63	100.023	20.6	99.9105
19.66	100.023	20.63	99.913
19.69	100.023	20.65	99.913
19.71	100.023	20.68	99.913
19.74	100.023	20.71	99.913
19.77	100.023	20.74	99.913
19.8	100.026	20.77	99.913
19.82	100.026	20.8	99.9163
19.85	100.023	20.82	99.913
19.88	100.023	20.85	99.913
19.91	100.023	20.88	99.913
19.94	100.023	20.91	99.913
19.97	100.023	20.94	99.913
19.99	100.023	20.97	99.913
20.02	100.023	20.99	99.913
20.05	100.023	21.02	99.913
20.08	100.023	21.05	99.9163
20.11	100.023	21.08	99.9163
20.14	100.023	21.11	99.9163
20.17	100.023	21.14	99.9163
20.2	100.023	21.17	99.9163
20.23	100.023	21.2	99.9163
20.26	100.023	21.23	99.9163
20.29	100.02	21.26	99.913
20.32	100.02	21.29	99.913
20.35	100.02	21.32	99.913
20.38	100.02	21.35	99.913
20.41	100.02	21.38	99.913
20.44	100.02	21.41	99.913
20.47	100.02	21.44	99.913
20.5	100.02	21.47	99.913
20.53	100.02	21.5	99.913
20.56	100.02	21.53	99.913
20.59	100.023	21.56	99.9163
20.62	100.023	21.59	99.9163
20.65	100.023	21.62	99.9163
20.69	100.02	21.65	99.9163
20.72	100.02	21.68	99.9163
20.75	100.02	21.71	99.9163
20.78	100.02	21.75	99.9163
20.82	100.02	21.78	99.9163
20.85	100.02	21.81	99.9163
20.88	100.02	21.84	99.9163
20.91	100.02	21.87	99.9163
20.95	100.02	21.91	99.9163
20.98	100.02	21.94	99.9163
21.01	100.02	21.97	99.9188
21.04	100.02	22	99.9188
21.08	100.02	22.04	99.9188
21.11	100.02	22.07	99.9188
21.14	100.023	22.1	99.9221
21.17	100.023	22.14	99.9221
21.21	100.023	22.17	99.9188
21.24	100.023	22.2	99.9188
21.27	100.023	22.23	99.9188
21.31	100.02	22.27	99.9188
21.34	100.02	22.3	99.9188
21.37	100.02	22.33	99.9188
21.41	100.023	22.36	99.9221
21.44	100.023	22.39	99.9221
21.48	100.023	22.43	99.9221
21.51	100.023	22.46	99.9221
21.55	100.023	22.5	99.9221
21.58	100.02	22.54	99.9221
21.62	100.02	22.57	99.9221
21.65	100.023	22.6	99.9254
21.69	100.023	22.64	99.9254
21.72	100.023	22.67	99.9254
21.76	100.023	22.71	99.9254
21.79	100.02	22.74	99.9254
21.83	100.02	22.77	99.9254
21.86	100.023	22.81	99.9279
21.9	100.023	22.84	99.9279
21.93	100.023	22.88	99.9279
21.97	100.023	22.92	99.9279
22.01	100.023	22.95	99.9279
22.04	100.023	22.98	99.9279
22.08	100.023	23.02	99.9279
22.11	100.023	23.05	99.9279
22.15	100.023	23.09	99.9279
22.19	100.026	23.13	99.9312
22.22	100.023	23.16	99.9312
22.26	100.023	23.19	99.9312
22.3	100.023	23.23	99.9312
22.33	100.026	23.27	99.9346
22.37	100.026	23.3	99.9346
22.41	100.023	23.34	99.9312
22.44	100.023	23.38	99.9312
22.48	100.026	23.41	99.9346
22.52	100.026	23.45	99.9346
22.56	100.023	23.48	99.9346
22.59	100.023	23.52	99.9346
22.63	100.026	23.56	99.937
22.67	100.026	23.59	99.9346
22.71	100.023	23.63	99.9346
22.75	100.023	23.67	99.9346
22.78	100.026	23.7	99.937
22.82	100.023	23.74	99.937
22.86	100.023	23.78	99.937
22.9	100.023	23.82	99.9346
22.94	100.026	23.85	99.937
22.98	100.023	23.89	99.937
23.02	100.023	23.93	99.937
23.05	100.026	23.97	99.9403
23.09	100.023	24.01	99.9403
23.13	100.023	24.05	99.9403
23.17	100.026	24.08	99.9403
23.21	100.026	24.12	99.9403
23.25	100.023	24.16	99.9403
23.29	100.026	24.2	99.9428
23.33	100.026	24.24	99.9428
23.37	100.023	24.27	99.9403
23.41	100.026	24.31	99.9428
23.45	100.026	24.35	99.9428
23.49	100.026	24.39	99.9428
23.52	100.026	24.43	99.9462
23.56	100.026	24.47	99.9428
23.6	100.028	24.51	99.9462
23.65	100.026	24.55	99.9462
23.69	100.026	24.59	99.9462
23.73	100.028	24.63	99.9495
23.77	100.028	24.66	99.9462
23.81	100.026	24.7	99.9462
23.85	100.028	24.74	99.9495
23.89	100.028	24.78	99.9495
23.93	100.031	24.82	99.9519
23.97	100.028	24.86	99.9495
24.01	100.028	24.9	99.9495
24.05	100.031	24.94	99.9519
24.1	100.028	24.98	99.9519
24.14	100.028	25.02	99.9495
24.18	100.031	25.06	99.9519
24.22	100.028	25.1	99.9519
24.26	100.031	25.14	99.9553
24.3	100.028	25.18	99.9519
24.34	100.028	25.22	99.9519
24.38	100.031	25.26	99.9553
24.43	100.028	25.31	99.9519
24.47	100.031	25.35	99.9553
24.51	100.028	25.39	99.9553
24.55	100.031	25.43	99.9578
24.59	100.031	25.47	99.9553
24.64	100.028	25.51	99.9553
24.68	100.031	25.55	99.9578
24.72	100.028	25.59	99.9553
24.76	100.031	25.63	99.9578
24.81	100.028	25.67	99.9578
24.85	100.028	25.72	99.9553
24.89	100.028	25.76	99.9578
24.93	100.028	25.8	99.9578
24.97	100.028	25.84	99.9578
25.02	100.028	25.88	99.9578
25.06	100.026	25.92	99.9578
25.1	100.028	25.96	99.9578
25.14	100.026	26.01	99.9578
25.19	100.028	26.05	99.9578
25.23	100.026	26.09	99.9578
25.27	100.028	26.13	99.9611
25.32	100.026	26.18	99.9578
25.36	100.026	26.22	99.9578
25.4	100.026	26.26	99.9578
25.45	100.026	26.3	99.9578
25.49	100.026	26.34	99.9611
25.53	100.026	26.38	99.9578
25.58	100.026	26.42	99.9611
25.62	100.026	26.47	99.9578
25.66	100.023	26.51	99.9578
25.71	100.026	26.55	99.9578
25.75	100.023	26.59	99.9578
25.79	100.023	26.64	99.9611
25.84	100.023	26.68	99.9578
25.88	100.023	26.72	99.9611
25.93	100.023	26.77	99.9578
25.97	100.02	26.81	99.9578
26.01	100.023	26.85	99.9611
26.06	100.02	26.9	99.9578
26.1	100.02	26.94	99.9611
26.14	100.02	26.98	99.9578
26.19	100.02	27.03	99.9611
26.23	100.02	27.07	99.9611
26.28	100.02	27.11	99.9611
26.32	100.018	27.15	99.9611
26.37	100.02	27.2	99.9644
26.41	100.018	27.24	99.9611
26.45	100.018	27.28	99.9611
26.5	100.018	27.33	99.9611
26.54	100.015	27.37	99.9611
26.59	100.018	27.42	99.9644
26.63	100.015	27.46	99.9611
26.68	100.018	27.5	99.9644
26.72	100.015	27.54	99.9611
26.77	100.015	27.59	99.9644
26.81	100.015	27.63	99.9611
26.85	100.015	27.68	99.9644
26.9	100.015	27.72	99.9644
26.94	100.015	27.77	99.9644
26.99	100.013	27.81	99.9644
27.03	100.015	27.86	99.9644
27.08	100.013	27.9	99.9644
27.12	100.015	27.94	99.9644
27.17	100.013	27.98	99.9644
27.21	100.015	28.03	99.9644
27.26	100.013	28.07	99.9644
27.3	100.013	28.12	99.9644
27.35	100.013	28.16	99.9644
27.39	100.013	28.21	99.9644
27.44	100.013	28.25	99.9644
27.48	100.013	28.29	99.9644
27.52	100.015	28.34	99.9669
27.57	100.013	28.38	99.9644
27.61	100.013	28.43	99.9669
27.66	100.013	28.47	99.9644
27.7	100.013	28.52	99.9669
27.75	100.013	28.56	99.9644
27.8	100.013	28.61	99.9669
27.84	100.01	28.65	99.9644
27.89	100.013	28.69	99.9669
27.93	100.01	28.74	99.9644
27.97	100.013	28.78	99.9669
28.02	100.01	28.83	99.9644
28.06	100.01	28.87	99.9669
28.11	100.01	28.92	99.9644
28.16	100.01	28.96	99.9669
28.2	100.01	29	99.9669
28.25	100.01	29.05	99.9669
28.3	100.01	29.09	99.9669
28.34	100.008	29.14	99.9669
28.39	100.01	29.18	99.9702
28.43	100.008	29.23	99.9669
28.48	100.008	29.27	99.9702
28.52	100.01	29.32	99.9702
28.57	100.008	29.36	99.9702
28.61	100.01	29.41	99.9702
28.66	100.008	29.45	99.9702
28.7	100.008	29.5	99.9702
28.75	100.008	29.54	99.9702
28.79	100.008	29.59	99.9702
28.84	100.005	29.64	99.9702
28.89	100.008	29.68	99.9702
28.93	100.005	29.72	99.9702
28.98	100.005	29.77	99.9702
29.02	100.008	29.81	99.9727
29.07	100.005	29.86	99.9702
29.11	100.005	29.9	99.9727
29.16	100.005	29.95	99.9702
29.21	100.005	29.99	99.9727
29.25	100.003	30.04	99.9702
29.3	100.005	30.08	99.9727
29.34	100.005	30.13	99.9727
29.39	100.005	30.17	99.9727
29.43	100.005	30.22	99.9727
29.48	100.003	30.26	99.9727
29.53	100.005	30.31	99.9727
29.57	100.003	30.35	99.9727
29.62	100.003	30.4	99.976
29.66	100.003	30.44	99.9727
29.71	100.003	30.48	99.976
29.75	100.005	30.53	99.976
29.8	100.003	30.58	99.976
29.84	100.005	30.62	99.976
29.89	100.003	30.67	99.976
29.93	100.003	30.71	99.976
29.98	100.003	30.76	99.976
30.03	100.003	30.8	99.976
30.07	100.003	30.85	99.976
30.12	100.003	30.89	99.9793
30.16	100.003	30.94	99.9793
30.21	100.003	30.98	99.9793
30.26	100.003	31.03	99.9793
30.3	100.003	31.07	99.9793
30.35	100.003	31.12	99.9793
30.39	100.003	31.16	99.9818
30.44	100.003	31.21	99.9793
30.48	100.003	31.25	99.9818
30.53	100	31.3	99.9793
30.57	100.003	31.34	99.9818
30.62	100	31.39	99.9793
30.67	100.003	31.43	99.9818
30.71	100.003	31.48	99.9818
30.76	100	31.53	99.9818
30.8	100.003	31.57	99.9818
30.85	100	31.61	99.9818
30.9	100.003	31.66	99.9818
30.94	100	31.71	99.9818
30.99	100	31.75	99.9818
31.03	100.003	31.79	99.9851
31.08	100	31.84	99.9818
31.12	100.003	31.89	99.9851
31.17	100	31.93	99.9818
31.22	100	31.98	99.9851
31.26	100	32.02	99.9818
31.31	100	32.07	99.9851
31.35	100	32.11	99.9851
31.4	100	32.16	99.9851
31.44	100	32.2	99.9884
31.49	100	32.25	99.9851
31.54	100	32.29	99.9884
31.58	100	32.34	99.9851
31.63	100	32.38	99.9884
31.67	99.997	32.43	99.9851
31.72	100	32.47	99.9884
31.76	99.997	32.52	99.9851
31.81	100	32.57	99.9884
31.86	99.997	32.61	99.9851
31.9	99.997	32.66	99.9884
31.95	99.997	32.7	99.9851
31.99	99.997	32.74	99.9884
32.04	99.995	32.79	99.9884
32.09	99.997	32.83	99.9884
32.13	99.995	32.88	99.9884
32.18	99.995	32.92	99.9884
32.22	99.995	32.97	99.9884
32.27	99.995	33.02	99.9884
32.31	99.992	33.06	99.9884
32.36	99.995	33.11	99.9909
32.41	99.992	33.15	99.9884
32.45	99.995	33.2	99.9909
32.49	99.992	33.24	99.9884
32.54	99.992	33.29	99.9909
32.59	99.992	33.33	99.9909
32.63	99.99	33.38	99.9884
32.68	99.992	33.42	99.9909
32.72	99.99	33.47	99.9884
32.77	99.99	33.51	99.9909
32.81	99.99	33.56	99.9909
32.86	99.99	33.6	99.9909
32.91	99.99	33.65	99.9909
32.95	99.99	33.69	99.9942
33	99.99	33.74	99.9909
33.04	99.987	33.78	99.9909
33.09	99.99	33.83	99.9909
33.13	99.987	33.87	99.9909
33.18	99.99	33.92	99.9942
33.22	99.987	33.96	99.9909
33.27	99.99	34.01	99.9942
33.31	99.987	34.05	99.9942
33.36	99.987	34.1	99.9909
33.4	99.987	34.14	99.9942
33.45	99.987	34.18	99.9942
33.5	99.987	34.23	99.9942
33.54	99.987	34.27	99.9942
33.59	99.985	34.32	99.9942
33.63	99.987	34.37	99.9942
33.68	99.985	34.41	99.9942
33.73	99.987	34.46	99.9967
33.77	99.985	34.5	99.9942
33.81	99.985	34.55	99.9942
33.86	99.985	34.59	99.9967
33.9	99.985	34.64	99.9942
33.95	99.982	34.68	99.9942
33.99	99.985	34.73	99.9967
34.04	99.982	34.77	99.9942
34.08	99.985	34.82	99.9967
34.13	99.982	34.86	99.9967
34.18	99.982	34.91	99.9967
34.22	99.982	34.95	99.9967
34.27	99.982	35	99.9967
34.32	99.98	35.04	99.9967
34.36	99.982	35.09	99.9967
34.4	99.98	35.13	99.9967
34.45	99.977	35.17	99.9967
34.49	99.98	35.22	99.9967
34.54	99.977	35.26	99.9967
34.58	99.977	35.31	99.9967
34.63	99.977	35.36	99.9967
34.67	99.977	35.4	99.9967
34.72	99.974	35.44	99.9967
34.76	99.974	35.49	99.9967
34.81	99.974	35.53	99.9967
34.85	99.974	35.58	99.9967
34.9	99.972	35.62	99.9967
34.95	99.974	35.67	99.9967
34.99	99.972	35.71	99.9967
35.04	99.972	35.75	99.9967
35.08	99.972	35.8	99.9967
35.12	99.972	35.84	99.9967
35.17	99.972	35.89	99.9967
35.21	99.969	35.93	99.9967
35.26	99.972	35.98	100
35.3	99.969	36.02	99.9967
35.35	99.969	36.07	99.9967
35.39	99.967	36.11	99.9967
35.44	99.969	36.16	99.9967
35.48	99.969	36.2	99.9967
35.53	99.967	36.24	99.9967
35.57	99.969	36.29	100
35.62	99.967	36.33	99.9967
35.66	99.967	36.38	99.9967
35.7	99.964	36.42	99.9967
35.75	99.967	36.47	100
35.8	99.967	36.51	99.9967
35.84	99.964	36.56	99.9967
35.89	99.964	36.6	99.9967
35.93	99.964	36.64	100
35.97	99.964	36.69	99.9967
36.02	99.964	36.73	99.9967
36.07	99.962	36.78	99.9967
36.11	99.964	36.82	100
36.15	99.962	36.86	99.9967
36.2	99.962	36.91	99.9967
36.24	99.962	36.95	99.9967
36.29	99.962	37	100
36.33	99.962	37.04	99.9967
36.38	99.962	37.09	99.9967
36.42	99.959	37.13	99.9967
36.47	99.959	37.17	99.9967
36.51	99.962	37.22	99.9967
36.55	99.959	37.26	99.9967
36.6	99.959	37.31	99.9967
36.64	99.959	37.35	99.9967
36.69	99.959	37.39	99.9967
36.73	99.959	37.44	99.9967
36.77	99.959	37.48	99.9967
36.82	99.957	37.52	99.9967
36.87	99.957	37.57	99.9942
36.91	99.959	37.61	99.9967
36.96	99.957	37.66	99.9967
37	99.957	37.7	99.9942
37.04	99.957	37.75	99.9942
37.09	99.954	37.79	99.9942
37.13	99.957	37.83	99.9967
37.17	99.957	37.88	99.9942
37.22	99.957	37.92	99.9942
37.26	99.954	37.97	99.9942
37.3	99.954	38.01	99.9942
37.35	99.957	38.05	99.9942
37.39	99.954	38.1	99.9942
37.44	99.954	38.14	99.9942
37.48	99.954	38.19	99.9942
37.53	99.952	38.23	99.9942
37.57	99.954	38.27	99.9942
37.62	99.954	38.32	99.9942
37.66	99.952	38.36	99.9942
37.7	99.952	38.4	99.9942
37.75	99.952	38.45	99.9909
37.79	99.949	38.49	99.9909
37.83	99.952	38.53	99.9942
37.88	99.952	38.58	99.9942
37.92	99.949	38.62	99.9942
37.97	99.949	38.67	99.9909
38.01	99.949	38.71	99.9909
38.06	99.949	38.75	99.9909
38.1	99.949	38.8	99.9942
38.14	99.949	38.84	99.9909
38.19	99.949	38.88	99.9909
38.23	99.949	38.93	99.9909
38.27	99.946	38.97	99.9909
38.31	99.946	39.01	99.9884
38.36	99.949	39.06	99.9909
38.41	99.949	39.1	99.9909
38.45	99.946	39.14	99.9909
38.49	99.946	39.19	99.9909
38.53	99.946	39.23	99.9884
38.58	99.946	39.28	99.9884
38.62	99.946	39.32	99.9909
38.66	99.946	39.36	99.9909
38.71	99.946	39.4	99.9909
38.75	99.946	39.45	99.9884
38.79	99.946	39.49	99.9884
38.84	99.944	39.53	99.9884
38.88	99.944	39.58	99.9884
38.93	99.946	39.62	99.9909
38.97	99.946	39.66	99.9884
39.01	99.946	39.71	99.9884
39.06	99.944	39.75	99.9884
39.1	99.944	39.79	99.9884
39.14	99.944	39.84	99.9884
39.19	99.944	39.88	99.9884
39.23	99.946	39.92	99.9884
39.28	99.944	39.97	99.9884
39.32	99.944	40.01	99.9884
39.36	99.944	40.05	99.9884
39.4	99.944	40.1	99.9884
39.44	99.941	40.14	99.9851
39.49	99.941	40.18	99.9851
39.53	99.941	40.22	99.9851
39.58	99.944	40.27	99.9884
39.62	99.944	40.31	99.9884
39.66	99.941	40.35	99.9851
39.7	99.941	40.4	99.9851
39.75	99.941	40.44	99.9851
39.79	99.941	40.48	99.9851
39.83	99.941	40.53	99.9851
39.88	99.941	40.57	99.9851
39.92	99.939	40.61	99.9851
39.96	99.939	40.65	99.9818
40	99.939	40.7	99.9818
40.05	99.939	40.74	99.9818
40.09	99.941	40.78	99.9851
40.13	99.941	40.82	99.9851
40.18	99.939	40.87	99.9851
40.22	99.939	40.91	99.9851
40.26	99.939	40.95	99.9851
40.31	99.939	41	99.9818
40.35	99.939	41.04	99.9818
40.39	99.936	41.08	99.9818
40.43	99.936	41.12	99.9818
40.48	99.936	41.17	99.9818
40.52	99.936	41.21	99.9818
40.56	99.936	41.25	99.9818
40.61	99.934	41.3	99.9818
40.65	99.934	41.34	99.9818
40.69	99.934	41.38	99.9793
40.73	99.934	41.42	99.9793
40.77	99.934	41.46	99.9793
40.82	99.934	41.51	99.9793
40.86	99.931	41.55	99.9793
40.9	99.931	41.59	99.9793
40.94	99.931	41.63	99.9793
40.99	99.931	41.67	99.976
41.03	99.934	41.72	99.9793
41.07	99.934	41.76	99.9793
41.11	99.931	41.8	99.9793
41.16	99.931	41.85	99.9793
41.2	99.931	41.89	99.9793
41.24	99.931	41.93	99.9793
41.28	99.931	41.97	99.9793
41.33	99.931	42.02	99.9793
41.37	99.929	42.06	99.9793
41.41	99.929	42.1	99.9793
41.45	99.929	42.14	99.9793
41.49	99.929	42.18	99.976
41.54	99.929	42.23	99.976
41.58	99.929	42.27	99.976
41.62	99.929	42.31	99.976
41.66	99.929	42.35	99.976
41.71	99.929	42.39	99.976
41.75	99.929	42.44	99.976
41.79	99.929	42.48	99.976
41.83	99.926	42.52	99.976
41.87	99.926	42.56	99.976
41.92	99.926	42.6	99.976
41.96	99.926	42.65	99.976
42	99.926	42.69	99.976
42.04	99.926	42.73	99.976
42.08	99.926	42.77	99.976
42.13	99.926	42.82	99.976
42.17	99.926	42.86	99.976
42.21	99.926	42.9	99.976
42.25	99.926	42.94	99.9727
42.29	99.926	42.98	99.9727
42.34	99.923	43.02	99.9727
42.38	99.923	43.07	99.9727
42.42	99.923	43.11	99.9727
42.46	99.923	43.15	99.9727
42.5	99.923	43.19	99.9727
42.54	99.921	43.23	99.9702
42.58	99.921	43.27	99.9702
42.63	99.921	43.32	99.9702
42.67	99.921	43.36	99.9702
42.71	99.921	43.4	99.9702
42.75	99.921	43.44	99.9702
42.79	99.921	43.48	99.9702
42.84	99.921	43.52	99.9702
42.88	99.921	43.56	99.9702
42.92	99.921	43.61	99.9702
42.96	99.918	43.65	99.9702
43	99.918	43.69	99.9702
43.04	99.918	43.73	99.9702
43.08	99.918	43.78	99.9702
43.12	99.918	43.82	99.9702
43.16	99.918	43.86	99.9702
43.21	99.918	43.9	99.9702
43.25	99.918	43.94	99.9702
43.29	99.918	43.98	99.9702
43.33	99.918	44.02	99.9702
43.37	99.916	44.06	99.9669
43.41	99.916	44.1	99.9669
43.46	99.916	44.15	99.9669
43.5	99.916	44.19	99.9669
43.54	99.918	44.23	99.9702
43.58	99.918	44.27	99.9702
43.62	99.918	44.31	99.9702
43.66	99.918	44.35	99.9702
43.7	99.918	44.4	99.9702
43.74	99.916	44.44	99.9669
43.79	99.916	44.48	99.9669
43.83	99.916	44.52	99.9669
43.87	99.916	44.56	99.9669
43.91	99.916	44.6	99.9669
43.95	99.916	44.64	99.9669
43.99	99.916	44.69	99.9669
44.03	99.913	44.73	99.9644
44.07	99.913	44.77	99.9644
44.11	99.916	44.81	99.9644
44.15	99.916	44.85	99.9644
44.2	99.916	44.89	99.9644
44.24	99.916	44.93	99.9644
44.28	99.916	44.97	99.9644
44.32	99.916	45.01	99.9644
44.36	99.913	45.05	99.9611
44.4	99.913	45.1	99.9611
44.44	99.913	45.14	99.9611
44.48	99.916	45.18	99.9611
44.52	99.916	45.22	99.9611
44.56	99.916	45.26	99.9611
44.6	99.916	45.3	99.9611
44.64	99.913	45.34	99.9578
44.68	99.913	45.38	99.9578
44.73	99.913	45.42	99.9611
44.77	99.913	45.46	99.9611
44.81	99.916	45.51	99.9611
44.85	99.916	45.55	99.9611
44.89	99.916	45.59	99.9611
44.93	99.913	45.63	99.9578
44.97	99.913	45.67	99.9578
45.01	99.913	45.71	99.9578
45.05	99.913	45.75	99.9578
45.09	99.916	45.79	99.9611
45.13	99.913	45.83	99.9578
45.17	99.913	45.87	99.9578
45.21	99.913	45.91	99.9578
45.25	99.913	45.95	99.9578
45.29	99.913	45.99	99.9578
45.34	99.911	46.04	99.9553
45.37	99.913	46.08	99.9553
45.42	99.913	46.12	99.9553
45.46	99.913	46.16	99.9553
45.49	99.913	46.2	99.9578
45.54	99.911	46.24	99.9553
45.58	99.911	46.28	99.9553
45.62	99.913	46.32	99.9553
45.66	99.913	46.36	99.9553
45.7	99.913	46.4	99.9553
45.74	99.911	46.44	99.9519
45.78	99.911	46.48	99.9519
45.82	99.911	46.52	99.9519
45.86	99.911	46.56	99.9553
45.9	99.911	46.61	99.9519
45.94	99.911	46.65	99.9519
45.98	99.911	46.68	99.9519
46.02	99.911	46.72	99.9519
46.06	99.908	46.77	99.9495
46.1	99.908	46.81	99.9495
46.14	99.908	46.85	99.9495
46.18	99.908	46.89	99.9495
46.22	99.908	46.93	99.9519
46.26	99.908	46.97	99.9495
46.3	99.908	47.01	99.9495
46.34	99.908	47.05	99.9495
46.38	99.908	47.09	99.9495
46.42	99.906	47.13	99.9462
46.46	99.906	47.17	99.9462
46.5	99.906	47.21	99.9462
46.54	99.903	47.25	99.9428
46.58	99.906	47.29	99.9462
46.62	99.906	47.33	99.9462
46.66	99.906	47.37	99.9462
46.7	99.903	47.41	99.9428
46.74	99.903	47.45	99.9428
46.78	99.906	47.49	99.9428
46.82	99.906	47.53	99.9428
46.86	99.903	47.57	99.9428
46.9	99.903	47.61	99.9428
46.94	99.903	47.65	99.9428
46.98	99.903	47.69	99.9403
47.02	99.903	47.73	99.9403
47.06	99.903	47.77	99.9403
47.1	99.903	47.81	99.9428
47.14	99.9	47.85	99.9403
47.18	99.903	47.89	99.9403
47.22	99.903	47.93	99.9403
47.26	99.9	47.97	99.937
47.3	99.9	48.01	99.9403
47.34	99.903	48.05	99.9403
47.38	99.903	48.09	99.9403
47.41	99.9	48.13	99.937
47.45	99.9	48.17	99.937
47.49	99.9	48.21	99.9403
47.53	99.903	48.25	99.9403
47.57	99.9	48.29	99.937
47.61	99.9	48.33	99.937
47.65	99.9	48.37	99.937
47.69	99.9	48.41	99.9403
47.73	99.9	48.45	99.937
47.77	99.9	48.49	99.937
47.81	99.9	48.53	99.937
47.85	99.9	48.57	99.937
47.89	99.898	48.61	99.937
47.93	99.9	48.65	99.937
47.97	99.9	48.69	99.937
48.01	99.9	48.73	99.937
48.05	99.898	48.77	99.9346
48.09	99.898	48.81	99.937
48.12	99.9	48.85	99.937
48.16	99.898	48.89	99.9346
48.2	99.898	48.93	99.9346
48.24	99.898	48.97	99.9346
48.28	99.898	49.01	99.937
48.32	99.898	49.05	99.9346
48.36	99.898	49.09	99.9346
48.4	99.898	49.13	99.9346
48.44	99.898	49.17	99.9346
48.48	99.895	49.21	99.9346
48.52	99.898	49.25	99.9346
48.56	99.898	49.29	99.9346
48.6	99.898	49.33	99.9346
48.64	99.895	49.37	99.9312
48.68	99.895	49.41	99.9346
48.71	99.898	49.45	99.9346
48.75	99.898	49.49	99.9346
48.79	99.895	49.53	99.9312
48.83	99.895	49.57	99.9346
48.87	99.898	49.61	99.9346
48.91	99.898	49.65	99.9346
48.95	99.895	49.68	99.9312
48.99	99.895	49.72	99.9346
49.02	99.898	49.76	99.9346
49.07	99.898	49.8	99.9346
49.1	99.895	49.84	99.9312
49.14	99.898	49.88	99.9312
49.18	99.898	49.92	99.9346
49.22	99.895	49.96	99.9312
49.26	99.895	50	99.9312
49.3	99.898	50.04	99.9312
49.34	99.898	50.08	99.9346
49.38	99.895	50.12	99.9312
49.42	99.895	50.16	99.9312
49.46	99.898	50.2	99.9346
49.49	99.895	50.24	99.9312
49.53	99.895	50.28	99.9312
49.57	99.898	50.31	99.9312
49.61	99.895	50.35	99.9312
49.65	99.895	50.39	99.9312
49.69	99.898	50.43	99.9312
49.73	99.898	50.47	99.9346
49.77	99.895	50.51	99.9312
49.81	99.898	50.55	99.9312
49.84	99.898	50.59	99.9312
49.88	99.895	50.63	99.9312
49.92	99.898	50.67	99.9312
49.96	99.898	50.71	99.9312
50	99.895	50.75	99.9312
50.04	99.898	50.79	99.9312
50.08	99.898	50.82	99.9312
50.11	99.898	50.86	99.9346
50.15	99.898	50.9	99.9312
50.19	99.898	50.94	99.9312
50.23	99.898	50.98	99.9312
50.27	99.898	51.02	99.9312
50.31	99.898	51.06	99.9312
50.35	99.9	51.1	99.9312
50.39	99.898	51.14	99.9312
50.42	99.898	51.18	99.9312
50.46	99.9	51.22	99.9312
50.5	99.9	51.26	99.9312
50.54	99.898	51.3	99.9312
50.58	99.9	51.33	99.9312
50.62	99.9	51.37	99.9312
50.66	99.9	51.41	99.9279
50.69	99.9	51.45	99.9312
50.73	99.9	51.49	99.9312
50.77	99.903	51.53	99.9312
50.81	99.9	51.57	99.9312
50.85	99.9	51.61	99.9312
50.89	99.903	51.65	99.9312
50.93	99.9	51.68	99.9279
50.96	99.9	51.72	99.9312
51	99.903	51.76	99.9312
51.04	99.9	51.8	99.9279
51.08	99.9	51.84	99.9279
51.12	99.903	51.88	99.9279
51.16	99.9	51.92	99.9279
51.19	99.9	51.96	99.9279
51.23	99.9	52	99.9279
51.27	99.9	52.04	99.9254
51.31	99.9	52.07	99.9279
51.35	99.898	52.11	99.9254
51.39	99.9	52.15	99.9254
51.43	99.9	52.19	99.9254
51.47	99.898	52.23	99.9254
51.5	99.9	52.27	99.9254
51.54	99.898	52.31	99.9221
51.58	99.898	52.35	99.9254
51.62	99.9	52.39	99.9254
51.66	99.898	52.43	99.9221
51.7	99.898	52.47	99.9221
51.73	99.895	52.5	99.9221
51.77	99.898	52.54	99.9221
51.81	99.898	52.58	99.9221
51.85	99.895	52.62	99.9221
51.89	99.898	52.66	99.9221
51.92	99.895	52.7	99.9188
51.96	99.895	52.74	99.9221
52	99.895	52.78	99.9188
52.04	99.895	52.81	99.9188
52.08	99.895	52.85	99.9221
52.11	99.895	52.89	99.9188
52.15	99.895	52.93	99.9188
52.19	99.895	52.97	99.9188
52.23	99.895	53.01	99.9188
52.27	99.893	53.04	99.9163
52.31	99.895	53.08	99.9188
52.35	99.893	53.12	99.9163
52.38	99.893	53.16	99.9188
52.42	99.893	53.2	99.9163
52.46	99.893	53.24	99.9163
52.5	99.89	53.28	99.913
52.54	99.893	53.32	99.9163
52.57	99.89	53.36	99.913
52.61	99.89	53.4	99.913
52.65	99.89	53.44	99.913
52.69	99.89	53.47	99.913
52.73	99.89	53.51	99.9163
52.77	99.888	53.55	99.913
52.81	99.89	53.59	99.913
52.84	99.888	53.63	99.913
52.88	99.888	53.67	99.913
52.92	99.888	53.7	99.9105
52.96	99.888	53.74	99.913
52.99	99.885	53.78	99.9105
53.03	99.888	53.82	99.913
53.07	99.885	53.86	99.9105
53.11	99.885	53.9	99.9105
53.15	99.885	53.94	99.9105
53.19	99.885	53.97	99.9105
53.22	99.885	54.01	99.9105
53.26	99.885	54.05	99.9105
53.3	99.885	54.09	99.9105
53.34	99.883	54.13	99.9072
53.37	99.885	54.17	99.9105
53.41	99.883	54.21	99.9072
53.45	99.883	54.25	99.9072
53.49	99.885	54.28	99.9105
53.53	99.883	54.32	99.9072
53.56	99.883	54.36	99.9072
53.6	99.883	54.4	99.9072
53.64	99.883	54.44	99.9072
53.68	99.88	54.48	99.9039
53.72	99.883	54.51	99.9072
53.76	99.88	54.55	99.9039
53.79	99.88	54.59	99.9039
53.83	99.88	54.63	99.9039
53.87	99.88	54.67	99.9039
53.91	99.878	54.71	99.9014
53.94	99.88	54.75	99.9039
53.98	99.878	54.79	99.9014
54.02	99.878	54.82	99.9014
54.06	99.878	54.86	99.9014
54.1	99.878	54.9	99.9014
54.13	99.875	54.94	99.9014
54.17	99.878	54.98	99.9014
54.21	99.875	55.01	99.8981
54.25	99.875	55.05	99.9014
54.28	99.872	55.09	99.8981
54.32	99.875	55.13	99.8981
54.36	99.872	55.17	99.8981
54.4	99.872	55.21	99.8981
54.44	99.872	55.25	99.8981
54.48	99.87	55.29	99.8956
54.51	99.87	55.32	99.8956
54.55	99.87	55.36	99.8956
54.59	99.87	55.4	99.8956
54.63	99.867	55.44	99.8923
54.66	99.87	55.48	99.8956
54.7	99.867	55.52	99.8923
54.74	99.867	55.56	99.8956
54.78	99.867	55.59	99.8923
54.82	99.867	55.63	99.8923
54.86	99.867	55.67	99.8956
54.89	99.867	55.71	99.8923
54.93	99.867	55.75	99.8956
54.97	99.865	55.78	99.8923
55.01	99.867	55.82	99.8923
55.04	99.865	55.86	99.8923
55.08	99.867	55.9	99.8923
55.12	99.865	55.94	99.8923
55.16	99.865	55.98	99.8923
55.2	99.865	56.02	99.889
55.23	99.865	56.05	99.8923
55.27	99.865	56.09	99.889
55.31	99.865	56.13	99.8923
55.35	99.862	56.17	99.889
55.39	99.865	56.21	99.889
55.42	99.862	56.24	99.889
55.46	99.865	56.28	99.889
55.5	99.862	56.32	99.889
55.54	99.865	56.36	99.889
55.57	99.862	56.4	99.8865
55.61	99.862	56.44	99.889
55.65	99.865	56.47	99.889
55.69	99.862	56.51	99.889
55.73	99.865	56.55	99.889
55.76	99.862	56.59	99.8865
55.8	99.865	56.63	99.889
55.84	99.862	56.67	99.8865
55.88	99.865	56.71	99.889
55.92	99.862	56.75	99.8865
55.95	99.862	56.78	99.8865
55.99	99.862	56.82	99.8865
56.03	99.862	56.86	99.8865
56.07	99.862	56.9	99.8865
56.1	99.862	56.93	99.8865
56.14	99.862	56.97	99.8832
56.18	99.862	57.01	99.8865
56.21	99.86	57.05	99.8832
56.25	99.862	57.09	99.8865
56.29	99.862	57.13	99.8865
56.32	99.862	57.16	99.8832
56.36	99.862	57.2	99.8865
56.39	99.862	57.24	99.8832
56.43	99.862	57.28	99.8865
56.46	99.862	57.31	99.8832
56.5	99.862	57.35	99.8832
56.53	99.862	57.39	99.8832
56.57	99.862	57.42	99.8832
56.6	99.865	57.46	99.8865
56.63	99.862	57.5	99.8832
56.67	99.862	57.54	99.8832
56.7	99.862	57.57	99.8832
56.74	99.862	57.61	99.8832
56.77	99.862	57.65	99.8799
56.8	99.862	57.69	99.8832
56.84	99.862	57.72	99.8799
56.87	99.862	57.76	99.8799
56.9	99.862	57.8	99.8799
56.94	99.862	57.83	99.8799
56.97	99.862	57.87	99.8774
57	99.862	57.91	99.8799
57.04	99.862	57.94	99.8774
57.07	99.862	57.98	99.8774
57.1	99.86	58.02	99.8774
57.14	99.862	58.05	99.8774
57.17	99.86	58.09	99.8774
57.2	99.862	58.13	99.8774
57.24	99.86	58.17	99.8741
57.27	99.862	58.2	99.8774
57.3	99.862	58.24	99.8774
57.34	99.862	58.28	99.8741
57.37	99.862	58.31	99.8774
57.4	99.862	58.35	99.8741
57.44	99.862	58.39	99.8774
57.47	99.862	58.43	99.8741
57.5	99.862	58.46	99.8741
57.54	99.865	58.5	99.8774
57.57	99.862	58.54	99.8741
57.6	99.865	58.57	99.8741
57.64	99.862	58.61	99.8741
57.67	99.865	58.65	99.8741
57.7	99.862	58.69	99.8716
57.74	99.865	58.72	99.8741
57.78	99.865	58.76	99.8716
57.81	99.865	58.8	99.8741
57.85	99.867	58.84	99.8741
57.88	99.865	58.87	99.8716
57.91	99.867	58.91	99.8741
57.95	99.865	58.95	99.8716
57.98	99.867	58.99	99.8716
58.02	99.867	59.03	99.8741
58.05	99.867	59.06	99.8716
58.09	99.867	59.1	99.8716
58.12	99.867	59.14	99.8716
58.16	99.867	59.18	99.8716
58.19	99.867	59.22	99.8716
58.23	99.867	59.25	99.8716
58.26	99.87	59.29	99.8716
58.3	99.867	59.33	99.8716
58.33	99.87	59.37	99.8716
58.37	99.867	59.41	99.8683
58.4	99.87	59.44	99.8716
58.44	99.867	59.48	99.8683
58.47	99.87	59.52	99.8683
58.51	99.867	59.56	99.8683
58.54	99.87	59.6	99.8683
58.58	99.87	59.64	99.8683
58.62	99.867	59.68	99.8683
58.65	99.87	59.71	99.8683
58.69	99.867	59.75	99.8649
58.73	99.87	59.79	99.8683
58.76	99.867	59.83	99.8649
58.8	99.87	59.87	99.8683
58.84	99.87	59.91	99.8683
58.87	99.867	59.95	99.8649
58.91	99.87	59.99	99.8683
58.95	99.867	60.02	99.8649
58.98	99.87	60.06	99.8649
59.02	99.87	60.1	99.8683
59.06	99.87	60.14	99.8649
59.09	99.87	60.18	99.8649
59.13	99.87	60.22	99.8649
59.17	99.87	60.26	99.8649
59.2	99.87	60.3	99.8649
59.24	99.87	60.33	99.8649
59.28	99.87	60.37	99.8649
59.31	99.87	60.41	99.8625
59.35	99.87	60.45	99.8649
59.39	99.872	60.49	99.8649
59.43	99.87	60.53	99.8649
59.47	99.872	60.56	99.8649
59.5	99.87	60.6	99.8625
59.54	99.872	60.64	99.8649
59.58	99.872	60.68	99.8649
59.62	99.872	60.72	99.8625
59.66	99.872	60.76	99.8649
59.7	99.872	60.8	99.8625
59.73	99.872	60.84	99.8649
59.77	99.87	60.88	99.8625
59.81	99.872	60.91	99.8625
59.85	99.872	60.95	99.8649
59.88	99.872	60.99	99.8625
59.92	99.872	61.03	99.8649
59.96	99.872	61.07	99.8625
60	99.872	61.11	99.8649
60.04	99.872	61.15	99.8625
60.08	99.872	61.18	99.8625
60.11	99.87	61.22	99.8625
60.15	99.872	61.26	99.8625
60.19	99.872	61.3	99.8649
60.23	99.872	61.34	99.8625
60.27	99.872	61.38	99.8625
60.31	99.872	61.42	99.8625
60.35	99.872	61.45	99.8625
60.39	99.872	61.49	99.8625
60.43	99.872	61.53	99.8625
60.47	99.87	61.57	99.8591
60.51	99.872	61.61	99.8625
60.54	99.87	61.65	99.8591
60.58	99.872	61.69	99.8625
60.62	99.872	61.73	99.8625
60.66	99.872	61.77	99.8625
60.7	99.872	61.8	99.8625
60.74	99.872	61.84	99.8591
60.78	99.872	61.88	99.8625
60.82	99.872	61.92	99.8591
60.86	99.872	61.96	99.8625
60.9	99.87	62	99.8591
60.94	99.872	62.04	99.8625
60.98	99.87	62.07	99.8591
61.02	99.872	62.11	99.8591
61.06	99.872	62.15	99.8625
61.1	99.872	62.19	99.8591
61.14	99.872	62.23	99.8625
61.18	99.87	62.27	99.8591
61.22	99.872	62.31	99.8625
61.26	99.87	62.34	99.8591
61.3	99.872	62.38	99.8625
61.34	99.87	62.42	99.8591
61.38	99.872	62.46	99.8591
61.42	99.872	62.5	99.8625
61.46	99.87	62.54	99.8591
61.5	99.872	62.58	99.8625
61.54	99.87	62.62	99.8591
61.58	99.872	62.65	99.8591
61.62	99.87	62.69	99.8591
61.66	99.872	62.73	99.8591
61.7	99.87	62.77	99.8591
61.74	99.87	62.81	99.8591
61.78	99.87	62.85	99.8567
61.82	99.87	62.89	99.8591
61.86	99.87	62.93	99.8567
61.9	99.87	62.97	99.8591
61.94	99.87	63	99.8567
61.98	99.87	63.04	99.8591
62.02	99.867	63.08	99.8567
62.06	99.87	63.12	99.8591
62.1	99.867	63.16	99.8567
62.14	99.87	63.2	99.8591
62.18	99.867	63.24	99.8567
62.22	99.867	63.27	99.8567
62.26	99.867	63.31	99.8567
62.3	99.867	63.35	99.8567
62.34	99.867	63.39	99.8567
62.38	99.867	63.43	99.8567
62.42	99.867	63.47	99.8567
62.46	99.867	63.51	99.8567
62.5	99.867	63.55	99.8567
62.54	99.867	63.58	99.8567
62.58	99.867	63.62	99.8567
62.62	99.867	63.66	99.8567
62.66	99.865	63.7	99.8567
62.7	99.867	63.74	99.8567
62.74	99.865	63.78	99.8534
62.78	99.867	63.82	99.8567
62.82	99.867	63.86	99.8567
62.86	99.867	63.9	99.8567
62.9	99.867	63.94	99.8567
62.94	99.865	63.97	99.8567
62.98	99.865	64.01	99.8534
63.02	99.865	64.05	99.8567
63.06	99.865	64.09	99.8534
63.1	99.865	64.13	99.8567
63.14	99.865	64.17	99.8534
63.18	99.865	64.21	99.8567
63.22	99.862	64.24	99.8534
63.26	99.865	64.28	99.8534
63.3	99.862	64.32	99.8534
63.34	99.862	64.36	99.8534
63.38	99.862	64.4	99.8534
63.42	99.862	64.44	99.8534
63.46	99.86	64.48	99.8534
63.5	99.862	64.52	99.8534
63.54	99.86	64.56	99.8534
63.58	99.862	64.6	99.8534
63.62	99.86	64.63	99.85
63.66	99.86	64.67	99.8534
63.7	99.86	64.71	99.85
63.74	99.86	64.75	99.8534
63.78	99.862	64.79	99.8534
63.81	99.86	64.83	99.85
63.86	99.86	64.87	99.8534
63.9	99.86	64.9	99.85
63.94	99.86	64.94	99.85
63.98	99.857	64.98	99.85
64.02	99.86	65.02	99.85
64.06	99.857	65.06	99.85
64.1	99.86	65.1	99.85
64.14	99.857	65.14	99.8475
64.18	99.857	65.18	99.85
64.22	99.86	65.22	99.85
64.26	99.857	65.26	99.85
64.3	99.857	65.29	99.85
64.34	99.857	65.33	99.8475
64.38	99.857	65.37	99.85
64.42	99.857	65.41	99.85
64.45	99.857	65.45	99.85
64.49	99.857	65.49	99.85
64.53	99.857	65.53	99.8475
64.57	99.857	65.57	99.85
64.61	99.855	65.6	99.8475
64.65	99.857	65.64	99.85
64.69	99.857	65.68	99.85
64.73	99.857	65.72	99.8475
64.77	99.857	65.76	99.85
64.81	99.855	65.8	99.8475
64.85	99.857	65.84	99.85
64.89	99.855	65.88	99.8475
64.93	99.855	65.92	99.8475
64.97	99.855	65.96	99.8475
65.01	99.855	66	99.8475
65.05	99.852	66.04	99.8475
65.09	99.855	66.07	99.8475
65.13	99.852	66.11	99.8442
65.17	99.852	66.15	99.8475
65.21	99.855	66.19	99.8475
65.25	99.852	66.23	99.8442
65.29	99.855	66.27	99.8475
65.33	99.852	66.31	99.8442
65.37	99.852	66.35	99.8475
65.41	99.852	66.39	99.8442
65.45	99.852	66.43	99.8442
65.49	99.849	66.47	99.8442
65.53	99.852	66.5	99.8442
65.57	99.849	66.54	99.8442
65.61	99.849	66.58	99.8442
65.65	99.852	66.62	99.8442
65.69	99.849	66.66	99.8442
65.73	99.849	66.7	99.8442
65.77	99.849	66.74	99.8442
65.81	99.849	66.78	99.8442
65.85	99.849	66.82	99.8475
65.89	99.849	66.86	99.8442
65.93	99.849	66.9	99.8442
65.97	99.847	66.94	99.8442
66.01	99.849	66.98	99.8442
66.05	99.849	67.01	99.8475
66.09	99.847	67.05	99.8442
66.13	99.847	67.09	99.8442
66.17	99.847	67.13	99.8442
66.21	99.847	67.17	99.8442
66.25	99.847	67.21	99.8442
66.29	99.847	67.25	99.8442
66.33	99.847	67.29	99.8442
66.37	99.844	67.33	99.8442
66.41	99.847	67.37	99.8442
66.45	99.847	67.41	99.8442
66.49	99.844	67.44	99.8442
66.53	99.844	67.48	99.8442
66.57	99.844	67.52	99.8409
66.61	99.844	67.56	99.8442
66.64	99.842	67.6	99.8409
66.68	99.844	67.64	99.8442
66.72	99.844	67.68	99.8442
66.76	99.842	67.72	99.8409
66.81	99.844	67.76	99.8442
66.85	99.842	67.8	99.8409
66.89	99.842	67.84	99.8409
66.93	99.839	67.88	99.8409
66.97	99.842	67.92	99.8409
67.01	99.842	67.95	99.8409
67.04	99.839	67.99	99.8409
67.08	99.842	68.03	99.8409
67.12	99.839	68.07	99.8384
67.16	99.839	68.11	99.8409
67.2	99.842	68.15	99.8409
67.24	99.839	68.19	99.8384
67.28	99.839	68.23	99.8409
67.32	99.839	68.27	99.8384
67.36	99.839	68.31	99.8384
67.4	99.837	68.35	99.8384
67.44	99.839	68.39	99.8384
67.48	99.839	68.43	99.8409
67.52	99.837	68.47	99.8384
67.56	99.837	68.51	99.8384
67.6	99.837	68.55	99.8384
67.64	99.837	68.59	99.8384
67.68	99.834	68.62	99.8384
67.72	99.837	68.66	99.8384
67.76	99.837	68.7	99.8409
67.8	99.834	68.74	99.8384
67.84	99.837	68.78	99.8384
67.88	99.834	68.82	99.8384
67.92	99.834	68.86	99.8384
67.96	99.832	68.9	99.8384
68	99.834	68.94	99.8384
68.04	99.834	68.98	99.8384
68.08	99.832	69.02	99.8384
68.12	99.834	69.06	99.8384
68.16	99.832	69.1	99.8384
68.2	99.832	69.14	99.8384
68.24	99.832	69.17	99.8351
68.28	99.832	69.21	99.8384
68.32	99.829	69.25	99.8351
68.36	99.829	69.29	99.8384
68.4	99.829	69.33	99.8351
68.44	99.829	69.37	99.8351
68.48	99.829	69.41	99.8384
68.52	99.826	69.45	99.8351
68.56	99.829	69.49	99.8384
68.6	99.826	69.53	99.8351
68.64	99.826	69.57	99.8351
68.68	99.824	69.61	99.8351
68.72	99.826	69.65	99.8351
68.76	99.824	69.69	99.8326
68.8	99.824	69.73	99.8351
68.84	99.821	69.77	99.8326
68.88	99.824	69.81	99.8351
68.92	99.821	69.85	99.8326
68.96	99.821	69.89	99.8326
69	99.821	69.93	99.8351
69.04	99.821	69.97	99.8326
69.08	99.821	70	99.8326
69.12	99.819	70.05	99.8326
69.16	99.821	70.09	99.8326
69.2	99.819	70.12	99.8326
69.24	99.819	70.17	99.8326
69.28	99.819	70.21	99.8326
69.32	99.819	70.25	99.8326
69.36	99.819	70.29	99.8326
69.4	99.816	70.33	99.8326
69.44	99.816	70.36	99.8326
69.48	99.816	70.4	99.8293
69.52	99.816	70.44	99.8326
69.56	99.816	70.48	99.8326
69.6	99.814	70.52	99.8293
69.64	99.816	70.56	99.8326
69.68	99.814	70.6	99.8293
69.72	99.814	70.64	99.8293
69.76	99.814	70.68	99.8293
69.8	99.814	70.72	99.8293
69.84	99.811	70.76	99.8293
69.88	99.811	70.8	99.8293
69.92	99.811	70.84	99.826
69.96	99.811	70.88	99.8293
70	99.811	70.92	99.8293
70.04	99.811	70.96	99.826
70.08	99.811	71	99.8293
70.12	99.809	71.04	99.826
70.16	99.811	71.08	99.826
70.2	99.809	71.12	99.826
70.24	99.809	71.16	99.826
70.28	99.809	71.2	99.8235
70.32	99.809	71.24	99.826
70.36	99.806	71.28	99.8235
70.4	99.809	71.32	99.8235
70.44	99.806	71.36	99.8235
70.48	99.806	71.4	99.8235
70.52	99.804	71.44	99.8202
70.56	99.806	71.48	99.8235
70.6	99.806	71.52	99.8235
70.64	99.804	71.56	99.8235
70.68	99.806	71.6	99.8235
70.72	99.804	71.64	99.8202
70.76	99.804	71.68	99.8235
70.8	99.804	71.72	99.8202
70.85	99.804	71.76	99.8202
70.89	99.801	71.8	99.8202
70.93	99.801	71.84	99.8202
70.97	99.801	71.88	99.8202
71.01	99.801	71.92	99.8202
71.05	99.801	71.96	99.8202
71.09	99.801	72	99.8202
71.13	99.801	72.04	99.8202
71.17	99.798	72.08	99.8202
71.21	99.801	72.12	99.8202
71.25	99.798	72.16	99.8177
71.29	99.798	72.2	99.8202
71.33	99.798	72.24	99.8177
71.37	99.798	72.28	99.8202
71.41	99.796	72.32	99.8177
71.45	99.798	72.36	99.8177
71.49	99.798	72.4	99.8202
71.53	99.796	72.44	99.8177
71.57	99.798	72.48	99.8177
71.61	99.796	72.52	99.8177
71.65	99.796	72.56	99.8177
71.69	99.796	72.6	99.8144
71.73	99.796	72.64	99.8177
71.77	99.793	72.68	99.8144
71.81	99.793	72.72	99.8144
71.85	99.796	72.76	99.8144
71.89	99.793	72.8	99.8144
71.93	99.793	72.84	99.8144
71.97	99.793	72.88	99.8111
72.01	99.793	72.92	99.8144
72.05	99.793	72.96	99.8111
72.09	99.793	73	99.8111
72.13	99.793	73.04	99.8144
72.18	99.793	73.08	99.8111
72.22	99.793	73.12	99.8111
72.26	99.791	73.16	99.8111
72.3	99.793	73.2	99.8111
72.34	99.793	73.24	99.8144
72.38	99.791	73.28	99.8111
72.42	99.793	73.32	99.8111
72.46	99.791	73.36	99.8111
72.5	99.793	73.4	99.8111
72.54	99.793	73.44	99.8111
72.58	99.791	73.48	99.8111
72.62	99.793	73.52	99.8111
72.66	99.793	73.56	99.8111
72.7	99.791	73.6	99.8111
72.74	99.793	73.64	99.8111
72.78	99.791	73.68	99.8086
72.82	99.793	73.72	99.8111
72.86	99.793	73.76	99.8111
72.9	99.791	73.8	99.8086
72.94	99.793	73.84	99.8111
72.98	99.791	73.88	99.8086
73.03	99.791	73.93	99.8111
73.07	99.793	73.97	99.8111
73.11	99.791	74.01	99.8086
73.15	99.793	74.05	99.8111
73.19	99.791	74.09	99.8086
73.23	99.791	74.13	99.8086
73.27	99.793	74.17	99.8111
73.31	99.791	74.21	99.8086
73.35	99.791	74.25	99.8086
73.39	99.791	74.29	99.8086
73.43	99.791	74.33	99.8086
73.47	99.791	74.37	99.8086
73.51	99.791	74.41	99.8086
73.55	99.791	74.45	99.8086
73.59	99.791	74.49	99.8086
73.63	99.791	74.53	99.8086
73.67	99.788	74.57	99.8053
73.71	99.791	74.61	99.8053
73.75	99.791	74.65	99.8086
73.79	99.788	74.69	99.8053
73.84	99.791	74.73	99.8053
73.88	99.788	74.77	99.8053
73.92	99.788	74.81	99.8053
73.96	99.788	74.85	99.8028
74	99.788	74.9	99.8053
74.04	99.788	74.94	99.8053
74.08	99.786	74.98	99.8028
74.12	99.788	75.02	99.8028
74.16	99.786	75.06	99.8028
74.2	99.788	75.1	99.8028
74.24	99.788	75.14	99.8028
74.28	99.786	75.18	99.8028
74.32	99.788	75.22	99.8028
74.36	99.788	75.26	99.8028
74.41	99.786	75.3	99.8028
74.45	99.788	75.34	99.8028
74.49	99.786	75.38	99.7995
74.53	99.786	75.42	99.8028
74.57	99.788	75.47	99.8028
74.61	99.786	75.51	99.7995
74.65	99.786	75.55	99.8028
74.69	99.786	75.59	99.7995
74.73	99.786	75.63	99.7995
74.77	99.786	75.67	99.8028
74.82	99.786	75.71	99.7995
74.86	99.786	75.75	99.7995
74.9	99.783	75.79	99.7995
74.94	99.786	75.83	99.7995
74.98	99.786	75.87	99.7995
75.02	99.783	75.91	99.7995
75.06	99.786	75.95	99.7995
75.1	99.786	75.99	99.8028
75.14	99.783	76.03	99.7995
75.18	99.786	76.07	99.7995
75.22	99.783	76.11	99.7995
75.26	99.783	76.15	99.7995
75.3	99.786	76.19	99.8028
75.34	99.783	76.24	99.7995
75.39	99.783	76.28	99.7995
75.43	99.786	76.32	99.8028
75.47	99.783	76.36	99.7995
75.51	99.783	76.4	99.8028
75.55	99.783	76.44	99.7995
75.59	99.783	76.48	99.7995
75.63	99.783	76.52	99.8028
75.67	99.783	76.56	99.7995
75.71	99.783	76.6	99.8028
75.75	99.783	76.64	99.8028
75.79	99.783	76.69	99.7995
75.83	99.783	76.73	99.8028
75.88	99.781	76.77	99.7995
75.92	99.783	76.81	99.8028
75.96	99.783	76.85	99.8028
76	99.781	76.89	99.7995
76.04	99.783	76.93	99.8028
76.08	99.781	76.97	99.7995
76.12	99.781	77.01	99.7995
76.16	99.781	77.05	99.8028
76.21	99.781	77.09	99.7995
76.25	99.781	77.13	99.7995
76.29	99.781	77.17	99.8028
76.33	99.781	77.21	99.7995
76.37	99.781	77.26	99.8028
76.41	99.778	77.3	99.7995
76.45	99.778	77.34	99.7995
76.49	99.781	77.38	99.8028
76.53	99.778	77.42	99.7995
76.57	99.778	77.46	99.7995
76.61	99.778	77.5	99.7995
76.65	99.778	77.54	99.7995
76.7	99.775	77.58	99.7962
76.74	99.775	77.63	99.7995
76.78	99.778	77.67	99.7995
76.82	99.775	77.71	99.7995
76.86	99.775	77.75	99.7995
76.9	99.775	77.79	99.7962
76.94	99.775	77.83	99.7995
76.98	99.773	77.87	99.7962
77.02	99.773	77.91	99.7962
77.07	99.775	77.95	99.7995
77.11	99.773	77.99	99.7962
77.15	99.773	78.03	99.7962
77.19	99.77	78.08	99.7962
77.23	99.773	78.12	99.7962
77.27	99.77	78.16	99.7937
77.31	99.77	78.2	99.7962
77.35	99.773	78.24	99.7962
77.39	99.77	78.28	99.7937
77.44	99.77	78.32	99.7962
77.48	99.768	78.37	99.7937
77.52	99.77	78.41	99.7962
77.56	99.77	78.45	99.7962
77.6	99.768	78.49	99.7937
77.64	99.77	78.53	99.7962
77.68	99.768	78.57	99.7937
77.72	99.768	78.61	99.7937
77.76	99.768	78.65	99.7962
77.8	99.768	78.69	99.7937
77.85	99.768	78.73	99.7962
77.89	99.765	78.77	99.7937
77.93	99.768	78.82	99.7937
77.97	99.768	78.86	99.7962
78.01	99.765	78.9	99.7937
78.05	99.765	78.94	99.7962
78.1	99.768	78.98	99.7962
78.14	99.765	79.02	99.7962
78.18	99.765	79.06	99.7962
78.22	99.765	79.1	99.7962
78.26	99.765	79.14	99.7962
78.3	99.765	79.19	99.7995
78.34	99.763	79.23	99.7962
78.38	99.765	79.27	99.7995
78.43	99.763	79.31	99.7962
78.47	99.763	79.35	99.7995
78.51	99.765	79.39	99.7995
78.55	99.763	79.43	99.7962
78.59	99.763	79.47	99.7995
78.63	99.763	79.51	99.7995
78.67	99.763	79.56	99.7995
78.72	99.763	79.6	99.7995
78.76	99.76	79.64	99.7995
78.8	99.763	79.68	99.7995
78.84	99.763	79.72	99.7995
78.88	99.76	79.76	99.7995
78.92	99.76	79.8	99.7995
78.96	99.763	79.85	99.7995
79	99.76	79.89	99.7995
79.05	99.76	79.93	99.7995
79.09	99.758	79.97	99.7995
79.13	99.76	80.01	99.7995
79.17	99.76	80.05	99.7995
79.21	99.758	80.09	99.7995
79.25	99.758	80.13	99.7995
79.29	99.76	80.18	99.7995
79.34	99.758	80.22	99.7995
79.38	99.758	80.26	99.7995
79.42	99.755	80.3	99.7962
79.46	99.755	80.34	99.7995
79.5	99.758	80.38	99.7995
79.54	99.755	80.43	99.7962
79.58	99.755	80.47	99.7962
79.62	99.753	80.51	99.7962
79.67	99.755	80.55	99.7962
79.71	99.755	80.59	99.7962
79.75	99.753	80.63	99.7962
79.79	99.753	80.67	99.7962
79.83	99.753	80.72	99.7962
79.87	99.753	80.76	99.7937
79.92	99.753	80.8	99.7962
79.96	99.75	80.84	99.7937
80	99.75	80.88	99.7937
80.04	99.75	80.92	99.7962
80.08	99.75	80.96	99.7937
80.12	99.75	81	99.7937
80.16	99.75	81.05	99.7962
80.21	99.747	81.09	99.7937
80.25	99.75	81.13	99.7937
80.29	99.75	81.17	99.7937
80.33	99.747	81.21	99.7937
80.37	99.747	81.25	99.7937
80.41	99.75	81.29	99.7937
80.46	99.747	81.34	99.7937
80.5	99.747	81.38	99.7937
80.54	99.747	81.42	99.7937
80.58	99.747	81.46	99.7904
80.62	99.747	81.5	99.7937
80.66	99.745	81.55	99.7904
80.71	99.745	81.59	99.7904
80.75	99.747	81.63	99.7937
80.79	99.745	81.67	99.7904
80.83	99.745	81.71	99.7904
80.87	99.745	81.75	99.7904
80.91	99.745	81.79	99.7904
80.95	99.745	81.83	99.7904
81	99.745	81.87	99.7904
81.04	99.742	81.92	99.7904
81.08	99.745	81.96	99.7904
81.12	99.745	82	99.7904
81.16	99.742	82.04	99.7871
81.2	99.745	82.08	99.7904
81.24	99.745	82.13	99.7904
81.28	99.742	82.17	99.7871
81.33	99.742	82.21	99.7904
81.37	99.745	82.25	99.7904
81.41	99.742	82.29	99.7871
81.45	99.742	82.33	99.7871
81.49	99.742	82.37	99.7904
81.53	99.74	82.42	99.7871
81.58	99.742	82.46	99.7871
81.62	99.742	82.5	99.7871
81.66	99.74	82.55	99.7871
81.7	99.74	82.59	99.7871
81.75	99.742	82.63	99.7871
81.79	99.74	82.67	99.7871
81.83	99.74	82.71	99.7871
81.87	99.74	82.75	99.7871
81.91	99.737	82.79	99.7846
81.95	99.74	82.83	99.7871
82	99.74	82.88	99.7871
82.04	99.737	82.92	99.7846
82.08	99.737	82.96	99.7871
82.12	99.74	83	99.7871
82.16	99.737	83.04	99.7846
82.2	99.737	83.09	99.7846
82.24	99.737	83.13	99.7846
82.29	99.737	83.17	99.7846
82.33	99.737	83.21	99.7846
82.37	99.737	83.25	99.7846
82.41	99.735	83.29	99.7813
82.45	99.735	83.33	99.7813
82.49	99.737	83.38	99.7846
82.54	99.735	83.42	99.7813
82.58	99.735	83.46	99.7813
82.62	99.735	83.5	99.7813
82.66	99.735	83.54	99.7813
82.7	99.735	83.59	99.7813
82.75	99.735	83.63	99.7813
82.79	99.732	83.67	99.7788
82.83	99.735	83.71	99.7813
82.87	99.735	83.75	99.7813
82.91	99.732	83.79	99.7788
82.96	99.732	83.83	99.7788
83	99.735	83.88	99.7813
83.04	99.732	83.92	99.7788
83.08	99.732	83.96	99.7788
83.12	99.73	84	99.7755
83.16	99.732	84.04	99.7788
83.21	99.732	84.09	99.7788
83.25	99.73	84.13	99.7755
83.29	99.73	84.17	99.7755
83.33	99.732	84.21	99.7788
83.37	99.73	84.25	99.7755
83.42	99.73	84.3	99.7755
83.46	99.73	84.34	99.7755
83.5	99.73	84.38	99.7755
83.54	99.73	84.42	99.7755
83.58	99.73	84.46	99.7755
83.62	99.727	84.5	99.7721
83.67	99.73	84.55	99.7755
83.71	99.73	84.59	99.7755
83.75	99.727	84.63	99.7721
83.79	99.727	84.67	99.7721
83.83	99.73	84.72	99.7755
83.87	99.727	84.76	99.7721
83.92	99.727	84.8	99.7721
83.96	99.727	84.84	99.7755
84	99.727	84.88	99.7721
84.04	99.727	84.92	99.7721
84.09	99.727	84.97	99.7721
84.13	99.724	85.01	99.7721
84.17	99.727	85.05	99.7721
84.21	99.724	85.09	99.7697
84.25	99.724	85.13	99.7697
84.3	99.724	85.18	99.7721
84.34	99.724	85.22	99.7697
84.38	99.724	85.26	99.7697
84.42	99.724	85.3	99.7697
84.46	99.722	85.34	99.7697
84.5	99.724	85.38	99.7697
84.55	99.724	85.43	99.7697
84.59	99.722	85.47	99.7697
84.63	99.722	85.51	99.7697
84.67	99.722	85.55	99.7664
84.72	99.722	85.6	99.7664
84.76	99.722	85.64	99.7697
84.8	99.719	85.68	99.7664
84.84	99.722	85.72	99.7664
84.88	99.722	85.76	99.7664
84.92	99.719	85.8	99.7664
84.97	99.719	85.85	99.7664
85.01	99.719	85.89	99.7639
85.05	99.719	85.93	99.7664
85.09	99.719	85.97	99.7664
85.13	99.717	86.01	99.7639
85.17	99.719	86.06	99.7639
85.22	99.719	86.1	99.7664
85.26	99.717	86.14	99.7639
85.3	99.719	86.18	99.7639
85.34	99.717	86.22	99.7639
85.39	99.717	86.27	99.7639
85.43	99.717	86.31	99.7639
85.47	99.717	86.35	99.7639
85.51	99.717	86.39	99.7639
85.56	99.717	86.43	99.7639
85.6	99.714	86.48	99.7639
85.64	99.714	86.52	99.7639
85.68	99.717	86.56	99.7639
85.72	99.714	86.6	99.7606
85.76	99.714	86.64	99.7639
85.8	99.712	86.68	99.7606
85.85	99.714	86.73	99.7606
85.89	99.714	86.77	99.7639
85.93	99.712	86.81	99.7606
85.98	99.712	86.85	99.7606
86.02	99.712	86.9	99.7606
86.06	99.712	86.94	99.7606
86.1	99.712	86.98	99.7606
86.14	99.709	87.02	99.7572
86.18	99.712	87.07	99.7606
86.23	99.712	87.11	99.7606
86.27	99.709	87.15	99.7572
86.31	99.709	87.19	99.7572
86.35	99.709	87.23	99.7572
86.39	99.709	87.27	99.7572
86.44	99.709	87.32	99.7572
86.48	99.707	87.36	99.7572
86.52	99.709	87.4	99.7572
86.56	99.707	87.44	99.7548
86.61	99.707	87.49	99.7572
86.65	99.704	87.53	99.7548
86.69	99.704	87.57	99.7548
86.73	99.707	87.61	99.7572
86.77	99.704	87.65	99.7548
86.82	99.704	87.7	99.7548
86.86	99.701	87.74	99.7548
86.9	99.701	87.78	99.7548
86.94	99.704	87.82	99.7548
86.98	99.701	87.86	99.7514
87.03	99.701	87.91	99.7548
87.07	99.699	87.95	99.7514
87.11	99.699	87.99	99.7514
87.15	99.699	88.03	99.7514
87.2	99.699	88.08	99.7514
87.24	99.699	88.12	99.7514
87.28	99.696	88.16	99.7481
87.32	99.696	88.2	99.7514
87.37	99.696	88.24	99.7481
87.41	99.696	88.29	99.7481
87.45	99.694	88.33	99.7481
87.49	99.694	88.37	99.7481
87.53	99.694	88.41	99.7481
87.57	99.694	88.46	99.7456
87.62	99.694	88.5	99.7481
87.66	99.691	88.54	99.7456
87.7	99.691	88.58	99.7456
87.74	99.694	88.62	99.7481
87.79	99.691	88.67	99.7456
87.83	99.691	88.71	99.7456
87.87	99.689	88.75	99.7456
87.91	99.691	88.79	99.7456
87.95	99.691	88.84	99.7456
88	99.689	88.88	99.7456
88.04	99.689	88.92	99.7456
88.08	99.689	88.96	99.7423
88.12	99.689	89.01	99.7456
88.17	99.689	89.05	99.7456
88.21	99.686	89.09	99.7423
88.25	99.686	89.13	99.7423
88.29	99.686	89.18	99.7423
88.33	99.686	89.22	99.7423
88.38	99.686	89.26	99.7423
88.42	99.684	89.3	99.7423
88.46	99.686	89.34	99.7423
88.5	99.684	89.38	99.7398
88.55	99.684	89.43	99.7398
88.59	99.681	89.47	99.7398
88.63	99.684	89.51	99.7398
88.67	99.684	89.56	99.7398
88.71	99.681	89.6	99.7398
88.76	99.681	89.64	99.7398
88.8	99.681	89.68	99.7365
88.84	99.681	89.73	99.7398
88.88	99.681	89.77	99.7398
88.92	99.679	89.81	99.7365
88.97	99.681	89.85	99.7398
89.01	99.679	89.89	99.7365
89.05	99.679	89.94	99.7365
89.09	99.679	89.98	99.7398
89.13	99.679	90.02	99.7365
89.18	99.679	90.07	99.7365
89.22	99.676	90.11	99.7365
89.26	99.676	90.15	99.7365
89.3	99.673	90.19	99.7332
89.35	99.676	90.24	99.7365
89.39	99.676	90.28	99.7365
[truncated: 16,962 more rows]

## Sheet: Figure 2b
FASn0.5Pb0.5I3 without SnF2			FASn0.5Pb0.5I3 with SnF2
Temperature (°C)	FA	HF	Temperature (°C)	FA	HF
19.5	2.02e-07	0.0136364	16	2.3e-07	0.571429
19.908	1.87333e-07	0.104545	16.3923	2.13333e-07	0.571429
20.3108	1.65e-07	0.0863636	16.7842	2.536e-07	0.533333
20.7078	1.59143e-07	0.104545	17.1725	2.44857e-07	0.517007
21.1093	1.55778e-07	0.134848	17.5605	2.42889e-07	0.513228
21.5082	1.59545e-07	0.203719	18.0845	2.48091e-07	0.532468
21.8952	1.59538e-07	0.23042	18.4723	2.45846e-07	0.556777
22.636	1.57533e-07	0.207576	18.8642	2.46267e-07	0.571429
23.0247	1.55947e-07	0.190107	19.2545	2.47059e-07	0.57423
23.4255	1.58111e-07	0.19067	19.6418	2.45158e-07	0.56391
23.8323	1.60957e-07	0.2171	20.0292	2.46476e-07	0.553288
24.2372	1.62529e-07	0.250791	20.4227	2.48522e-07	0.556936
24.6345	1.61957e-07	0.279091	20.8127	2.5016e-07	0.565714
25.0255	1.61005e-07	0.282997	21.1983	2.49667e-07	0.57672
25.4248	1.58452e-07	0.267555	21.587	2.50552e-07	0.577997
25.8245	1.58548e-07	0.254106	21.9808	2.53032e-07	0.572965
26.2177	1.57929e-07	0.253306	22.371	2.56667e-07	0.565657
26.623	1.56929e-07	0.262987	22.7565	2.56343e-07	0.565986
27.0227	1.58024e-07	0.269165	23.1458	2.55811e-07	0.570142
27.4143	1.55119e-07	0.265385	23.5402	2.55462e-07	0.575092
27.8142	1.5231e-07	0.24867	23.928	2.56561e-07	0.579559
28.2108	1.495e-07	0.237738	24.3292	2.56907e-07	0.578073
28.6053	1.47405e-07	0.237879	24.7157	2.56422e-07	0.573545
28.9988	1.4569e-07	0.241876	25.1092	2.56702e-07	0.572442
29.403	1.46214e-07	0.252968	25.5027	2.56408e-07	0.574344
29.8025	1.47833e-07	0.256061	25.9013	2.57824e-07	0.579832
30.2035	1.52781e-07	0.250343	26.2883	2.58189e-07	0.584906
30.6013	1.52495e-07	0.245041	26.6782	2.59618e-07	0.585281
30.9943	1.51686e-07	0.246491	27.0682	2.58807e-07	0.582289
31.403	1.49876e-07	0.255547	27.4615	2.60203e-07	0.580307
31.7977	1.524e-07	0.26848	27.8548	2.61918e-07	0.582358
32.1928	1.52971e-07	0.276263	28.2487	2.63508e-07	0.587302
32.5878	1.49162e-07	0.273776	28.6385	2.64338e-07	0.591941
32.9895	1.48638e-07	0.275175	29.026	2.65179e-07	0.594883
33.3885	1.44248e-07	0.272378	29.4135	2.65851e-07	0.594203
33.794	1.48895e-07	0.272378	29.8072	2.66836e-07	0.59222
34.1843	1.49181e-07	0.273776	30.193	2.67328e-07	0.590998
34.5807	1.51371e-07	0.275175	30.5812	2.66075e-07	0.592381
34.9842	1.51752e-07	0.279371	30.9745	2.65881e-07	0.595547
35.3895	1.57467e-07	0.282168	31.3695	2.66851e-07	0.597348
35.7808	1.61038e-07	0.290559	31.7682	2.68403e-07	0.596708
36.1745	1.628e-07	0.289161	32.1575	2.68537e-07	0.594951
36.5715	1.67133e-07	0.287762	32.5497	2.6903e-07	0.594958
36.9787	1.67229e-07	0.283566	32.9445	2.70134e-07	0.596606
37.3713	1.69324e-07	0.276573	33.3337	2.69836e-07	0.600321
37.777	1.65557e-07	0.272378	33.7287	2.71179e-07	0.603872
38.1675	1.60243e-07	0.270979	34.121	2.71851e-07	0.605735
38.5712	1.58957e-07	0.272378	34.5192	2.73687e-07	0.605514
38.9672	1.55576e-07	0.275175	34.9075	2.74403e-07	0.60432
39.3647	1.58005e-07	0.276573	35.3017	2.74761e-07	0.603656
39.765	1.59243e-07	0.280769	35.6942	2.75149e-07	0.605375
40.1628	1.54386e-07	0.283566	36.087	2.76194e-07	0.608414
40.568	1.54719e-07	0.287762	36.4808	2.76507e-07	0.609977
40.9788	1.55576e-07	0.286364	36.8717	2.77522e-07	0.609702
41.3782	1.5529e-07	0.284965	37.2647	2.77806e-07	0.609
41.7697	1.59252e-07	0.279371	37.6552	2.77522e-07	0.608752
42.1792	1.59205e-07	0.273776	38.0475	2.78881e-07	0.610198
42.5715	1.5849e-07	0.266783	38.4392	2.79776e-07	0.613251
42.9708	1.58824e-07	0.261189	38.8282	2.79791e-07	0.615792
43.3685	1.59014e-07	0.256993	39.2242	2.80448e-07	0.616246
43.7712	1.52919e-07	0.256993	39.611	2.81627e-07	0.615506
44.1705	1.52586e-07	0.258392	40.0058	2.81582e-07	0.614789
44.5738	1.51776e-07	0.261189	40.3923	2.82627e-07	0.615619
44.9767	1.52729e-07	0.266783	40.7862	2.84224e-07	0.617923
45.3698	1.553e-07	0.272378	41.1748	2.84373e-07	0.620893
45.7757	1.5449e-07	0.275175	41.5637	2.84239e-07	0.621592
46.1687	1.5821e-07	0.276573	41.9505	2.84388e-07	0.621912
46.5828	1.61429e-07	0.273776	42.3398	2.85104e-07	0.621912
46.9758	1.60286e-07	0.272378	42.7267	2.87403e-07	0.621912
47.3805	1.59714e-07	0.268182	43.1133	2.88537e-07	0.622628
47.7728	1.55286e-07	0.263986	43.5067	2.90179e-07	0.62406
48.1767	1.5581e-07	0.262587	43.9018	2.92075e-07	0.626566
48.5748	1.56762e-07	0.263986	44.294	2.93015e-07	0.628715
48.9767	1.54476e-07	0.266783	44.6875	2.95209e-07	0.631579
49.3868	1.52667e-07	0.26958	45.0848	2.96313e-07	0.634443
49.7847	1.52429e-07	0.275175	45.4707	2.97716e-07	0.636591
50.1938	1.54381e-07	0.279371	45.8625	2.98209e-07	0.638024
50.597	1.55333e-07	0.283566	46.2577	2.9997e-07	0.638382
51.0028	1.5719e-07	0.287762	46.6558	3.0106e-07	0.638024
51.4002	1.55333e-07	0.290559	47.0443	3.01821e-07	0.637308
51.8023	1.5581e-07	0.286364	47.4363	3.02851e-07	0.636233
52.2137	1.55381e-07	0.280769	47.8248	3.04015e-07	0.635875
52.6103	1.56524e-07	0.275175	48.2212	3.04806e-07	0.635875
53.0113	1.61857e-07	0.270979	48.6107	3.05418e-07	0.636233
53.417	1.59714e-07	0.26958	49.0025	3.0594e-07	0.637666
53.8023	1.58619e-07	0.26958	49.3982	3.06418e-07	0.639814
54.2183	1.60143e-07	0.272378	49.7855	3.06015e-07	0.64232
54.6177	1.59524e-07	0.275175	50.1833	3.06881e-07	0.644468
55.0155	1.63333e-07	0.279371	50.5777	3.06672e-07	0.6459
55.4132	1.65905e-07	0.282168	50.9697	3.09358e-07	0.646259
55.818	1.67905e-07	0.283566	51.3662	3.1006e-07	0.6459
56.2233	1.69571e-07	0.280769	51.7595	3.1106e-07	0.645184
56.6205	1.69048e-07	0.275175	52.1478	3.12209e-07	0.64411
57.017	1.71524e-07	0.268182	52.5368	3.13209e-07	0.643394
57.4213	1.75524e-07	0.25979	52.9267	3.13925e-07	0.643394
57.826	1.74048e-07	0.252797	53.3152	3.14075e-07	0.64411
58.2203	1.72667e-07	0.25	53.7068	3.14358e-07	0.645542
58.6153	1.68524e-07	0.248601	54.0953	3.15567e-07	0.647691
59.0142	1.6581e-07	0.25	54.4845	3.15537e-07	0.650913
59.4135	1.65095e-07	0.254196	54.8735	3.16373e-07	0.653777
59.8192	1.69571e-07	0.258392	55.2672	3.16567e-07	0.655567
60.2188	1.71762e-07	0.263986	55.6605	3.17746e-07	0.657358
60.6183	1.7011e-07	0.26958	56.0502	3.20478e-07	0.658432
61.0225	1.66586e-07	0.270979	56.45	3.21627e-07	0.65879
61.4223	1.64157e-07	0.272378	56.8363	3.24134e-07	0.658432
61.8268	1.63633e-07	0.268182	57.2337	3.24731e-07	0.657716
62.2315	1.64062e-07	0.265385	57.6253	3.26328e-07	0.657
62.634	1.62205e-07	0.261189	58.0137	3.27134e-07	0.656642
63.0315	1.64729e-07	0.256993	58.401	3.2903e-07	0.657358
63.436	1.6049e-07	0.256993	58.791	3.2891e-07	0.658432
63.8353	1.56348e-07	0.256993	59.1777	3.28627e-07	0.66058
64.2288	1.563e-07	0.258392	59.5693	3.28701e-07	0.663086
64.6333	1.57014e-07	0.261189	59.9578	3.29388e-07	0.665235
65.0338	1.51867e-07	0.263986	60.3432	3.30388e-07	0.667025
65.4315	1.49295e-07	0.266783	60.7383	3.30881e-07	0.668099
65.841	1.46629e-07	0.268182	61.1335	3.31761e-07	0.668457
66.2555	1.48724e-07	0.268182	61.5277	3.31985e-07	0.668099
66.6603	1.49057e-07	0.262587	61.9253	3.33179e-07	0.667025
67.053	1.49962e-07	0.258392	62.3142	3.34e-07	0.665951
67.4667	1.49676e-07	0.251399	62.6985	3.35478e-07	0.665593
67.8782	1.52295e-07	0.245804	63.087	3.36224e-07	0.666309
68.2818	1.502e-07	0.241608	63.479	3.37239e-07	0.667383
68.6782	1.46438e-07	0.24021	63.8673	3.39239e-07	0.669173
69.0722	1.51376e-07	0.241608	64.2543	3.38746e-07	0.672037
69.4763	1.54519e-07	0.245804	64.6477	3.39791e-07	0.674544
69.8758	1.50614e-07	0.251399	65.0417	3.40746e-07	0.67705
70.2735	1.50043e-07	0.256993	65.4282	3.41224e-07	0.678482
70.6832	1.52471e-07	0.261189	65.8175	3.42537e-07	0.679556
71.0863	1.53043e-07	0.261189	66.205	3.42328e-07	0.679914
71.4908	1.51233e-07	0.258392	66.5912	3.43731e-07	0.679198
71.89	1.5309e-07	0.256993	66.9838	3.43149e-07	0.678124
72.293	1.57424e-07	0.252797	67.3742	3.44582e-07	0.67705
72.6907	1.60281e-07	0.25	67.7613	3.45299e-07	0.676692
73.0953	1.62376e-07	0.245804	68.1483	3.4609e-07	0.676692
73.488	1.70286e-07	0.244406	68.5405	3.46269e-07	0.677408
73.8943	1.70143e-07	0.245804	68.9458	3.45716e-07	0.679198
74.2848	1.67333e-07	0.248601	69.338	3.45881e-07	0.681346
74.6832	1.67333e-07	0.254196	69.7258	3.44896e-07	0.683852
75.0825	1.70095e-07	0.25979	70.1202	3.44821e-07	0.686359
75.4802	1.72143e-07	0.265385	70.5048	3.44149e-07	0.688149
75.8905	1.7181e-07	0.268182	70.9068	3.43597e-07	0.689223
76.2897	1.68238e-07	0.26958	71.3067	3.43313e-07	0.689581
76.6903	1.65048e-07	0.266783	71.7023	3.43612e-07	0.688865
77.0905	1.6619e-07	0.262587	72.0942	3.44612e-07	0.688149
77.4875	1.66095e-07	0.256993	72.486	3.44254e-07	0.687433
77.8893	1.66714e-07	0.254196	72.8728	3.45149e-07	0.687075
78.284	1.65667e-07	0.252797	73.2657	3.44955e-07	0.687075
78.6897	1.6581e-07	0.251399	73.6603	3.45493e-07	0.688507
79.0888	1.6319e-07	0.251399	74.0537	3.45761e-07	0.690297
79.4993	1.63238e-07	0.254196	74.4547	3.47179e-07	0.692445
79.8972	1.63952e-07	0.258392	74.8395	3.47463e-07	0.694594
80.295	1.65e-07	0.25979	75.2262	3.48896e-07	0.696026
80.6923	1.64143e-07	0.262587	75.6243	3.49821e-07	0.697458
81.088	1.61e-07	0.261189	76.012	3.52e-07	0.697816
81.4868	1.62143e-07	0.256993	76.3987	3.52657e-07	0.697816
81.8793	1.57238e-07	0.252797	76.7873	3.53851e-07	0.696742
82.2817	1.57524e-07	0.248601	77.1818	3.5294e-07	0.695668
82.6847	1.62429e-07	0.244406	77.5765	3.5506e-07	0.694594
83.0812	1.66238e-07	0.241608	77.963	3.54836e-07	0.694236
83.4885	1.70905e-07	0.241608	78.3555	3.54716e-07	0.694594
83.8888	1.73238e-07	0.241608	78.7487	3.53582e-07	0.696026
84.2798	1.75762e-07	0.243007	79.1372	3.54955e-07	0.698174
84.6775	1.78381e-07	0.247203	79.5253	3.5606e-07	0.701038
85.0885	1.81762e-07	0.25	79.911	3.56403e-07	0.703545
85.4997	1.82762e-07	0.252797	80.3027	3.56149e-07	0.706051
85.8988	1.85333e-07	0.254196	80.689	3.58373e-07	0.708199
86.2885	1.8181e-07	0.252797	81.0808	3.58418e-07	0.708915
86.6797	1.8481e-07	0.25	81.4708	3.59299e-07	0.708915
87.0838	1.82905e-07	0.245804	81.8657	3.59955e-07	0.708199
87.482	1.84e-07	0.238811	82.2598	3.60507e-07	0.707125
87.8887	1.85238e-07	0.233217	82.66	3.61e-07	0.706409
88.2883	1.8381e-07	0.229021	83.0553	3.61239e-07	0.706767
88.6858	1.80333e-07	0.227622	83.4407	3.61791e-07	0.707483
89.0777	1.78619e-07	0.229021	83.8323	3.61627e-07	0.708915
89.4738	1.7981e-07	0.231818	84.2197	3.62194e-07	0.710705
89.8738	1.79048e-07	0.236014	84.6147	3.6291e-07	0.713212
90.279	1.82762e-07	0.241608	85.0083	3.63478e-07	0.71536
90.6787	1.79129e-07	0.244406	85.4053	3.64418e-07	0.71715
91.0735	1.78033e-07	0.245804	85.7988	3.65955e-07	0.718224
91.4712	1.71319e-07	0.244406	86.197	3.66731e-07	0.718582
91.8737	1.65176e-07	0.24021	86.6017	3.67537e-07	0.717508
92.2847	1.64176e-07	0.234615	86.99	3.67299e-07	0.716792
92.6845	1.64367e-07	0.23042	87.3833	3.67612e-07	0.716076
93.0935	1.67224e-07	0.227622	87.7707	3.67985e-07	0.715002
93.4937	1.67271e-07	0.227622	88.1572	3.6903e-07	0.715002
93.8928	1.68652e-07	0.23042	88.5453	3.6997e-07	0.716076
94.2908	1.65224e-07	0.233217	88.9392	3.69806e-07	0.717866
94.6843	1.69033e-07	0.237413	89.3338	3.70358e-07	0.719656
95.0782	1.71605e-07	0.241608	89.7195	3.70418e-07	0.721805
95.4772	1.76986e-07	0.245804	90.1193	3.69806e-07	0.723953
95.876	1.76938e-07	0.245804	90.5078	3.69716e-07	0.725385
96.2738	1.7551e-07	0.244406	90.8965	3.69448e-07	0.725743
96.6797	1.76176e-07	0.243007	91.2837	3.70388e-07	0.725743
97.0723	1.82033e-07	0.238811	91.6755	3.70433e-07	0.725027
97.4845	1.80843e-07	0.234615	92.0638	3.70239e-07	0.723953
97.8838	1.80938e-07	0.23042	92.4578	3.71642e-07	0.722521
98.2783	1.80986e-07	0.227622	92.8505	3.71493e-07	0.722521
98.6817	1.78271e-07	0.226224	93.2393	3.72269e-07	0.722879
99.0732	1.79667e-07	0.226224	93.6387	3.71358e-07	0.723595
99.4682	1.78286e-07	0.229021	94.025	3.71985e-07	0.725027
99.8678	1.82381e-07	0.231818	94.416	3.71015e-07	0.727533
100.268	1.83095e-07	0.236014	94.8088	3.70746e-07	0.730039
100.666	1.83429e-07	0.237413	95.2018	3.70612e-07	0.73183
101.07	1.8019e-07	0.237413	95.5958	3.7097e-07	0.732904
101.471	1.77857e-07	0.234615	95.9858	3.72433e-07	0.733262
101.876	1.76667e-07	0.23042	96.3725	3.73388e-07	0.733262
102.274	1.75429e-07	0.223427	96.7663	3.74507e-07	0.732188
102.675	1.72057e-07	0.216434	97.1592	3.74851e-07	0.730755
103.079	1.68962e-07	0.212238	97.5512	3.74806e-07	0.729681
103.478	1.68152e-07	0.208042	97.943	3.75433e-07	0.728965
103.887	1.65676e-07	0.208042	98.335	3.76612e-07	0.728965
104.281	1.6239e-07	0.209441	98.7208	3.76761e-07	0.729681
104.673	1.63486e-07	0.215035	99.1177	3.76403e-07	0.731472
105.071	1.64724e-07	0.220629	99.5092	3.76015e-07	0.73362
105.474	1.59152e-07	0.224825	99.9048	3.77328e-07	0.736126
105.865	1.59771e-07	0.226224	100.298	3.77761e-07	0.737916
106.27	1.60057e-07	0.226224	100.699	3.77776e-07	0.739706
106.68	1.58867e-07	0.223427	101.093	3.78e-07	0.740781
107.084	1.58248e-07	0.220629	101.499	3.78313e-07	0.740781
107.495	1.60676e-07	0.217832	101.891	3.7891e-07	0.740064
107.893	1.59819e-07	0.213636	102.283	3.78776e-07	0.73899
108.287	1.60105e-07	0.212238	102.677	3.78925e-07	0.738274
108.679	1.61581e-07	0.213636	103.065	3.79e-07	0.738632
109.078	1.56867e-07	0.215035	103.453	3.79463e-07	0.739348
109.471	1.57914e-07	0.219231	103.841	3.7991e-07	0.741139
109.869	1.60486e-07	0.224825	104.232	3.80985e-07	0.743287
110.268	1.61819e-07	0.229021	104.618	3.81537e-07	0.745435
110.666	1.59724e-07	0.233217	105.007	3.82239e-07	0.747583
111.065	1.61429e-07	0.234615	105.401	3.82373e-07	0.749373
111.46	1.62286e-07	0.234615	105.789	3.82657e-07	0.75009
111.871	1.58571e-07	0.231818	106.176	3.82806e-07	0.750448
112.264	1.5881e-07	0.229021	106.57	3.84164e-07	0.749373
112.663	1.63e-07	0.222028	106.973	3.83776e-07	0.748299
113.061	1.63762e-07	0.217832	107.372	3.8594e-07	0.747583
113.465	1.62095e-07	0.217832	107.758	3.85955e-07	0.746509
113.865	1.66714e-07	0.219231	108.154	3.85955e-07	0.746151
114.269	1.69714e-07	0.222028	108.541	3.86388e-07	0.746509
114.659	1.72619e-07	0.223427	108.942	3.8703e-07	0.747941
115.059	1.71952e-07	0.226224	109.337	3.87358e-07	0.75009
115.459	1.74429e-07	0.229021	109.731	3.87746e-07	0.752596
115.856	1.74286e-07	0.23042	110.126	3.87507e-07	0.755102
116.249	1.73524e-07	0.227622	110.513	3.88448e-07	0.756892
116.65	1.7519e-07	0.224825	110.906	3.8806e-07	0.757966
117.05	1.75333e-07	0.219231	111.294	3.90448e-07	0.758324
117.454	1.79524e-07	0.215035	111.689	3.90985e-07	0.757608
117.848	1.81619e-07	0.210839	112.076	3.90821e-07	0.756892
118.254	1.79238e-07	0.209441	112.469	3.91373e-07	0.756176
118.663	1.77333e-07	0.209441	112.856	3.91224e-07	0.756176
119.061	1.8119e-07	0.212238	113.243	3.92448e-07	0.756176
119.465	1.84476e-07	0.215035	113.632	3.93701e-07	0.756892
119.865	1.86143e-07	0.217832	114.022	3.94119e-07	0.759398
120.256	1.87e-07	0.220629	114.415	3.93463e-07	0.761547
120.655	1.88095e-07	0.223427	114.803	3.93358e-07	0.763695
121.052	1.83167e-07	0.224825	115.192	3.94373e-07	0.765127
121.455	1.82071e-07	0.223427	115.578	3.94463e-07	0.766201
121.859	1.82881e-07	0.220629	115.968	3.95149e-07	0.766559
122.258	1.79881e-07	0.216434	116.355	3.95284e-07	0.766201
122.657	1.78405e-07	0.210839	116.743	3.96851e-07	0.765127
123.062	1.77643e-07	0.206643	117.132	3.97642e-07	0.763695
123.467	1.77976e-07	0.205245	117.525	3.9803e-07	0.762979
123.866	1.78786e-07	0.205245	117.912	3.98866e-07	0.762263
124.264	1.785e-07	0.208042	118.306	4.00358e-07	0.762263
124.662	1.80452e-07	0.210839	118.699	4.00672e-07	0.763337
125.06	1.79357e-07	0.215035	119.088	4.01896e-07	0.765127
125.454	1.74719e-07	0.217832	119.482	4.02075e-07	0.767633
125.852	1.73719e-07	0.220629	119.877	4.02597e-07	0.769424
126.245	1.71862e-07	0.219231	120.265	4.03284e-07	0.771572
126.652	1.67529e-07	0.216434	120.653	4.05119e-07	0.773004
127.056	1.68814e-07	0.210839	121.042	4.07328e-07	0.773362
127.451	1.68052e-07	0.206643	121.43	4.08e-07	0.773004
127.852	1.67671e-07	0.201049	121.819	4.08343e-07	0.77193
128.258	1.70243e-07	0.19965	122.207	4.07657e-07	0.770498
128.651	1.73576e-07	0.201049	122.593	4.08388e-07	0.769424
129.054	1.73862e-07	0.202448	122.985	4.09612e-07	0.769424
129.46	1.77457e-07	0.206643	123.377	4.11507e-07	0.769782
129.866	1.77171e-07	0.209441	123.774	4.11597e-07	0.771214
130.264	1.76362e-07	0.213636	124.162	4.10776e-07	0.773004
130.662	1.80076e-07	0.216434	124.547	4.09925e-07	0.775868
131.063	1.81219e-07	0.217832	124.945	4.10373e-07	0.778016
131.461	1.8179e-07	0.216434	125.338	4.1103e-07	0.780523
131.859	1.82743e-07	0.213636	125.732	4.12851e-07	0.781597
132.256	1.80505e-07	0.209441	126.133	4.13552e-07	0.781597
132.661	1.80743e-07	0.206643	126.533	4.14343e-07	0.780881
133.055	1.79505e-07	0.203846	126.923	4.1494e-07	0.779807
133.453	1.796e-07	0.202448	127.317	4.1503e-07	0.779091
133.858	1.83048e-07	0.202448	127.712	4.13791e-07	0.778375
134.263	1.83429e-07	0.205245	128.101	4.1403e-07	0.778375
134.666	1.84286e-07	0.208042	128.49	4.14149e-07	0.779091
135.06	1.89524e-07	0.212238	128.888	4.14e-07	0.780523
135.464	1.90048e-07	0.213636	129.274	4.13701e-07	0.783029
135.867	1.89667e-07	0.215035	129.665	4.14642e-07	0.785535
136.266	1.90143e-07	0.213636	130.052	4.14239e-07	0.787683
136.673	1.83524e-07	0.208042	130.446	4.14254e-07	0.789474
137.067	1.82952e-07	0.203846	130.834	4.14478e-07	0.79019
137.472	1.82667e-07	0.196853	131.239	4.14597e-07	0.789832
137.871	1.84571e-07	0.191259	131.631	4.14e-07	0.788758
138.266	1.86238e-07	0.188462	132.027	4.13493e-07	0.787683
138.665	1.91857e-07	0.18986	132.415	4.14313e-07	0.786251
139.054	1.8919e-07	0.192657	132.802	4.14716e-07	0.785535
139.464	1.89238e-07	0.194056	133.195	4.15567e-07	0.785535
139.87	1.8719e-07	0.195455	133.583	4.15134e-07	0.786251
140.273	1.8619e-07	0.198252	133.97	4.15985e-07	0.787683
140.661	1.86381e-07	0.202448	134.358	4.16418e-07	0.789832
141.061	1.86476e-07	0.203846	134.759	4.15343e-07	0.792338
141.466	1.8719e-07	0.201049	135.146	4.15239e-07	0.794128
141.869	1.85476e-07	0.19965	135.543	4.15403e-07	0.79556
142.266	1.86e-07	0.194056	135.933	4.15478e-07	0.795918
142.666	1.84905e-07	0.18986	136.327	4.17239e-07	0.79556
143.064	1.8781e-07	0.188462	136.715	4.15552e-07	0.794128
143.459	1.87857e-07	0.187063	137.104	4.17075e-07	0.793054
143.855	1.88571e-07	0.188462	137.494	4.15254e-07	0.792338
144.267	1.86143e-07	0.18986	137.88	4.15642e-07	0.79198
144.665	1.83619e-07	0.194056	138.286	4.16478e-07	0.79198
145.072	1.91238e-07	0.196853	138.685	4.17119e-07	0.793054
145.479	1.92286e-07	0.201049	139.077	4.17015e-07	0.794844
145.881	1.91476e-07	0.203846	139.466	4.16746e-07	0.796992
146.272	1.91048e-07	0.205245	139.86	4.16179e-07	0.799499
146.681	1.88762e-07	0.202448	140.247	4.1697e-07	0.801289
147.073	1.86238e-07	0.198252	140.638	4.18224e-07	0.802005
147.473	1.89095e-07	0.192657	141.027	4.19493e-07	0.802005
147.872	1.85048e-07	0.188462	141.421	4.19701e-07	0.801647
148.283	1.80295e-07	0.187063	141.816	4.20448e-07	0.800215
148.682	1.79295e-07	0.188462	142.203	4.21045e-07	0.798783
149.076	1.81486e-07	0.191259	142.603	4.22194e-07	0.798067
149.48	1.79867e-07	0.195455	142.995	4.22776e-07	0.798067
149.885	1.79724e-07	0.198252	143.39	4.23701e-07	0.798783
150.279	1.83771e-07	0.202448	143.778	4.23955e-07	0.799857
150.684	1.8239e-07	0.206643	144.164	4.25373e-07	0.801647
151.079	1.81676e-07	0.209441	144.555	4.25224e-07	0.803795
151.484	1.79248e-07	0.208042	144.948	4.25373e-07	0.806301
151.889	1.76676e-07	0.202448	145.335	4.25448e-07	0.808092
152.282	1.78819e-07	0.196853	145.724	4.26343e-07	0.809166
152.693	1.79914e-07	0.192657	146.112	4.27015e-07	0.809524
153.096	1.79724e-07	0.18986	146.497	4.26701e-07	0.80845
153.496	1.74152e-07	0.188462	146.889	4.27418e-07	0.807018
153.894	1.72057e-07	0.18986	147.28	4.26045e-07	0.805585
154.298	1.75105e-07	0.191259	147.667	4.27075e-07	0.804869
154.688	1.72533e-07	0.195455	148.061	4.27149e-07	0.804869
155.095	1.75343e-07	0.19965	148.454	4.29119e-07	0.805227
155.488	1.7401e-07	0.203846	148.843	4.29463e-07	0.80666
155.893	1.72629e-07	0.205245	149.24	4.29851e-07	0.808808
156.291	1.76057e-07	0.203846	149.635	4.28761e-07	0.810956
156.696	1.79143e-07	0.19965	150.029	4.28866e-07	0.813462
157.102	1.78619e-07	0.192657	150.422	4.29985e-07	0.814894
157.504	1.74952e-07	0.187063	150.811	4.30985e-07	0.815968
157.903	1.76524e-07	0.182867	151.205	4.32552e-07	0.81561
158.297	1.80095e-07	0.18007	151.599	4.33119e-07	0.814894
158.696	1.79143e-07	0.18007	151.993	4.34269e-07	0.813462
159.1	1.78667e-07	0.18007	152.382	4.34627e-07	0.812388
159.499	1.7981e-07	0.182867	152.774	4.36299e-07	0.811672
159.892	1.81762e-07	0.187063	153.173	4.37791e-07	0.811672
160.293	1.85476e-07	0.191259	153.561	4.38104e-07	0.81203
160.686	1.85952e-07	0.195455	153.955	4.39985e-07	0.81382
161.095	1.87571e-07	0.196853	154.343	4.41776e-07	0.816327
161.489	1.87048e-07	0.195455	154.739	4.42672e-07	0.818475
161.892	1.88143e-07	0.192657	155.131	4.45269e-07	0.820265
162.296	1.86667e-07	0.188462	155.519	4.46567e-07	0.821697
162.701	1.8181e-07	0.185664	155.915	4.47209e-07	0.822055
163.102	1.83476e-07	0.18007	156.313	4.4797e-07	0.821697
163.494	1.82286e-07	0.177273	156.706	4.48567e-07	0.820623
163.905	1.83762e-07	0.177273	157.103	4.49284e-07	0.819191
164.316	1.81095e-07	0.177273	157.487	4.50284e-07	0.818117
164.726	1.79048e-07	0.18007	157.876	4.51433e-07	0.818117
165.127	1.80095e-07	0.181469	158.283	4.51358e-07	0.818117
165.531	1.82e-07	0.184266	158.677	4.51955e-07	0.819549
165.926	1.85e-07	0.187063	159.071	4.50552e-07	0.821339
166.333	1.86524e-07	0.187063	159.464	4.49851e-07	0.823129
166.739	1.84524e-07	0.184266	159.854	4.50358e-07	0.825277
167.14	1.85571e-07	0.178671	160.247	4.50194e-07	0.82671
167.54	1.88143e-07	0.174476	160.64	4.50955e-07	0.827784
167.938	1.88048e-07	0.17028	161.028	4.51761e-07	0.828142
168.343	1.86619e-07	0.17028	161.419	4.52373e-07	0.827784
168.742	1.83857e-07	0.17028	161.822	4.52896e-07	0.826352
169.129	1.78381e-07	0.171678	162.207	4.53582e-07	0.824561
169.521	1.77e-07	0.175874	162.594	4.52209e-07	0.823129
169.916	1.77667e-07	0.181469	162.995	4.5409e-07	0.822771
170.325	1.78e-07	0.187063	163.382	4.54388e-07	0.822771
170.729	1.8019e-07	0.191259	163.769	4.55821e-07	0.824203
171.129	1.80619e-07	0.192657	164.169	4.56537e-07	0.825636
171.526	1.80857e-07	0.18986	164.569	4.56478e-07	0.827426
171.919	1.80286e-07	0.185664	164.963	4.56433e-07	0.828858
172.323	1.77905e-07	0.18007	165.356	4.58134e-07	0.829932
172.727	1.81524e-07	0.175874	165.748	4.58985e-07	0.830648
173.131	1.84048e-07	0.173077	166.134	4.60269e-07	0.829932
173.534	1.82571e-07	0.171678	166.531	4.60687e-07	0.828858
173.944	1.8181e-07	0.174476	166.924	4.60478e-07	0.827784
174.337	1.82143e-07	0.175874	167.323	4.60373e-07	0.82671
174.736	1.84333e-07	0.18007	167.722	4.61388e-07	0.826352
175.133	1.81333e-07	0.185664	168.121	4.62328e-07	0.826352
175.534	1.77095e-07	0.188462	168.514	4.63015e-07	0.82671
175.933	1.74952e-07	0.191259	168.911	4.63791e-07	0.8285
176.338	1.76619e-07	0.191259	169.309	4.63746e-07	0.830648
176.742	1.76095e-07	0.18986	169.704	4.63731e-07	0.832796
177.143	1.73762e-07	0.185664	170.103	4.64582e-07	0.834586
177.537	1.72619e-07	0.181469	170.491	4.63716e-07	0.836019
177.948	1.74762e-07	0.178671	170.88	4.64582e-07	0.836735
178.352	1.76524e-07	0.177273	171.27	4.65433e-07	0.836735
178.758	1.74e-07	0.175874	171.667	4.67149e-07	0.835661
179.157	1.74095e-07	0.175874	172.06	4.67373e-07	0.834586
179.557	1.73429e-07	0.177273	172.455	4.68119e-07	0.832796
179.951	1.72429e-07	0.18007	172.847	4.6806e-07	0.83208
180.353	1.71905e-07	0.182867	173.242	4.67597e-07	0.832438
180.77	1.69619e-07	0.182867	173.641	4.68881e-07	0.833154
181.162	1.63652e-07	0.181469	174.033	4.69522e-07	0.834945
181.555	1.627e-07	0.177273	174.421	4.70925e-07	0.837093
181.944	1.65652e-07	0.173077	174.815	4.71194e-07	0.839599
182.348	1.66462e-07	0.167483	175.208	4.71537e-07	0.841031
182.753	1.64795e-07	0.163287	175.609	4.72791e-07	0.842463
183.152	1.61938e-07	0.161888	175.997	4.73851e-07	0.842821
183.558	1.61176e-07	0.16049	176.384	4.74806e-07	0.842463
183.956	1.62176e-07	0.16049	176.778	4.75284e-07	0.841031
184.36	1.63367e-07	0.164685	177.171	4.76806e-07	0.839957
184.761	1.6189e-07	0.166084	177.573	4.78e-07	0.838525
185.155	1.62557e-07	0.171678	177.974	4.78806e-07	0.838167
185.554	1.64938e-07	0.174476	178.366	4.77925e-07	0.839241
185.949	1.71605e-07	0.177273	178.76	4.78119e-07	0.841031
186.349	1.70843e-07	0.175874	179.148	4.76716e-07	0.842821
186.746	1.71843e-07	0.17028	179.549	4.7794e-07	0.84497
187.149	1.75081e-07	0.163287	179.942	4.78552e-07	0.847118
187.551	1.72605e-07	0.159091	180.33	4.78418e-07	0.84855
187.95	1.76843e-07	0.154895	180.72	4.78358e-07	0.849266
188.348	1.74843e-07	0.152098	181.107	4.78552e-07	0.849266
188.739	1.73176e-07	0.150699	181.499	4.78209e-07	0.847834
189.138	1.75748e-07	0.154895	181.889	4.78478e-07	0.846402
189.537	1.79762e-07	0.16049	182.281	4.7797e-07	0.844612
189.944	1.8181e-07	0.166084	182.67	4.78149e-07	0.843179
190.348	1.83476e-07	0.17028	183.058	4.79313e-07	0.842463
190.748	1.85e-07	0.174476	183.461	4.79687e-07	0.843179
191.145	1.87143e-07	0.175874	183.853	4.79881e-07	0.844253
191.544	1.86143e-07	0.174476	184.254	4.81687e-07	0.845686
191.938	1.88381e-07	0.171678	184.653	4.83463e-07	0.847476
192.343	1.89476e-07	0.167483	185.051	4.83925e-07	0.848908
192.735	1.90714e-07	0.163287	185.452	4.85433e-07	0.85034
193.14	1.92048e-07	0.161888	185.84	4.86403e-07	0.850698
193.538	1.91286e-07	0.161888	186.233	4.87104e-07	0.85034
193.937	1.91619e-07	0.163287	186.627	4.87881e-07	0.849266
194.337	1.87667e-07	0.166084	187.017	4.87851e-07	0.847476
194.742	1.8981e-07	0.168881	187.424	4.88045e-07	0.845686
195.147	1.8881e-07	0.173077	187.817	4.88791e-07	0.844612
195.552	1.88286e-07	0.177273	188.21	4.89164e-07	0.844612
195.942	1.91476e-07	0.178671	188.607	4.89567e-07	0.845328
196.348	1.88286e-07	0.178671	189	4.91269e-07	0.84676
196.754	1.92143e-07	0.173077	189.394	4.9106e-07	0.84855
197.145	1.92714e-07	0.168881	189.787	4.90731e-07	0.85034
197.55	1.90952e-07	0.164685	190.181	4.91224e-07	0.851772
197.95	1.88048e-07	0.16049	190.569	4.92104e-07	0.852846
198.343	1.87238e-07	0.157692	190.961	4.9297e-07	0.853204
198.756	1.8619e-07	0.157692	191.349	4.93627e-07	0.852488
199.147	1.82905e-07	0.157692	191.751	4.94373e-07	0.850698
199.546	1.82619e-07	0.16049	192.145	4.95179e-07	0.848908
199.938	1.84524e-07	0.161888	192.545	4.95597e-07	0.847834
200.342	1.85476e-07	0.166084	192.944	4.9709e-07	0.847118
200.741	1.82524e-07	0.166084	193.345	4.99328e-07	0.847476
201.132	1.81762e-07	0.164685	193.734	5.00448e-07	0.848192
201.525	1.84095e-07	0.163287	194.127	5.02299e-07	0.849982
201.925	1.84619e-07	0.159091	194.514	5.01284e-07	0.852488
202.324	1.85571e-07	0.152098	194.911	5.02284e-07	0.854279
202.73	1.86714e-07	0.145105	195.299	5.01925e-07	0.855353
203.127	1.84524e-07	0.140909	195.694	5.03463e-07	0.856069
203.527	1.85476e-07	0.13951	196.087	5.03373e-07	0.855711
203.924	1.85286e-07	0.140909	196.481	5.0397e-07	0.854637
204.319	1.81048e-07	0.142308	196.874	5.03627e-07	0.853204
204.717	1.83048e-07	0.147902	197.27	5.04313e-07	0.851056
205.116	1.84048e-07	0.153497	197.672	5.04657e-07	0.849266
205.505	1.85905e-07	0.157692	198.064	5.03119e-07	0.848192
205.905	1.87524e-07	0.16049	198.468	5.03418e-07	0.847834
206.303	1.90381e-07	0.161888	198.863	5.03358e-07	0.84855
206.707	1.91143e-07	0.161888	199.256	5.05269e-07	0.849982
207.1	1.91524e-07	0.159091	199.645	5.06433e-07	0.851414
207.502	1.95143e-07	0.156294	200.038	5.07448e-07	0.852488
207.9	1.92857e-07	0.152098	200.438	5.07955e-07	0.852846
208.298	1.93762e-07	0.152098	200.831	5.07776e-07	0.853204
208.698	1.97667e-07	0.152098	201.224	5.08119e-07	0.852488
209.091	2.00286e-07	0.154895	201.61	5.07866e-07	0.850698
209.483	2.00238e-07	0.159091	202.007	5.08164e-07	0.848908
209.879	1.94714e-07	0.161888	202.399	5.09164e-07	0.84676
210.285	1.89886e-07	0.164685	202.792	5.10522e-07	0.845686
210.686	1.86076e-07	0.168881	203.186	5.11418e-07	0.844253
211.089	1.81457e-07	0.167483	203.575	5.10582e-07	0.844612
211.489	1.81219e-07	0.164685	203.962	5.10582e-07	0.845328
211.893	1.79743e-07	0.16049	204.352	5.10582e-07	0.84676
212.285	1.76267e-07	0.156294	204.754	5.11657e-07	0.848192
212.683	1.78648e-07	0.152098	205.153	5.11343e-07	0.848908
213.07	1.78457e-07	0.150699	205.543	5.12269e-07	0.849266
213.457	1.76981e-07	0.150699	205.938	5.0994e-07	0.849266
213.861	1.78314e-07	0.149301	206.327	5.10284e-07	0.847834
214.26	1.78981e-07	0.153497	206.722	5.10463e-07	0.845686
214.658	1.79981e-07	0.157692	207.116	5.10985e-07	0.843537
215.057	1.7979e-07	0.159091	207.515	5.1209e-07	0.841389
215.45	1.78981e-07	0.161888	207.907	5.13075e-07	0.839957
215.855	1.76552e-07	0.163287	208.303	5.13567e-07	0.838883
216.249	1.75981e-07	0.164685	208.693	5.13597e-07	0.838883
216.641	1.73695e-07	0.161888	209.081	5.14463e-07	0.839599
217.045	1.69076e-07	0.159091	209.47	5.14254e-07	0.841031
217.439	1.68171e-07	0.156294	209.865	5.14791e-07	0.842105
217.834	1.67695e-07	0.154895	210.257	5.15701e-07	0.842463
218.234	1.68171e-07	0.153497	210.651	5.15731e-07	0.842105
218.639	1.73905e-07	0.154895	211.039	5.16388e-07	0.840673
219.026	1.8019e-07	0.156294	211.432	5.17567e-07	0.838525
219.433	1.85381e-07	0.159091	211.827	5.18373e-07	0.836377
219.831	1.84571e-07	0.161888	212.222	5.18343e-07	0.833512
220.226	1.84857e-07	0.166084	212.621	5.18328e-07	0.831364
220.626	1.91143e-07	0.17028	213.019	5.19179e-07	0.829932
221.025	1.90857e-07	0.17028	213.416	5.20463e-07	0.828858
221.418	1.87286e-07	0.168881	213.809	5.20687e-07	0.8285
221.817	1.87571e-07	0.164685	214.205	5.21015e-07	0.828858
222.222	1.86333e-07	0.16049	214.598	5.21179e-07	0.829574
222.621	1.88429e-07	0.157692	214.991	5.2191e-07	0.83029
223.018	1.9019e-07	0.154895	215.389	5.21627e-07	0.830648
223.415	1.88333e-07	0.154895	215.785	5.22985e-07	0.83029
223.815	1.8881e-07	0.154895	216.185	5.24746e-07	0.8285
224.208	1.90381e-07	0.157692	216.578	5.26045e-07	0.82671
224.601	1.90524e-07	0.16049	216.97	5.26701e-07	0.823845
224.999	1.91238e-07	0.164685	217.373	5.28104e-07	0.821697
225.392	1.94381e-07	0.167483	217.767	5.28597e-07	0.819907
225.787	1.93857e-07	0.17028	218.153	5.27776e-07	0.818833
226.185	1.97048e-07	0.171678	218.546	5.27791e-07	0.818475
226.578	1.99333e-07	0.17028	218.939	5.28e-07	0.818833
226.982	2.00429e-07	0.167483	219.325	5.27687e-07	0.819549
227.372	1.97571e-07	0.161888	219.718	5.27104e-07	0.820265
227.767	1.94762e-07	0.159091	220.109	5.26597e-07	0.819907
228.166	1.96095e-07	0.157692	220.496	5.24627e-07	0.819549
228.566	1.98095e-07	0.159091	220.894	5.26e-07	0.818475
228.97	1.95e-07	0.16049	221.291	5.25179e-07	0.816327
229.37	1.99619e-07	0.163287	221.684	5.25627e-07	0.813462
229.775	2.05381e-07	0.166084	222.073	5.24985e-07	0.81024
230.185	2.04857e-07	0.171678	222.473	5.25104e-07	0.807018
230.578	2.05286e-07	0.173077	222.867	5.25597e-07	0.804511
230.977	2.01381e-07	0.174476	223.271	5.26701e-07	0.802363
231.37	1.98714e-07	0.173077	223.661	5.25522e-07	0.801289
231.769	1.98095e-07	0.171678	224.054	5.27313e-07	0.800931
232.161	1.96381e-07	0.166084	224.455	5.28836e-07	0.800931
232.562	1.96238e-07	0.16049	224.844	5.28955e-07	0.800931
232.961	1.99571e-07	0.156294	225.238	5.28806e-07	0.800215
233.355	1.98524e-07	0.153497	225.635	5.28731e-07	0.799141
233.753	2e-07	0.156294	226.031	5.2891e-07	0.797351
234.158	2.02857e-07	0.157692	226.423	5.28776e-07	0.794486
234.557	1.99429e-07	0.16049	226.81	5.29567e-07	0.791264
234.953	1.99095e-07	0.163287	227.204	5.31254e-07	0.787683
235.356	1.97571e-07	0.166084	227.598	5.32313e-07	0.784461
235.76	2.00238e-07	0.168881	227.993	5.34343e-07	0.781597
236.15	2.02952e-07	0.168881	228.379	5.35134e-07	0.779807
236.542	2.04286e-07	0.164685	228.771	5.35761e-07	0.778733
236.936	2.03619e-07	0.163287	229.17	5.3694e-07	0.778375
237.329	2.03952e-07	0.159091	229.57	5.37104e-07	0.778016
237.728	2.00714e-07	0.154895	229.962	5.37388e-07	0.777658
238.14	1.97714e-07	0.150699	230.361	5.37328e-07	0.776584
238.548	1.96857e-07	0.152098	230.754	5.3794e-07	0.774436
238.946	1.98476e-07	0.153497	231.155	5.39104e-07	0.771572
239.35	1.97952e-07	0.154895	231.547	5.40537e-07	0.768349
239.748	1.99095e-07	0.159091	231.941	5.41254e-07	0.764769
240.137	1.99619e-07	0.16049	232.329	5.42896e-07	0.761189
240.541	2.02619e-07	0.164685	232.721	5.43925e-07	0.757966
240.947	2.02762e-07	0.167483	233.115	5.44657e-07	0.75546
241.351	2.00095e-07	0.166084	233.515	5.44582e-07	0.754028
241.743	2.00095e-07	0.161888	233.907	5.44776e-07	0.75367
242.138	1.97381e-07	0.157692	234.299	5.44224e-07	0.753312
242.538	1.98048e-07	0.153497	234.696	5.44806e-07	0.75367
242.94	1.99762e-07	0.150699	235.096	5.45313e-07	0.753312
243.34	1.97857e-07	0.149301	235.486	5.46e-07	0.752238
243.734	1.9419e-07	0.149301	235.883	5.4591e-07	0.75009
244.13	1.91e-07	0.150699	236.277	5.46299e-07	0.747583
244.524	1.88e-07	0.154895	236.675	5.46925e-07	0.744361
244.916	1.88571e-07	0.159091	237.067	5.46388e-07	0.740781
245.31	1.89524e-07	0.163287	237.47	5.46761e-07	0.7372
245.702	1.90714e-07	0.166084	237.858	5.46313e-07	0.73362
246.108	1.91286e-07	0.166084	238.252	5.47597e-07	0.731472
246.506	1.90905e-07	0.163287	238.652	5.4909e-07	0.729681
246.903	1.91429e-07	0.16049	239.04	5.48761e-07	0.728965
247.294	1.91e-07	0.156294	239.434	5.48806e-07	0.728607
247.699	1.91476e-07	0.153497	239.827	5.48612e-07	0.728249
248.104	1.91e-07	0.149301	240.23	5.49149e-07	0.727533
248.504	1.92143e-07	0.147902	240.623	5.48552e-07	0.726101
248.903	1.89333e-07	0.147902	241.009	5.48896e-07	0.723953
249.309	1.89238e-07	0.147902	241.405	5.49493e-07	0.72073
249.708	1.93333e-07	0.152098	241.791	5.50881e-07	0.716792
250.101	1.93333e-07	0.153497	242.188	5.51134e-07	0.712496
250.494	1.92667e-07	0.154895	242.582	5.52328e-07	0.708557
250.892	1.93e-07	0.156294	242.978	5.52284e-07	0.705335
251.285	1.95238e-07	0.154895	243.378	5.52687e-07	0.702828
251.676	1.99095e-07	0.150699	243.779	5.52463e-07	0.701038
252.08	2.01e-07	0.143706	244.179	5.53209e-07	0.70068
252.486	2.01238e-07	0.138112	244.571	5.54e-07	0.699964
252.891	2.05524e-07	0.132517	244.963	5.54612e-07	0.69889
253.285	2.0219e-07	0.12972	245.355	5.55134e-07	0.698174
253.679	2.0119e-07	0.126923	245.742	5.57119e-07	0.696026
254.071	2.00667e-07	0.128322	246.135	5.57672e-07	0.69352
254.465	2.00429e-07	0.12972	246.524	5.59672e-07	0.690297
254.857	2.01667e-07	0.133916	246.924	5.61313e-07	0.686001
255.251	2.02286e-07	0.138112	247.319	5.61925e-07	0.681704
255.656	2.01905e-07	0.140909	247.712	5.62881e-07	0.677766
256.054	2.03762e-07	0.13951	248.115	5.64433e-07	0.674544
256.464	2.04714e-07	0.136713	248.515	5.65209e-07	0.672037
256.852	2.03143e-07	0.132517	248.908	5.66239e-07	0.670247
257.244	2.00286e-07	0.128322	249.304	5.66104e-07	0.669173
257.644	2.00238e-07	0.122727	249.698	5.67119e-07	0.668099
258.041	2.00905e-07	0.121329	250.088	5.69343e-07	0.667025
258.442	2.00571e-07	0.122727	250.48	5.69373e-07	0.665235
258.828	2.00381e-07	0.124126	250.874	5.70478e-07	0.663086
259.228	2.00286e-07	0.126923	251.262	5.71463e-07	0.659864
259.637	1.99571e-07	0.12972	251.662	5.73881e-07	0.655567
260.035	2.00619e-07	0.133916	252.051	5.74657e-07	0.651629
260.44	2.05952e-07	0.138112	252.444	5.75478e-07	0.647333
260.838	2.07952e-07	0.13951	252.833	5.75672e-07	0.643752
261.232	2.0619e-07	0.138112	253.233	5.77716e-07	0.64053
261.632	2.10095e-07	0.135315	253.62	5.7809e-07	0.638024
262.031	2.1e-07	0.131119	254.012	5.78493e-07	0.636591
262.427	2.06524e-07	0.128322	254.413	5.78478e-07	0.635517
262.821	2.06143e-07	0.124126	254.806	5.7697e-07	0.634443
263.214	2.06619e-07	0.124126	255.203	5.76209e-07	0.632653
263.613	2.02762e-07	0.125524	255.59	5.75612e-07	0.631221
264.017	2.00857e-07	0.131119	255.987	5.76388e-07	0.628715
264.411	2.00571e-07	0.132517	256.377	5.77642e-07	0.625492
264.812	1.97e-07	0.135315	256.772	5.78269e-07	0.621554
265.204	2.00714e-07	0.13951	257.16	5.78582e-07	0.617257
265.597	2.02571e-07	0.143706	257.561	5.78955e-07	0.613677
266	2.0419e-07	0.146503	257.948	5.79582e-07	0.610455
266.405	2.04952e-07	0.143706	258.335	5.79672e-07	0.60759
266.799	2.12857e-07	0.140909	258.723	5.7994e-07	0.606158
267.198	2.1681e-07	0.138112	259.124	5.80507e-07	0.605442
267.598	2.13333e-07	0.135315	259.518	5.82075e-07	0.604726
267.99	2.13619e-07	0.131119	259.911	5.81791e-07	0.60401
268.389	2.08952e-07	0.128322	260.307	5.83582e-07	0.602578
268.783	2.04571e-07	0.12972	260.7	5.85134e-07	0.601146
269.188	2.02381e-07	0.12972	261.087	5.84821e-07	0.598281
269.581	2.01952e-07	0.131119	261.479	5.87463e-07	0.595059
269.987	2.00381e-07	0.133916	261.88	5.89e-07	0.590763
270.392	2.02333e-07	0.133916	262.28	5.90627e-07	0.586466
270.786	2.05381e-07	0.133916	262.681	5.91657e-07	0.582528
271.178	2.08952e-07	0.133916	263.068	5.91522e-07	0.579305
271.577	2.08714e-07	0.12972	263.457	5.92522e-07	0.576799
271.966	2.13381e-07	0.126923	263.844	5.93015e-07	0.575367
272.365	2.12952e-07	0.121329	264.234	5.94552e-07	0.574293
272.768	2.12762e-07	0.117133	264.62	5.94463e-07	0.573935
273.163	2.14714e-07	0.114336	265.015	5.94418e-07	0.573219
273.562	2.10857e-07	0.114336	265.401	5.9591e-07	0.571429
273.962	2.08905e-07	0.114336	265.797	5.97522e-07	0.56928
274.36	2.0519e-07	0.117133	266.194	5.97896e-07	0.566058
274.759	2.02667e-07	0.11993	266.588	5.98731e-07	0.562836
275.158	1.96619e-07	0.124126	266.981	6.00448e-07	0.559255
275.553	1.94286e-07	0.126923	267.381	6.02597e-07	0.555675
275.947	1.95857e-07	0.12972	267.768	6.03239e-07	0.552095
276.351	1.94619e-07	0.131119	268.161	6.03761e-07	0.54923
276.75	1.97429e-07	0.128322	268.547	6.04254e-07	0.54744
277.155	1.98143e-07	0.124126	268.939	6.04284e-07	0.546008
277.555	2.02619e-07	0.121329	269.333	6.05373e-07	0.54565
277.943	2.07619e-07	0.118531	269.72	6.05925e-07	0.544934
278.34	2.06667e-07	0.118531	270.121	6.07269e-07	0.544218
278.733	2.04143e-07	0.11993	270.52	6.08149e-07	0.542069
279.128	2.05619e-07	0.122727	270.918	6.09672e-07	0.539205
279.53	2.04333e-07	0.126923	271.316	6.11075e-07	0.535625
279.926	2.05714e-07	0.131119	271.71	6.12433e-07	0.531328
280.321	2.08429e-07	0.135315	272.105	6.12463e-07	0.526674
280.726	2.11857e-07	0.136713	272.498	6.13552e-07	0.522735
281.122	2.14952e-07	0.136713	272.892	6.13881e-07	0.519155
281.519	2.16476e-07	0.135315	273.28	6.13836e-07	0.516291
281.92	2.18619e-07	0.133916	273.678	6.14463e-07	0.514142
282.324	2.21095e-07	0.12972	274.072	6.15418e-07	0.513068
282.727	2.22333e-07	0.126923	274.467	6.16328e-07	0.512352
283.125	2.22286e-07	0.125524	274.862	6.17433e-07	0.511994
283.514	2.22952e-07	0.125524	275.262	6.19045e-07	0.510562
283.907	2.22571e-07	0.126923	275.656	6.20284e-07	0.508772
284.301	2.23762e-07	0.126923	276.043	6.20687e-07	0.506266
284.706	2.25714e-07	0.128322	276.442	6.21104e-07	0.503043
285.101	2.26667e-07	0.132517	276.836	6.22821e-07	0.499105
285.507	2.25762e-07	0.133916	277.228	6.2303e-07	0.495166
285.906	2.1981e-07	0.135315	277.627	6.24627e-07	0.491586
286.307	2.16143e-07	0.133916	278.019	6.25209e-07	0.488006
286.702	2.15714e-07	0.132517	278.408	6.26358e-07	0.485858
287.091	2.15524e-07	0.128322	278.795	6.27582e-07	0.484425
287.486	2.1681e-07	0.124126	279.194	6.28418e-07	0.483709
287.884	2.15381e-07	0.121329	279.581	6.27313e-07	0.483351
288.283	2.18095e-07	0.11993	279.976	6.27627e-07	0.482635
288.676	2.19476e-07	0.11993	280.366	6.29284e-07	0.481203
289.068	2.18762e-07	0.11993	280.758	6.29687e-07	0.479055
289.466	2.15667e-07	0.121329	281.146	6.32254e-07	0.476549
289.865	2.16857e-07	0.121329	281.541	6.33746e-07	0.472968
290.26	2.19524e-07	0.124126	281.928	6.36e-07	0.469388
290.658	2.19476e-07	0.126923	282.328	6.37343e-07	0.465807
291.052	2.21524e-07	0.126923	282.714	6.38015e-07	0.462585
291.455	2.2319e-07	0.124126	283.109	6.38552e-07	0.460079
291.853	2.26762e-07	0.11993	283.503	6.40119e-07	0.458289
292.247	2.25143e-07	0.117133	283.892	6.41537e-07	0.456856
292.648	2.23619e-07	0.112937	284.285	6.42463e-07	0.455782
293.034	2.21476e-07	0.11014	284.673	6.44642e-07	0.455424
293.432	2.21095e-07	0.108741	285.06	6.45299e-07	0.454708
293.832	2.23667e-07	0.11014	285.449	6.47134e-07	0.453276
294.224	2.27e-07	0.114336	285.835	6.49134e-07	0.451128
294.619	2.30048e-07	0.117133	286.236	6.50567e-07	0.448264
295.018	2.37048e-07	0.121329	286.623	6.50418e-07	0.444683
295.415	2.4119e-07	0.124126	287.013	6.50119e-07	0.440745
295.813	2.40524e-07	0.126923	287.408	6.52552e-07	0.436806
296.21	2.40857e-07	0.128322	287.806	6.53119e-07	0.433226
296.609	2.37619e-07	0.128322	288.199	6.53836e-07	0.43072
297.002	2.32571e-07	0.124126	288.598	6.54627e-07	0.428929
297.402	2.33476e-07	0.121329	288.993	6.55881e-07	0.427855
297.795	2.37333e-07	0.117133	289.387	6.56507e-07	0.427139
298.192	2.37905e-07	0.117133	289.781	6.56179e-07	0.426781
298.587	2.38905e-07	0.117133	290.176	6.57522e-07	0.426423
298.986	2.41429e-07	0.118531	290.563	6.5797e-07	0.424991
299.38	2.41333e-07	0.11993	290.95	6.59269e-07	0.423201
299.785	2.42e-07	0.122727	291.342	6.60358e-07	0.419979
300.171	2.37524e-07	0.125524	291.741	6.60896e-07	0.416398
300.561	2.39429e-07	0.126923	292.139	6.61597e-07	0.41246
300.947	2.39714e-07	0.126923	292.529	6.62806e-07	0.408521
301.344	2.38476e-07	0.125524	292.915	6.64701e-07	0.405299
301.745	2.40619e-07	0.121329	293.31	6.65433e-07	0.402793
302.145	2.41e-07	0.115734	293.697	6.66015e-07	0.401361
302.533	2.4119e-07	0.11014	294.084	6.66313e-07	0.400286
302.937	2.37857e-07	0.107343	294.484	6.67328e-07	0.399928
303.325	2.3481e-07	0.104545	294.879	6.67612e-07	0.39957
303.723	2.31238e-07	0.105944	295.267	6.67761e-07	0.398496
304.112	2.29429e-07	0.105944	295.656	6.6806e-07	0.396348
304.515	2.30619e-07	0.107343	296.05	6.68851e-07	0.3942
304.914	2.2981e-07	0.111538	296.45	6.68597e-07	0.390619
305.307	2.33524e-07	0.115734	296.838	6.68254e-07	0.387039
305.699	2.34048e-07	0.117133	297.231	6.68731e-07	0.383459
306.098	2.29524e-07	0.117133	297.632	6.68761e-07	0.379878
306.497	2.30667e-07	0.115734	298.019	6.68985e-07	0.377014
306.89	2.29143e-07	0.111538	298.409	6.70388e-07	0.375224
307.294	2.31857e-07	0.107343	298.809	6.71313e-07	0.37415
307.688	2.3181e-07	0.103147	299.201	6.71776e-07	0.373792
308.082	2.29714e-07	0.101748	299.596	6.75015e-07	0.373792
308.481	2.3281e-07	0.10035	299.987	6.75761e-07	0.373792
308.885	2.36381e-07	0.10035	300.375	6.77209e-07	0.373076
309.277	2.38857e-07	0.103147	300.769	6.76851e-07	0.372001
309.673	2.42143e-07	0.105944	301.158	6.77537e-07	0.369853
310.077	2.40381e-07	0.11014	301.55	6.78104e-07	0.367347
310.469	2.42238e-07	0.115734	301.945	6.78388e-07	0.364483
310.86	2.41095e-07	0.117133	302.34	6.81313e-07	0.36126
311.259	2.38476e-07	0.118531	302.733	6.82358e-07	0.358754
311.646	2.35095e-07	0.117133	303.126	6.82224e-07	0.356248
312.034	2.36857e-07	0.114336	303.514	6.81731e-07	0.355174
312.44	2.3981e-07	0.108741	303.903	6.82358e-07	0.355174
312.832	2.3919e-07	0.107343	304.303	6.8203e-07	0.354816
313.232	2.39571e-07	0.107343	304.697	6.82299e-07	0.355174
313.631	2.35667e-07	0.108741	305.085	6.82851e-07	0.355174
314.036	2.35762e-07	0.11014	305.477	6.83761e-07	0.354458
314.435	2.43333e-07	0.112937	305.87	6.83806e-07	0.352667
314.827	2.42333e-07	0.117133	306.263	6.84463e-07	0.350161
315.219	2.41857e-07	0.11993	306.65	6.84358e-07	0.346939
315.615	2.37476e-07	0.124126	307.048	6.84522e-07	0.343716
316.008	2.37381e-07	0.125524	307.442	6.84821e-07	0.340852
316.407	2.38e-07	0.124126	307.834	6.84761e-07	0.338346
316.806	2.36905e-07	0.121329	308.222	6.84299e-07	0.336556
317.202	2.35714e-07	0.118531	308.612	6.84284e-07	0.335482
317.6	2.37143e-07	0.114336	309.01	6.85358e-07	0.335124
317.99	2.35143e-07	0.11014	309.406	6.86537e-07	0.335124
318.389	2.37524e-07	0.108741	309.8	6.8691e-07	0.335124
318.787	2.40095e-07	0.11014	310.187	6.8603e-07	0.334765
319.176	2.42095e-07	0.114336	310.574	6.85806e-07	0.333691
319.572	2.45143e-07	0.118531	310.974	6.8591e-07	0.331901
319.967	2.45286e-07	0.121329	311.368	6.86821e-07	0.329037
320.372	2.45381e-07	0.124126	311.763	6.85761e-07	0.325815
320.759	2.44714e-07	0.128322	312.158	6.85224e-07	0.322592
321.158	2.40952e-07	0.12972	312.558	6.86239e-07	0.31937
321.552	2.41143e-07	0.128322	312.952	6.87179e-07	0.316506
321.959	2.43286e-07	0.124126	313.342	6.88299e-07	0.313999
322.358	2.39524e-07	0.118531	313.737	6.87567e-07	0.312567
322.762	2.34905e-07	0.117133	314.126	6.88284e-07	0.311851
323.163	2.35381e-07	0.115734	314.516	6.87567e-07	0.311493
323.564	2.34905e-07	0.117133	314.901	6.88701e-07	0.311135
323.963	2.37429e-07	0.118531	315.289	6.88836e-07	0.310777
324.356	2.37952e-07	0.121329	315.682	6.90194e-07	0.309703
324.749	2.37571e-07	0.122727	316.07	6.91731e-07	0.307197
325.147	2.37381e-07	0.125524	316.463	6.91209e-07	0.304332
325.545	2.36571e-07	0.12972	316.856	6.91597e-07	0.30111
325.944	2.3619e-07	0.131119	317.244	6.91791e-07	0.29753
326.344	2.38048e-07	0.131119	317.638	6.92746e-07	0.294665
326.736	2.3419e-07	0.12972	318.025	6.94075e-07	0.292159
327.135	2.2881e-07	0.126923	318.422	6.94522e-07	0.291085
327.539	2.28857e-07	0.124126	318.81	6.96254e-07	0.290369
327.939	2.2819e-07	0.121329	319.2	6.96045e-07	0.290369
328.336	2.30619e-07	0.121329	319.594	6.97224e-07	0.290011
328.73	2.3319e-07	0.122727	319.985	6.96955e-07	0.289653
329.117	2.32429e-07	0.124126	320.373	6.98104e-07	0.288579
329.516	2.3619e-07	0.125524	320.767	6.9803e-07	0.287146
329.905	2.35333e-07	0.128322	321.154	6.98418e-07	0.284998
330.291	2.34905e-07	0.132517	321.542	6.98836e-07	0.281776
330.682	2.38143e-07	0.132517	321.936	6.99463e-07	0.278554
331.075	2.37e-07	0.132517	322.327	7.00642e-07	0.275331
331.475	2.35714e-07	0.12972	322.717	7.00806e-07	0.272825
331.876	2.33714e-07	0.124126	323.103	7.01104e-07	0.271393
332.276	2.32714e-07	0.118531	323.493	7.00388e-07	0.270677
332.675	2.33619e-07	0.114336	323.892	7.01104e-07	0.270677
333.08	2.36095e-07	0.112937	324.279	7.01463e-07	0.271035
333.485	2.38714e-07	0.111538	324.668	7.00134e-07	0.271751
333.883	2.35238e-07	0.112937	325.061	7.00328e-07	0.272109
334.283	2.36905e-07	0.115734	325.449	6.99776e-07	0.271393
334.681	2.38429e-07	0.11993	325.838	6.97567e-07	0.269961
335.087	2.42619e-07	0.121329	326.233	6.98194e-07	0.267812
335.487	2.47476e-07	0.122727	326.627	6.97642e-07	0.264948
335.88	2.48524e-07	0.122727	327.014	6.98657e-07	0.261726
336.268	2.49048e-07	0.122727	327.403	6.9894e-07	0.259219
336.667	2.46571e-07	0.121329	327.799	6.99299e-07	0.257071
337.06	2.43286e-07	0.117133	328.194	6.99701e-07	0.255281
337.459	2.42333e-07	0.112937	328.587	6.98403e-07	0.254565
337.858	2.44571e-07	0.11014	328.976	6.9797e-07	0.254207
338.263	2.47048e-07	0.108741	329.363	6.97328e-07	0.254565
338.663	2.48286e-07	0.108741	329.767	6.9894e-07	0.254565
339.058	2.46857e-07	0.108741	330.154	6.99731e-07	0.254565
339.45	2.50952e-07	0.11014	330.55	7.01209e-07	0.253491
339.842	2.51619e-07	0.112937	330.948	7.0194e-07	0.251343
340.237	2.54e-07	0.115734	331.35	7.01881e-07	0.248836
340.634	2.5381e-07	0.118531	331.75	7.02716e-07	0.245256
341.03	2.52333e-07	0.11993	332.151	7.03776e-07	0.242392
341.432	2.47524e-07	0.115734	332.539	7.04522e-07	0.239885
341.823	2.41667e-07	0.112937	332.935	7.03821e-07	0.238095
342.219	2.47619e-07	0.108741	333.324	7.04761e-07	0.236663
342.612	2.4581e-07	0.104545	333.712	7.04582e-07	0.236305
343.012	2.44905e-07	0.101748	334.111	7.05567e-07	0.236305
343.407	2.43095e-07	0.101748	334.504	7.06269e-07	0.236305
343.806	2.37381e-07	0.104545	334.891	7.06836e-07	0.236305
344.199	2.33857e-07	0.108741	335.29	7.06687e-07	0.236305
344.592	2.3481e-07	0.111538	335.684	7.06836e-07	0.235231
344.981	2.36667e-07	0.115734	336.07	7.0691e-07	0.233441
345.38	2.38238e-07	0.11993	336.459	7.07806e-07	0.230934
345.778	2.40429e-07	0.122727	336.857	7.07597e-07	0.227712
346.175	2.39476e-07	0.124126	337.251	7.08149e-07	0.224848
346.573	2.39e-07	0.11993	337.645	7.09493e-07	0.2227
346.976	2.36e-07	0.117133	338.045	7.11463e-07	0.220909
347.373	2.38619e-07	0.112937	338.444	7.11597e-07	0.219835
347.779	2.37857e-07	0.11014	338.838	7.11881e-07	0.219477
348.185	2.3681e-07	0.108741	339.232	7.12239e-07	0.219477
348.585	2.34905e-07	0.107343	339.62	7.12627e-07	0.220193
348.98	2.36714e-07	0.108741	340.014	7.13045e-07	0.220909
349.385	2.36952e-07	0.11014	340.403	7.11313e-07	0.220193
349.784	2.39095e-07	0.112937	340.797	7.11299e-07	0.218761
350.179	2.42238e-07	0.115734	341.185	7.1109e-07	0.216971
350.574	2.38333e-07	0.118531	341.577	7.10761e-07	0.214465
350.967	2.32952e-07	0.11993	341.966	7.11463e-07	0.2116
351.355	2.28238e-07	0.117133	342.356	7.11164e-07	0.208736
351.753	2.2519e-07	0.112937	342.756	7.11448e-07	0.206588
352.144	2.26381e-07	0.11014	343.143	7.12015e-07	0.204798
352.54	2.26286e-07	0.105944	343.534	7.13597e-07	0.20444
352.945	2.24905e-07	0.103147	343.93	7.13955e-07	0.204798
353.338	2.23524e-07	0.103147	344.325	7.14791e-07	0.205514
353.743	2.18714e-07	0.104545	344.719	7.15627e-07	0.206588
354.147	2.13571e-07	0.105944	345.121	7.16045e-07	0.206946
354.541	2.10333e-07	0.107343	345.511	7.17119e-07	0.206588
354.934	2.07333e-07	0.111538	345.91	7.18299e-07	0.205514
355.326	2.11333e-07	0.115734	346.3	7.19313e-07	0.204082
355.721	2.0919e-07	0.11993	346.698	7.1897e-07	0.201575
356.113	2.08143e-07	0.11993	347.095	7.19881e-07	0.199069
356.51	2.11048e-07	0.11993	347.492	7.21194e-07	0.196921
356.915	2.12524e-07	0.115734	347.884	7.21836e-07	0.195489
357.304	2.12524e-07	0.111538	348.284	7.2303e-07	0.194415
357.702	2.12524e-07	0.11014	348.684	7.22761e-07	0.194415
358.097	2.13905e-07	0.11014	349.078	7.23701e-07	0.195131
358.497	2.14619e-07	0.112937	349.471	7.24597e-07	0.196205
358.897	2.13619e-07	0.115734	349.87	7.25045e-07	0.196921
359.294	2.1519e-07	0.11993	350.264	7.2591e-07	0.197279
359.694	2.17333e-07	0.124126	350.662	7.26552e-07	0.196563
360.093	2.18381e-07	0.12972	351.055	7.2709e-07	0.195131
360.488	2.16857e-07	0.133916	351.45	7.27791e-07	0.192982
360.889	2.15429e-07	0.136713	351.85	7.28582e-07	0.190476
361.294	2.14e-07	0.138112	352.239	7.29403e-07	0.187612
361.686	2.11905e-07	0.138112	352.628	7.29597e-07	0.185106
362.079	2.15667e-07	0.135315	353.025	7.30119e-07	0.183315
362.469	2.18905e-07	0.131119	353.416	7.29746e-07	0.182599
362.854	2.18429e-07	0.12972	353.815	7.29567e-07	0.181883
363.254	2.20286e-07	0.128322	354.209	7.29478e-07	0.182599
363.643	2.16381e-07	0.126923	354.603	7.29642e-07	0.183315
364.041	2.1719e-07	0.128322	354.991	7.30373e-07	0.183673
364.441	2.1281e-07	0.12972	355.392	7.30522e-07	0.184032
364.842	2.12e-07	0.133916	355.777	7.31239e-07	0.183315
365.24	2.13619e-07	0.138112	356.168	7.30522e-07	0.181525
365.639	2.11714e-07	0.142308	356.561	7.29746e-07	0.179377
366.041	2.14857e-07	0.143706	356.95	7.2891e-07	0.176871
366.445	2.13667e-07	0.142308	357.344	7.28716e-07	0.174364
366.843	2.14429e-07	0.138112	357.74	7.27761e-07	0.172216
367.245	2.14143e-07	0.135315	358.142	7.27925e-07	0.1715
367.649	2.16714e-07	0.12972	358.536	7.27358e-07	0.1715
368.038	2.17286e-07	0.126923	358.925	7.26224e-07	0.172216
368.444	2.17571e-07	0.126923	359.313	7.27597e-07	0.17329
368.835	2.17762e-07	0.126923	359.709	7.2591e-07	0.174364
369.231	2.21238e-07	0.128322	360.102	7.25925e-07	0.174723
369.618	2.23667e-07	0.131119	360.495	7.25925e-07	0.174723
370.024	2.24905e-07	0.132517	360.885	7.25507e-07	0.174006
370.419	2.22095e-07	0.133916	361.292	7.24433e-07	0.172574
370.812	2.2e-07	0.133916	361.685	7.23672e-07	0.170784
371.217	2.21714e-07	0.132517	362.077	7.23299e-07	0.168278
371.617	2.1981e-07	0.128322	362.477	7.22896e-07	0.165772
372.01	2.20952e-07	0.121329	362.871	7.22478e-07	0.164339
372.408	2.21524e-07	0.118531	363.266	7.21627e-07	0.163265
372.808	2.25905e-07	0.114336	363.659	7.1991e-07	0.163623
373.202	2.24667e-07	0.112937	364.05	7.17343e-07	0.164339
373.594	2.23381e-07	0.114336	364.442	7.15627e-07	0.165414
373.986	2.20667e-07	0.117133	364.829	7.13896e-07	0.166846
374.383	2.15905e-07	0.11993	365.217	7.12821e-07	0.167562
374.793	2.15571e-07	0.122727	365.613	7.10776e-07	0.168636
375.2	2.12667e-07	0.125524	366.005	7.08896e-07	0.16792
375.598	2.11857e-07	0.12972	366.402	7.08164e-07	0.166846
375.992	2.11476e-07	0.131119	366.8	7.08015e-07	0.165055
376.391	2.09238e-07	0.131119	367.194	7.07299e-07	0.163265
376.797	2.0881e-07	0.128322	367.599	7.05433e-07	0.161475
377.203	2.09238e-07	0.125524	367.998	7.04075e-07	0.160401
377.607	2.0881e-07	0.122727	368.389	7.02313e-07	0.160401
378.002	2.07238e-07	0.118531	368.791	7.01448e-07	0.160759
378.394	2.09143e-07	0.118531	369.176	7.00582e-07	0.161833
378.781	2.1219e-07	0.118531	369.564	6.98224e-07	0.163623
379.173	2.15762e-07	0.11993	369.964	6.96179e-07	0.164697
379.567	2.1481e-07	0.122727	370.356	6.93866e-07	0.165772
379.962	2.11571e-07	0.128322	370.748	6.90985e-07	0.165772
380.348	2.12e-07	0.133916	371.138	6.87627e-07	0.164697
380.74	2.12905e-07	0.136713	371.526	6.84448e-07	0.162549
381.139	2.09238e-07	0.138112	371.913	6.83284e-07	0.161117
381.527	2.07381e-07	0.135315	372.301	6.80343e-07	0.159685
381.925	2.06476e-07	0.132517	372.697	6.78448e-07	0.158969
382.314	2.06714e-07	0.128322	373.084	6.77493e-07	0.158969
382.708	2.05429e-07	0.125524	373.477	6.76582e-07	0.158969
383.099	2.02762e-07	0.125524	373.871	6.74418e-07	0.160401
383.505	2.01429e-07	0.125524	374.265	6.72687e-07	0.162549
383.903	2.02143e-07	0.126923	374.652	6.70313e-07	0.164339
384.303	2.00429e-07	0.128322	375.057	6.6891e-07	0.16613
384.698	1.99571e-07	0.128322	375.447	6.66284e-07	0.166846
385.091	1.99143e-07	0.131119	375.839	6.63463e-07	0.166846
385.484	2.00333e-07	0.133916	376.231	6.61836e-07	0.165772
385.885	2.00238e-07	0.133916	376.619	6.59522e-07	0.164697
386.284	2.02238e-07	0.131119	377.013	6.57299e-07	0.162907
386.682	2.02571e-07	0.128322	377.409	6.56179e-07	0.161117
387.081	2.02048e-07	0.124126	377.798	6.53254e-07	0.160401
387.481	2.01095e-07	0.118531	378.192	6.51358e-07	0.160401
387.885	1.99238e-07	0.112937	378.586	6.4891e-07	0.161117
388.281	2.03143e-07	0.112937	378.98	6.46388e-07	0.162191
388.673	2.03048e-07	0.112937	379.38	6.44269e-07	0.163981
389.079	2.00238e-07	0.115734	379.774	6.42343e-07	0.165772
389.483	2.02952e-07	0.122727	380.169	6.40731e-07	0.166846
389.869	2.02286e-07	0.12972	380.555	6.37985e-07	0.167562
390.268	1.9919e-07	0.136713	380.95	6.34687e-07	0.167204
390.668	1.99e-07	0.140909	381.342	6.31313e-07	0.166846
391.068	1.99619e-07	0.140909	381.739	6.29403e-07	0.165772
391.475	2.00619e-07	0.13951	382.126	6.27164e-07	0.165055
391.862	2.01095e-07	0.138112	382.52	6.25179e-07	0.163981
392.261	2.00667e-07	0.135315	382.913	6.22687e-07	0.163623
392.654	2.01143e-07	0.132517	383.31	6.19731e-07	0.164339
393.047	2.02095e-07	0.12972	383.709	6.17179e-07	0.165772
393.445	2.03238e-07	0.128322	384.104	6.15254e-07	0.168278
393.849	2.01048e-07	0.128322	384.497	6.13433e-07	0.170784
394.249	2.01333e-07	0.12972	384.895	6.12313e-07	0.172932
394.654	1.99429e-07	0.132517	385.29	6.11537e-07	0.174723
395.055	1.9781e-07	0.136713	385.682	6.08134e-07	0.175439
395.454	1.96952e-07	0.138112	386.072	6.06657e-07	0.175439
395.852	1.9519e-07	0.13951	386.471	6.04194e-07	0.174723
396.248	2.01143e-07	0.13951	386.867	6.02328e-07	0.174006
396.647	2.01381e-07	0.135315	387.26	6.00522e-07	0.172932
397.049	2.0081e-07	0.12972	387.649	5.9897e-07	0.171858
397.442	2.02571e-07	0.124126	388.055	5.96701e-07	0.171858
397.837	2.01429e-07	0.121329	388.448	5.93194e-07	0.172932
398.234	2.02857e-07	0.11993	388.837	5.90149e-07	0.174723
398.634	2.05667e-07	0.11993	389.234	5.87985e-07	0.176871
399.032	2.05e-07	0.121329	389.628	5.87119e-07	0.179019
399.42	2.06048e-07	0.122727	390.024	5.8603e-07	0.180809
399.819	2.07238e-07	0.126923	390.42	5.84627e-07	0.181883
400.205	2.07857e-07	0.12972	390.808	5.82851e-07	0.182241
400.599	2.06762e-07	0.132517	391.2	5.82403e-07	0.182241
400.999	2.06905e-07	0.133916	391.597	5.81522e-07	0.181525
401.391	2.08333e-07	0.131119	391.995	5.8109e-07	0.180093
401.796	2.05667e-07	0.128322	392.381	5.80448e-07	0.179019
402.193	2.07048e-07	0.125524	392.772	5.79269e-07	0.179019
402.593	2.04286e-07	0.122727	393.166	5.77821e-07	0.179377
402.986	2.12524e-07	0.121329	393.554	5.77104e-07	0.180451
403.378	2.12524e-07	0.121329	393.941	5.76955e-07	0.182957
403.771	2.0981e-07	0.122727	394.336	5.77104e-07	0.185464
404.164	2.12524e-07	0.125524	394.729	5.75896e-07	0.18797
404.563	2.06381e-07	0.12972	395.128	5.74851e-07	0.18976
404.964	2.1081e-07	0.132517	395.518	5.73687e-07	0.191192
405.359	2.13e-07	0.136713	395.917	5.73104e-07	0.191908
405.753	2.11381e-07	0.138112	396.31	5.7194e-07	0.19155
406.146	2.08476e-07	0.138112	396.705	5.71149e-07	0.190834
406.538	2.07762e-07	0.135315	397.102	5.70537e-07	0.18976
406.938	2.04619e-07	0.12972	397.5	5.70433e-07	0.189044
407.336	2.09952e-07	0.126923	397.9	5.69955e-07	0.189044
407.735	2.09143e-07	0.124126	398.293	5.67985e-07	0.18976
408.122	2.08762e-07	0.121329	398.688	5.66567e-07	0.191192
408.509	2.07857e-07	0.11993	399.082	5.65851e-07	0.193699
408.895	2.09476e-07	0.11993	399.478	5.63776e-07	0.196205
409.288	2.07571e-07	0.122727	399.871	5.60597e-07	0.198711
409.692	2.07952e-07	0.124126	400.263	5.59433e-07	0.200859
410.089	2.06762e-07	0.126923	400.656	5.58209e-07	0.201575
410.491	2.06857e-07	0.131119	401.049	5.56731e-07	0.201933
410.883	2.08286e-07	0.131119	401.447	5.54925e-07	0.201575
411.271	2.0281e-07	0.128322	401.84	5.5509e-07	0.200501
411.666	2.03476e-07	0.124126	402.238	5.54537e-07	0.199427
412.059	2.06571e-07	0.11993	402.627	5.54045e-07	0.199069
412.454	2.04714e-07	0.114336	403.019	5.52075e-07	0.199069
412.85	2.05143e-07	0.111538	403.42	5.51731e-07	0.199785
413.254	1.97143e-07	0.11014	403.808	5.50925e-07	0.201217
413.645	1.92476e-07	0.11014	404.195	5.50522e-07	0.203724
414.053	1.9219e-07	0.11014	404.596	5.49672e-07	0.206588
414.458	1.92762e-07	0.111538	404.983	5.4903e-07	0.208736
414.856	1.92333e-07	0.112937	405.372	5.48493e-07	0.20981
415.26	1.96238e-07	0.112937	405.77	5.47373e-07	0.210526
415.661	1.94762e-07	0.112937	406.163	5.46821e-07	0.210884
416.058	1.94714e-07	0.111538	406.559	5.46761e-07	0.210168
416.454	1.96762e-07	0.108741	406.947	5.46522e-07	0.209452
416.852	1.95762e-07	0.104545	407.346	5.47463e-07	0.209094
417.259	1.94571e-07	0.0975524	407.741	5.47284e-07	0.209094
417.651	1.97381e-07	0.0905594	408.134	5.46985e-07	0.20981
418.056	1.9881e-07	0.0863636	408.522	5.45761e-07	0.2116
418.465	2.03619e-07	0.0863636	408.916	5.4494e-07	0.214107
418.85	2.04667e-07	0.0891608	409.312	5.43657e-07	0.216971
419.249	2.05857e-07	0.0933566	409.712	5.42806e-07	0.220193
419.643	2.01667e-07	0.098951	410.112	5.42164e-07	0.2227
420.047	2.01619e-07	0.103147	410.498	5.41851e-07	0.223774
420.447	2.00905e-07	0.105944	410.892	5.41687e-07	0.22449
420.844	2.01905e-07	0.107343	411.292	5.40522e-07	0.22449
421.256	2.02429e-07	0.107343	411.687	5.39731e-07	0.223774
421.654	2.05429e-07	0.105944	412.077	5.40194e-07	0.2227
422.065	2.04857e-07	0.101748	412.469	5.39985e-07	0.222342
422.464	2.02524e-07	0.0975524	412.868	5.40328e-07	0.222342
422.868	2.04095e-07	0.0961538	413.26	5.39851e-07	0.223416
423.259	2.03524e-07	0.0975524	413.663	5.38761e-07	0.224848
423.657	2.03905e-07	0.098951	414.061	5.39507e-07	0.226996
424.056	2.02048e-07	0.10035	414.454	5.39448e-07	0.22986
424.449	2.00429e-07	0.104545	414.852	5.40925e-07	0.232367
424.842	1.98905e-07	0.108741	415.247	5.4209e-07	0.234157
425.23	2.0019e-07	0.111538	415.65	5.4203e-07	0.235231
425.628	1.9881e-07	0.114336	416.039	5.42e-07	0.235231
426.022	1.98095e-07	0.115734	416.426	5.42209e-07	0.235231
426.416	1.96381e-07	0.112937	416.821	5.42313e-07	0.234873
426.813	1.96905e-07	0.11014	417.218	5.42582e-07	0.234515
427.212	1.95095e-07	0.105944	417.618	5.4206e-07	0.234515
427.611	1.92857e-07	0.10035	418.005	5.41164e-07	0.234873
428.012	1.90333e-07	0.0961538	418.399	5.40284e-07	0.236305
428.407	1.89095e-07	0.0933566	418.793	5.39836e-07	0.238811
428.81	1.87762e-07	0.0933566	419.189	5.40687e-07	0.241676
429.207	1.89143e-07	0.0961538	419.587	5.40672e-07	0.24454
429.611	1.90524e-07	0.098951	419.98	5.39806e-07	0.247046
430.01	1.91905e-07	0.10035	420.368	5.39597e-07	0.249194
430.404	1.97429e-07	0.101748	420.762	5.37985e-07	0.250627
430.801	1.97429e-07	0.103147	421.151	5.38254e-07	0.250985
431.199	1.97429e-07	0.101748	421.546	5.38597e-07	0.250627
431.605	1.98095e-07	0.098951	421.938	5.38776e-07	0.24991
432.012	1.95048e-07	0.091958	422.342	5.38433e-07	0.249552
432.415	1.95524e-07	0.0863636	422.74	5.36552e-07	0.249552
432.804	1.9581e-07	0.0835664	423.137	5.37537e-07	0.250269
433.21	1.95952e-07	0.0793706	423.544	5.36746e-07	0.252059
433.609	1.96714e-07	0.077972	423.936	5.35493e-07	0.254565
434.008	1.9981e-07	0.0793706	424.326	5.35284e-07	0.257071
434.402	1.96571e-07	0.0821678	424.716	5.34328e-07	0.259578
434.797	1.96333e-07	0.084965	425.11	5.33642e-07	0.261368
435.185	1.94143e-07	0.0863636	425.505	5.32224e-07	0.261726
435.578	1.93762e-07	0.0905594	425.897	5.33448e-07	0.262442
435.984	1.94238e-07	0.0891608	426.29	5.34701e-07	0.262084
436.376	1.97905e-07	0.084965	426.689	5.34687e-07	0.260294
436.768	1.95619e-07	0.0821678	427.084	5.34687e-07	0.259578
437.174	1.97952e-07	0.077972	427.483	5.34478e-07	0.258861
437.578	1.95714e-07	0.0751748	427.882	5.33716e-07	0.258861
437.973	1.95238e-07	0.0723776	428.29	5.33552e-07	0.259578
438.371	1.94333e-07	0.0723776	428.684	5.33254e-07	0.261726
438.765	1.89048e-07	0.0723776	429.085	5.32896e-07	0.263874
439.157	1.8781e-07	0.0751748	429.485	5.33149e-07	0.266738
439.55	1.89238e-07	0.0807692	429.885	5.32851e-07	0.269603
439.949	1.89286e-07	0.0835664	430.283	5.31836e-07	0.271393
440.343	1.90667e-07	0.0877622	430.676	5.30463e-07	0.272467
440.748	1.91381e-07	0.0905594	431.068	5.30851e-07	0.272825
441.142	1.93095e-07	0.091958	431.48	5.30836e-07	0.272825
441.541	1.9119e-07	0.0905594	431.891	5.30403e-07	0.272467
441.94	1.8819e-07	0.0877622	432.294	5.30612e-07	0.271751
442.341	1.85333e-07	0.0821678	432.706	5.3006e-07	0.272109
442.738	1.88e-07	0.0793706	433.099	5.28284e-07	0.272825
443.132	1.83857e-07	0.077972	433.486	5.29537e-07	0.274615
443.536	1.82476e-07	0.077972	433.881	5.3103e-07	0.276763
443.931	1.83143e-07	0.0793706	434.28	5.32851e-07	0.279628
444.33	1.83476e-07	0.0793706	434.679	5.33119e-07	0.282134
444.734	1.84333e-07	0.0807692	435.067	5.34119e-07	0.284998
445.134	1.8819e-07	0.084965	435.467	5.34612e-07	0.287146
445.537	1.86e-07	0.0863636	435.861	5.35731e-07	0.288579
445.925	1.82143e-07	0.0877622	436.249	5.3606e-07	0.288937
446.325	1.79524e-07	0.084965	436.654	5.3709e-07	0.288221
446.721	1.78238e-07	0.0807692	437.046	5.37164e-07	0.287146
447.125	1.81e-07	0.0765734	437.44	5.36134e-07	0.28643
447.545	1.83048e-07	0.0723776	437.827	5.35403e-07	0.286072
447.922	1.81333e-07	0.0695804	438.221	5.34597e-07	0.286788
448.315	1.8319e-07	0.0695804	438.62	5.34851e-07	0.288221
448.709	1.84095e-07	0.0695804	439.006	5.33478e-07	0.290369
449.107	1.82524e-07	0.070979	439.396	5.32776e-07	0.292875
449.505	1.83762e-07	0.0737762	439.795	5.32642e-07	0.295739
449.909	1.83714e-07	0.0765734	440.193	5.33224e-07	0.297888
450.301	1.85048e-07	0.077972	440.594	5.31358e-07	0.29932
450.701	1.86381e-07	0.0793706	440.987	5.31507e-07	0.299678
451.096	1.85714e-07	0.0807692	441.381	5.31149e-07	0.299678
451.488	1.86714e-07	0.0765734	441.767	5.30552e-07	0.298962
451.882	1.8519e-07	0.070979	442.156	5.30896e-07	0.298246
452.277	1.8581e-07	0.0681818	442.557	5.30851e-07	0.297888
452.676	1.84048e-07	0.063986	442.961	5.30403e-07	0.297888
453.07	1.81095e-07	0.0611888	443.354	5.30821e-07	0.298962
453.474	1.78952e-07	0.0625874	443.75	5.30388e-07	0.300752
453.879	1.75095e-07	0.063986	444.144	5.29104e-07	0.303258
454.277	1.78e-07	0.0667832	444.542	5.28881e-07	0.306122
454.665	1.79476e-07	0.070979	444.945	5.29627e-07	0.308271
455.053	1.8019e-07	0.0723776	445.34	5.30015e-07	0.309703
455.452	1.78524e-07	0.0751748	445.73	5.28493e-07	0.310777
455.852	1.76333e-07	0.077972	446.117	5.28373e-07	0.310777
456.24	1.75238e-07	0.077972	446.51	5.27881e-07	0.309703
456.634	1.74714e-07	0.0751748	446.911	5.27418e-07	0.308987
457.021	1.71048e-07	0.0723776	447.309	5.27403e-07	0.308271
457.416	1.72619e-07	0.0681818	447.702	5.26313e-07	0.308271
457.809	1.71381e-07	0.0667832	448.101	5.25776e-07	0.308987
458.202	1.73476e-07	0.0653846	448.501	5.25925e-07	0.310419
458.589	1.75905e-07	0.0653846	448.892	5.27075e-07	0.312567
458.977	1.75095e-07	0.0667832	449.294	5.27642e-07	0.315073
459.376	1.74667e-07	0.070979	449.694	5.26e-07	0.317938
459.769	1.78571e-07	0.0723776	450.082	5.26254e-07	0.320444
460.168	1.81857e-07	0.0765734	450.475	5.26806e-07	0.322234
460.569	1.82143e-07	0.0807692	450.873	5.25373e-07	0.32295
460.962	1.82952e-07	0.0821678	451.274	5.25522e-07	0.323666
461.36	1.85429e-07	0.0807692	451.664	5.25806e-07	0.322592
461.762	1.88048e-07	0.077972	452.069	5.26597e-07	0.321518
462.173	1.95524e-07	0.0765734	452.459	5.25701e-07	0.32116
462.573	1.95143e-07	0.0723776	452.863	5.25254e-07	0.32116
462.969	1.94952e-07	0.070979	453.256	5.24806e-07	0.322234
463.361	1.94143e-07	0.0681818	453.658	5.2394e-07	0.323308
463.754	1.99238e-07	0.0681818	454.047	5.23716e-07	0.325815
464.147	2.01762e-07	0.070979	454.446	5.24254e-07	0.328321
464.545	2.00952e-07	0.0737762	454.84	5.24955e-07	0.330827
464.938	1.98476e-07	0.0765734	455.246	5.25522e-07	0.332617
465.335	1.97238e-07	0.0765734	455.646	5.24299e-07	0.334049
465.726	1.95952e-07	0.0765734	456.044	5.24537e-07	0.334407
466.125	1.95286e-07	0.0751748	456.441	5.24657e-07	0.334407
466.521	1.94286e-07	0.070979	456.832	5.25582e-07	0.333691
466.927	1.95143e-07	0.0653846	457.234	5.2691e-07	0.332975
467.326	1.96238e-07	0.0597902	457.632	5.25851e-07	0.332617
467.724	1.95429e-07	0.0555944	458.03	5.25955e-07	0.333691
468.118	1.93667e-07	0.0555944	458.428	5.2709e-07	0.335124
468.509	1.94143e-07	0.0541958	458.822	5.27448e-07	0.337272
468.921	1.94381e-07	0.0555944	459.216	5.28493e-07	0.339778
469.321	1.96571e-07	0.0597902	459.616	5.30075e-07	0.342642
469.726	1.98381e-07	0.063986	460.009	5.30015e-07	0.344433
470.121	1.98571e-07	0.0695804	460.408	5.28269e-07	0.345865
470.515	1.97333e-07	0.0737762	460.801	5.26104e-07	0.346581
470.908	1.94619e-07	0.0751748	461.193	5.25015e-07	0.346581
471.303	1.96e-07	0.0737762	461.586	5.24463e-07	0.345865
471.702	1.95333e-07	0.0695804	461.981	5.25045e-07	0.345149
472.098	1.89524e-07	0.0681818	462.375	5.23612e-07	0.344074
472.487	1.86619e-07	0.063986	462.768	5.24627e-07	0.344433
472.882	1.89286e-07	0.0611888	463.155	5.22985e-07	0.345507
473.281	1.91333e-07	0.0597902	463.546	5.22597e-07	0.347297
473.686	1.93714e-07	0.0611888	463.94	5.22403e-07	0.349445
474.091	1.94905e-07	0.063986	464.338	5.24239e-07	0.351951
474.49	1.96857e-07	0.0667832	464.74	5.24731e-07	0.354816
474.894	1.9581e-07	0.070979	465.133	5.23045e-07	0.356964
475.293	1.92524e-07	0.0751748	465.528	5.24567e-07	0.358396
475.685	1.93619e-07	0.077972	465.926	5.25552e-07	0.358754
476.082	1.9419e-07	0.077972	466.322	5.25612e-07	0.358754
476.478	1.95143e-07	0.0751748	466.71	5.25418e-07	0.358038
476.875	1.95667e-07	0.0681818	467.112	5.27045e-07	0.356964
477.282	1.92476e-07	0.0653846	467.512	5.27209e-07	0.356606
477.68	1.88143e-07	0.0625874	467.911	5.26433e-07	0.356964
478.08	1.84571e-07	0.0597902	468.304	5.25821e-07	0.358038
478.479	1.80762e-07	0.0597902	468.697	5.24015e-07	0.359828
478.872	1.78143e-07	0.0611888	469.092	5.23537e-07	0.361976
479.274	1.78905e-07	0.063986	469.484	5.22433e-07	0.364125
479.675	1.7519e-07	0.0667832	469.883	5.21015e-07	0.365915
480.073	1.75381e-07	0.0723776	470.277	5.19448e-07	0.367347
480.473	1.73381e-07	0.0751748	470.687	5.20164e-07	0.368063
480.872	1.75143e-07	0.0751748	471.093	5.20313e-07	0.367705
481.274	1.73952e-07	0.0751748	471.492	5.19746e-07	0.366631
481.679	1.70619e-07	0.0723776	471.891	5.19239e-07	0.365915
482.075	1.71e-07	0.0681818	472.288	5.19418e-07	0.365199
482.473	1.72524e-07	0.0653846	472.689	5.19299e-07	0.365199
482.878	1.70571e-07	0.0611888	473.079	5.20746e-07	0.365557
483.281	1.69571e-07	0.0597902	473.48	5.19746e-07	0.366631
483.68	1.69762e-07	0.0611888	473.878	5.19672e-07	0.368779
484.076	1.65095e-07	0.0653846	474.274	5.20284e-07	0.371643
484.469	1.63429e-07	0.0681818	474.667	5.20164e-07	0.37415
484.862	1.61238e-07	0.0737762	475.057	5.20328e-07	0.376298
485.263	1.56e-07	0.0765734	475.46	5.1997e-07	0.37773
485.666	1.56143e-07	0.0807692	475.859	5.20224e-07	0.378446
486.064	1.55524e-07	0.0807692	476.258	5.19925e-07	0.378446
486.464	1.55905e-07	0.0765734	476.653	5.20418e-07	0.37773
486.862	1.54e-07	0.0723776	477.054	5.20881e-07	0.377014
487.255	1.55143e-07	0.0667832	477.463	5.22403e-07	0.376298
487.654	1.55048e-07	0.0653846	477.857	5.22299e-07	0.376298
488.053	1.58381e-07	0.0625874	478.267	5.2203e-07	0.377372
488.452	1.60095e-07	0.0625874	478.668	5.21687e-07	0.378804
488.851	1.65762e-07	0.063986	479.063	5.22373e-07	0.38131
489.252	1.71333e-07	0.0695804	479.458	5.22716e-07	0.384175
489.658	1.74143e-07	0.0737762	479.867	5.22896e-07	0.386323
490.062	1.77571e-07	0.0765734	480.265	5.23403e-07	0.387397
490.455	1.80667e-07	0.0793706	480.664	5.22582e-07	0.388113
490.86	1.78143e-07	0.0807692	481.071	5.21955e-07	0.388113
491.259	1.78952e-07	0.0807692	481.466	5.20358e-07	0.387039
491.648	1.78667e-07	0.077972	481.868	5.20851e-07	0.386681
492.054	1.78524e-07	0.0723776	482.264	5.22164e-07	0.385965
492.453	1.83238e-07	0.0681818	482.669	5.21537e-07	0.385607
492.848	1.86286e-07	0.063986	483.073	5.21e-07	0.386323
493.252	1.88476e-07	0.0625874	483.469	5.20299e-07	0.387755
493.647	1.93e-07	0.0625874	483.876	5.20164e-07	0.389903
494.039	1.9181e-07	0.0625874	484.274	5.21388e-07	0.392768
494.44	1.92619e-07	0.0653846	484.684	5.22224e-07	0.395274
494.827	1.92333e-07	0.0695804	485.076	5.21985e-07	0.397422
495.219	1.96333e-07	0.070979	485.487	5.21433e-07	0.398854
495.622	1.95571e-07	0.0723776	485.885	5.20299e-07	0.39957
496.028	1.98619e-07	0.070979	486.281	5.19522e-07	0.399212
496.428	1.95381e-07	0.0681818	486.673	5.19134e-07	0.398496
496.83	1.95095e-07	0.063986	487.073	5.18507e-07	0.397422
497.224	1.94286e-07	0.0583916	487.468	5.19269e-07	0.396706
497.623	1.92476e-07	0.0541958	487.868	5.19015e-07	0.39599
498.029	1.92238e-07	0.0513986	488.266	5.18881e-07	0.396348
498.42	1.89381e-07	0.0513986	488.664	5.17955e-07	0.397422
498.826	1.86571e-07	0.0527972	489.064	5.19e-07	0.398854
499.219	1.8719e-07	0.056993	489.468	5.17582e-07	0.401003
499.618	1.8681e-07	0.0597902	489.868	5.18582e-07	0.403151
500.024	1.86619e-07	0.0653846	490.263	5.18657e-07	0.404941
500.43	1.88619e-07	0.0681818	490.666	5.19119e-07	0.405657
500.836	1.86857e-07	0.0695804	491.069	5.18716e-07	0.405299
501.234	1.85286e-07	0.0681818	491.469	5.18731e-07	0.404941
501.63	1.8381e-07	0.0653846	491.864	5.19806e-07	0.404225
502.025	1.82381e-07	0.0611888	492.254	5.19701e-07	0.403509
502.42	1.83762e-07	0.056993	492.647	5.18134e-07	0.403151
502.817	1.87857e-07	0.0555944	493.038	5.16925e-07	0.403509
503.21	1.8581e-07	0.0527972	493.444	5.1697e-07	0.404583
503.609	1.86143e-07	0.0527972	493.842	5.15925e-07	0.406731
504.014	1.87e-07	0.0541958	494.24	5.16687e-07	0.408879
504.414	1.85333e-07	0.0555944	494.63	5.18567e-07	0.411386
504.805	1.9e-07	0.0597902	495.032	5.18657e-07	0.413176
505.204	1.90286e-07	0.0611888	495.432	5.20194e-07	0.41425
505.615	1.88333e-07	0.0625874	495.84	5.19463e-07	0.415324
506.007	1.86e-07	0.0611888	496.25	5.20179e-07	0.414966
506.411	1.8281e-07	0.0583916	496.654	5.21179e-07	0.41425
506.809	1.81905e-07	0.0555944	497.057	5.22537e-07	0.413534
507.213	1.8419e-07	0.0486014	497.446	5.22791e-07	0.412818
507.623	1.84e-07	0.0416084	497.856	5.23343e-07	0.413176
508.021	1.79762e-07	0.0388112	498.261	5.24045e-07	0.41425
508.413	1.79048e-07	0.036014	498.653	5.2203e-07	0.416398
508.806	1.77286e-07	0.036014	499.053	5.2209e-07	0.418904
509.204	1.81905e-07	0.0388112	499.445	5.21687e-07	0.421769
509.603	1.84905e-07	0.0402098	499.852	5.19552e-07	0.423559
510.009	1.88476e-07	0.0444056	500.26	5.19567e-07	0.424991
510.404	1.89571e-07	0.0486014	500.659	5.18925e-07	0.425707
510.796	1.90095e-07	0.0486014	501.046	5.18612e-07	0.425707
511.195	1.89667e-07	0.0472028	501.45	5.18881e-07	0.424633
511.591	1.94238e-07	0.0444056	501.854	5.17284e-07	0.424275
511.984	1.94476e-07	0.0402098	502.263	5.1606e-07	0.423917
512.385	1.9319e-07	0.036014	502.659	5.16104e-07	0.423559
512.779	1.9119e-07	0.0318182	503.057	5.16552e-07	0.423917
513.171	1.8881e-07	0.0318182	503.464	5.16552e-07	0.424991
513.57	1.86905e-07	0.0318182	503.862	5.16343e-07	0.427497
513.973	1.88714e-07	0.0332168	504.265	5.16239e-07	0.429288
514.384	1.90333e-07	0.0388112	504.664	5.17478e-07	0.431794
514.783	1.9181e-07	0.043007	505.062	5.17239e-07	0.4343
515.181	1.94619e-07	0.0458042	505.468	5.16463e-07	0.435374
515.597	1.90571e-07	0.0486014	505.863	5.16299e-07	0.435732
515.984	1.91238e-07	0.0486014	506.262	5.15343e-07	0.435732
516.389	1.95714e-07	0.0472028	506.657	5.15731e-07	0.435732
516.787	1.99286e-07	0.043007	507.058	5.15075e-07	0.434658
517.175	1.99714e-07	0.0388112	507.463	5.15179e-07	0.4343
517.568	1.97857e-07	0.0374126	507.868	5.16313e-07	0.4343
517.961	1.9419e-07	0.0374126	508.279	5.17507e-07	0.435016
518.367	1.88905e-07	0.0374126	508.679	5.17239e-07	0.436448
518.764	1.85619e-07	0.0402098	509.077	5.17119e-07	0.438955
519.152	1.83952e-07	0.043007	509.476	5.18134e-07	0.441461
519.548	1.82429e-07	0.0458042	509.883	5.17149e-07	0.443609
519.948	1.81667e-07	0.0513986	510.281	5.17731e-07	0.445399
520.352	1.79238e-07	0.056993	510.678	5.17806e-07	0.446831
520.757	1.76e-07	0.0583916	511.078	5.16343e-07	0.447189
521.15	1.81238e-07	0.0597902	511.482	5.15388e-07	0.446831
521.543	1.81095e-07	0.0583916	511.884	5.14925e-07	0.446473
521.949	1.79e-07	0.0541958	512.289	5.14687e-07	0.445757
522.361	1.79333e-07	0.05	512.686	5.15642e-07	0.445399
522.765	1.78095e-07	0.0458042	513.084	5.16343e-07	0.446115
523.159	1.79524e-07	0.0444056	513.488	5.16045e-07	0.447189
523.551	1.78857e-07	0.0458042	513.886	5.16104e-07	0.44898
523.96	1.81238e-07	0.0472028	514.285	5.15925e-07	0.45077
524.354	1.76286e-07	0.05	514.677	5.16254e-07	0.453276
524.753	1.77238e-07	0.0513986	515.072	5.16433e-07	0.455066
525.15	1.77048e-07	0.0541958	515.471	5.17388e-07	0.45614
525.55	1.76952e-07	0.056993	515.863	5.17642e-07	0.45614
525.947	1.76238e-07	0.0527972	516.277	5.1906e-07	0.455782
526.347	1.76524e-07	0.05	516.682	5.19776e-07	0.454708
526.758	1.79429e-07	0.0444056	517.081	5.1991e-07	0.453992
527.169	1.79476e-07	0.0388112	517.479	5.19552e-07	0.453276
527.569	1.81571e-07	0.0318182	517.88	5.19373e-07	0.45256
527.956	1.80571e-07	0.0276224	518.275	5.19493e-07	0.452918
528.359	1.76667e-07	0.0262238	518.683	5.18045e-07	0.453992
528.758	1.80857e-07	0.0276224	519.087	5.18388e-07	0.455782
529.163	1.84333e-07	0.029021	519.486	5.19433e-07	0.457931
529.569	1.82619e-07	0.0332168	519.887	5.19955e-07	0.460079
529.962	1.83857e-07	0.0374126	520.293	5.19776e-07	0.461511
530.366	1.86524e-07	0.0416084	520.684	5.19478e-07	0.462585
530.764	1.85095e-07	0.043007	521.085	5.19328e-07	0.462943
531.156	1.86476e-07	0.0416084	521.484	5.17537e-07	0.462585
531.552	1.86476e-07	0.0402098	521.894	5.18358e-07	0.461869
531.957	1.87143e-07	0.036014	522.293	5.17478e-07	0.461511
532.348	1.8819e-07	0.0304196	522.692	5.17896e-07	0.461153
532.746	1.93524e-07	0.0276224	523.091	5.17881e-07	0.461511
533.148	1.92048e-07	0.029021	523.49	5.18104e-07	0.462943
533.541	1.93381e-07	0.0304196	523.894	5.18642e-07	0.465091
533.939	1.91286e-07	0.0332168	524.297	5.19119e-07	0.467956
534.335	1.92286e-07	0.0388112	524.697	5.19149e-07	0.470462
534.735	1.97619e-07	0.043007	525.104	5.18522e-07	0.472252
535.14	1.98238e-07	0.0472028	525.501	5.20791e-07	0.473684
535.539	1.98571e-07	0.0513986	525.911	5.21284e-07	0.4744
535.942	1.97381e-07	0.0513986	526.311	5.21746e-07	0.4744
536.336	1.95429e-07	0.0486014	526.714	5.23269e-07	0.473684
536.735	1.9719e-07	0.0472028	527.109	5.23806e-07	0.47261
537.129	1.94619e-07	0.0444056	527.513	5.2494e-07	0.471536
537.529	1.93333e-07	0.0402098	527.906	5.24418e-07	0.471536
537.928	1.91333e-07	0.036014	528.302	5.23522e-07	0.472252
538.321	1.89619e-07	0.036014	528.701	5.2394e-07	0.473326
538.722	1.86714e-07	0.0388112	529.099	5.25015e-07	0.475116
539.118	1.83905e-07	0.0402098	529.494	5.24254e-07	0.477623
539.516	1.79714e-07	0.0416084	529.904	5.2409e-07	0.479771
539.916	1.79e-07	0.0444056	530.304	5.23791e-07	0.481561
540.314	1.81429e-07	0.0444056	530.697	5.23866e-07	0.482635
540.716	1.79857e-07	0.0458042	531.097	5.24104e-07	0.482993
541.118	1.77714e-07	0.0444056	531.495	5.23791e-07	0.482635
541.512	1.75286e-07	0.0416084	531.89	5.24493e-07	0.482277
541.909	1.74714e-07	0.0388112	532.28	5.24418e-07	0.481203
542.302	1.7581e-07	0.0332168	532.679	5.23522e-07	0.480845
542.699	1.74286e-07	0.029021	533.074	5.23075e-07	0.480845
543.101	1.70762e-07	0.0276224	533.468	5.22418e-07	0.482277
543.499	1.70381e-07	0.0276224	533.87	5.22522e-07	0.484067
543.903	1.73619e-07	0.029021	534.268	5.23e-07	0.486216
544.304	1.77286e-07	0.0304196	534.668	5.23015e-07	0.488364
544.701	1.81143e-07	0.0332168	535.07	5.22597e-07	0.489796
545.106	1.8719e-07	0.036014	535.471	5.23045e-07	0.490512
545.5	1.90238e-07	0.0388112	535.872	5.22612e-07	0.490512
545.898	1.9519e-07	0.0402098	536.265	5.22612e-07	0.490154
546.295	1.97667e-07	0.0374126	536.664	5.23687e-07	0.489438
546.702	1.98905e-07	0.0346154	537.062	5.22493e-07	0.488364
547.096	2.02238e-07	0.029021	537.456	5.22119e-07	0.487648
547.489	2.10095e-07	0.0248252	537.861	5.22791e-07	0.487648
547.894	2.16095e-07	0.022028	538.258	5.23552e-07	0.488364
548.293	2.13619e-07	0.0206294	538.653	5.23716e-07	0.489796
548.693	2.13714e-07	0.0206294	539.056	5.24448e-07	0.491944
549.098	2.17238e-07	0.0234266	539.464	5.24164e-07	0.49445
549.494	2.19667e-07	0.0248252	539.85	5.24881e-07	0.496599
549.893	2.20905e-07	0.0276224	540.255	5.24164e-07	0.498747
550.292	2.21524e-07	0.0318182	540.659	5.24672e-07	0.499463
550.691	2.21857e-07	0.036014	541.057	5.24493e-07	0.500179
551.083	2.20667e-07	0.0346154	541.457	5.24627e-07	0.500179
551.476	2.15952e-07	0.0332168	541.857	5.24687e-07	0.499463
551.865	2.15667e-07	0.0318182	542.25	5.23851e-07	0.499105
552.259	2.1481e-07	0.029021	542.647	5.24299e-07	0.499105
552.658	2.08214e-07	0.0248252	543.05	5.24746e-07	0.499105
553.057	2.03548e-07	0.0206294	543.455	5.23896e-07	0.500537
553.45	1.97071e-07	0.022028	543.847	5.23687e-07	0.503043
553.844	1.94548e-07	0.0248252	544.246	5.24015e-07	0.505908
554.243	1.97357e-07	0.0276224	544.643	5.2309e-07	0.508056
554.641	1.9331e-07	0.0304196	545.048	5.22418e-07	0.509846
555.039	1.93357e-07	0.036014	545.435	5.23373e-07	0.51092
555.433	1.93405e-07	0.0388112	545.837	5.23433e-07	0.511278
555.831	1.89976e-07	0.0402098	546.234	5.2303e-07	0.511278
556.231	1.89643e-07	0.0388112	546.645	5.2303e-07	0.510562
556.636	1.90167e-07	0.036014	547.042	5.22612e-07	0.509488
557.037	1.84262e-07	0.036014	547.441	5.23687e-07	0.50913
557.429	1.80595e-07	0.0318182	547.839	5.24015e-07	0.50913
557.821	1.74643e-07	0.0304196	548.233	5.2397e-07	0.510204
558.212	1.71652e-07	0.0304196	548.633	5.2394e-07	0.511994
558.606	1.65367e-07	0.0304196	549.036	5.25224e-07	0.513784
559.006	1.64271e-07	0.0318182	549.431	5.25015e-07	0.516291
559.398	1.64414e-07	0.036014	549.827	5.24687e-07	0.518439
559.792	1.69986e-07	0.0374126	550.229	5.23657e-07	0.519871
560.185	1.71367e-07	0.0388112	550.638	5.24224e-07	0.520945
560.577	1.73462e-07	0.0402098	551.038	5.24507e-07	0.520945
560.977	1.80676e-07	0.0388112	551.435	5.23149e-07	0.520229
561.379	1.82248e-07	0.0374126	551.828	5.22672e-07	0.519155
561.785	1.81676e-07	0.0318182	552.232	5.21358e-07	0.518081
562.183	1.79295e-07	0.029021	552.632	5.20493e-07	0.517365
562.576	1.69914e-07	0.0248252	553.03	5.20701e-07	0.517365
562.973	1.74819e-07	0.022028	553.426	5.20806e-07	0.518439
563.372	1.73152e-07	0.0234266	553.831	5.20209e-07	0.520587
563.77	1.74343e-07	0.0262238	554.229	5.20134e-07	0.522735
564.164	1.70819e-07	0.029021	554.627	5.20104e-07	0.524526
564.55	1.65629e-07	0.0318182	555.032	5.20716e-07	0.5256
564.955	1.66438e-07	0.0346154	555.437	5.21672e-07	0.526316
565.348	1.72343e-07	0.0388112	555.834	5.20851e-07	0.525958
565.741	1.7601e-07	0.043007	556.229	5.21299e-07	0.525242
566.144	1.792e-07	0.0444056	556.636	5.22597e-07	0.524168
566.544	1.82857e-07	0.043007	557.028	5.22179e-07	0.522735
566.936	1.9019e-07	0.0388112	557.43	5.2197e-07	0.521661
567.342	1.89714e-07	0.0346154	557.827	5.21224e-07	0.521661
567.736	1.88095e-07	0.0318182	558.242	5.19985e-07	0.521661
568.131	1.81119e-07	0.0318182	558.649	5.20239e-07	0.523093
568.54	1.76976e-07	0.0332168	559.054	5.20149e-07	0.525242
568.934	1.735e-07	0.0346154	559.46	5.20522e-07	0.527032
569.321	1.67643e-07	0.036014	559.86	5.21582e-07	0.528822
569.722	1.67452e-07	0.0374126	560.269	5.22537e-07	0.530254
570.12	1.65976e-07	0.0416084	560.669	5.23015e-07	0.53097
570.519	1.63205e-07	0.0444056	561.056	5.24537e-07	0.53097
570.917	1.63157e-07	0.043007	561.456	5.24015e-07	0.530612
571.318	1.59014e-07	0.0402098	561.848	5.24403e-07	0.529896
571.724	1.61729e-07	0.0346154	562.261	5.24164e-07	0.52918
572.117	1.59014e-07	0.029021	562.662	5.24687e-07	0.528464
572.517	1.58348e-07	0.0234266	563.064	5.24731e-07	0.528822
572.921	1.60776e-07	0.022028	563.451	5.24537e-07	0.530254
573.329	1.61967e-07	0.0206294	563.852	5.25522e-07	0.532044
573.729	1.59157e-07	0.0234266	564.25	5.26e-07	0.534193
574.134	1.55681e-07	0.0262238	564.654	5.26239e-07	0.536341
574.538	1.57395e-07	0.029021	565.058	5.26373e-07	0.537773
574.928	1.58919e-07	0.0332168	565.45	5.26224e-07	0.538489
575.325	1.583e-07	0.0374126	565.849	5.26149e-07	0.538847
575.724	1.60776e-07	0.0402098	566.248	5.25254e-07	0.538489
576.13	1.62014e-07	0.0402098	566.653	5.23731e-07	0.537773
576.53	1.68133e-07	0.0388112	567.046	5.24687e-07	0.536699
576.928	1.71848e-07	0.0346154	567.445	5.23881e-07	0.536699
577.334	1.70276e-07	0.0276224	567.844	5.23478e-07	0.536699
577.732	1.75657e-07	0.0234266	568.263	5.23701e-07	0.537773
578.131	1.79705e-07	0.022028	568.654	5.23821e-07	0.539563
578.525	1.84514e-07	0.0234266	569.059	5.23015e-07	0.541353
578.927	1.88952e-07	0.029021	569.465	5.21746e-07	0.543502
579.34	1.93238e-07	0.0332168	569.871	5.20672e-07	0.54565
579.726	1.95381e-07	0.0374126	570.268	5.20567e-07	0.546724
580.127	1.95095e-07	0.0402098	570.66	5.21164e-07	0.54744
580.516	1.98381e-07	0.043007	571.064	5.20388e-07	0.547798
580.909	1.95905e-07	0.043007	571.452	5.21075e-07	0.54744
581.307	1.91905e-07	0.0416084	571.849	5.21418e-07	0.546724
581.7	1.90619e-07	0.0374126	572.252	5.22239e-07	0.546008
582.093	1.92714e-07	0.0318182	572.66	5.21776e-07	0.54565
582.492	1.93762e-07	0.0262238	573.07	5.21761e-07	0.546008
582.893	1.89476e-07	0.0206294	573.47	5.22627e-07	0.54744
583.297	1.85286e-07	0.0192308	573.875	5.22403e-07	0.54923
583.696	1.84571e-07	0.0178322	574.274	5.21224e-07	0.551378
584.093	1.86238e-07	0.0206294	574.674	5.19761e-07	0.553169
584.499	1.87762e-07	0.0234266	575.072	5.20746e-07	0.554959
584.902	1.8781e-07	0.0262238	575.461	5.20388e-07	0.555317
585.298	1.88524e-07	0.029021	575.856	5.19343e-07	0.555675
585.702	1.90286e-07	0.0318182	576.261	5.21179e-07	0.554959
586.108	1.85667e-07	0.0304196	576.654	5.22537e-07	0.553885
586.507	1.83381e-07	0.0276224	577.06	5.24507e-07	0.552453
586.894	1.8081e-07	0.0234266	577.47	5.24194e-07	0.551378
587.3	1.79571e-07	0.0164336	577.876	5.23836e-07	0.551378
587.705	1.77571e-07	0.0136364	578.275	5.25373e-07	0.551736
588.104	1.79333e-07	0.0108392	578.679	5.25925e-07	0.552811
588.506	1.7881e-07	0.0122378	579.083	5.27493e-07	0.554243
588.918	1.76476e-07	0.0136364	579.487	5.27836e-07	0.556033
589.322	1.84238e-07	0.015035	579.899	5.28224e-07	0.557823
589.727	1.8881e-07	0.0178322	580.307	5.28836e-07	0.559255
590.12	1.88333e-07	0.0206294	580.705	5.29373e-07	0.559971
590.516	1.85333e-07	0.0234266	581.099	5.28776e-07	0.559613
590.921	1.82476e-07	0.0248252	581.499	5.29985e-07	0.558897
591.325	1.86524e-07	0.0206294	581.896	5.29955e-07	0.558539
591.728	1.89238e-07	0.0164336	582.305	5.29284e-07	0.558181
592.132	1.87857e-07	0.00944056	582.712	5.3003e-07	0.557823
592.531	1.87857e-07	0.00244755	583.117	5.31478e-07	0.558539
592.928	1.87143e-07	-0.00174825	583.515	5.31119e-07	0.559613
593.332	1.87476e-07	-0.00314685	583.917	5.31806e-07	0.561762
593.73	1.87667e-07	-0.00174825	584.316	5.33e-07	0.564268
594.128	1.86381e-07	-0.00034965	584.716	5.33388e-07	0.567132
594.532	1.88524e-07	0.00244755	585.129	5.34448e-07	0.568564
594.932	1.87524e-07	0.00524476	585.522	5.34328e-07	0.569996
595.338	1.90476e-07	0.00944056	585.915	5.33836e-07	0.570354
595.736	1.91905e-07	0.0108392	586.314	5.34881e-07	0.569996
596.131	1.91952e-07	0.0108392	586.719	5.36478e-07	0.56928
596.539	1.90571e-07	0.00524476	587.124	5.36627e-07	0.568206
596.933	1.90619e-07	0.00104895	587.522	5.37552e-07	0.56749
597.33	1.89238e-07	-0.00454545	587.921	5.36731e-07	0.567848
597.728	1.86476e-07	-0.00874126	588.326	5.37403e-07	0.568564
598.134	1.87857e-07	-0.0115385	588.729	5.37955e-07	0.569996
598.528	1.89238e-07	-0.0101399	589.131	5.38433e-07	0.572145
598.926	1.89905e-07	-0.0101399	589.539	5.38896e-07	0.573935
599.325	1.92952e-07	-0.00734266	589.938	5.3891e-07	0.575367
599.729	1.91762e-07	-0.00454545	590.341	5.38269e-07	0.576441
600.132	1.8981e-07	-0.00034965	590.741	5.37522e-07	0.576441
600.533	1.87429e-07	0.00244755	591.14	5.37373e-07	0.576083
600.926	1.84857e-07	0.00104895	591.549	5.37507e-07	0.575367
601.332	1.82905e-07	-0.00174825	591.952	5.37134e-07	0.574651
601.737	1.82619e-07	-0.00734266	592.35	5.36299e-07	0.573577
602.139	1.78333e-07	-0.0143357	592.755	5.35672e-07	0.573219
602.534	1.79619e-07	-0.0199301	593.16	5.36224e-07	0.573935
602.925	1.7819e-07	-0.0227273	593.558	5.36701e-07	0.575009
603.337	1.78857e-07	-0.0213287	593.955	5.36522e-07	0.577157
603.738	1.80571e-07	-0.0185315	594.341	5.36418e-07	0.578947
604.146	1.77333e-07	-0.0171329	594.743	5.36373e-07	0.580738
604.545	1.77762e-07	-0.0115385	595.147	5.36567e-07	0.582528
604.933	1.75952e-07	-0.00734266	595.552	5.37299e-07	0.583602
605.328	1.71581e-07	-0.00314685	595.958	5.37672e-07	0.58396
605.728	1.68743e-07	-0.00174825	596.364	5.3894e-07	0.58396
606.128	1.66648e-07	-0.00174825	596.763	5.40866e-07	0.582886
606.537	1.65552e-07	-0.00454545	597.161	5.41821e-07	0.581454
606.941	1.64362e-07	-0.0101399	597.559	5.41657e-07	0.580738
607.334	1.6379e-07	-0.0157343	597.963	5.41791e-07	0.580738
607.735	1.61457e-07	-0.0185315	598.362	5.41433e-07	0.58217
608.139	1.63029e-07	-0.0185315	598.772	5.41254e-07	0.58396
608.531	1.66552e-07	-0.0171329	599.176	5.4094e-07	0.586108
608.932	1.69029e-07	-0.0143357	599.574	5.41433e-07	0.587898
609.329	1.696e-07	-0.0115385	599.974	5.41463e-07	0.589689
609.739	1.69171e-07	-0.00734266	600.373	5.40821e-07	0.591121
610.142	1.676e-07	-0.00594406	600.775	5.41164e-07	0.591479
610.548	1.72314e-07	-0.00314685	601.168	5.4197e-07	0.591121
610.944	1.726e-07	-0.00314685	601.573	5.43239e-07	0.590405
611.35	1.72076e-07	-0.00734266	601.982	5.43657e-07	0.58933
611.75	1.69076e-07	-0.0129371	602.377	5.44507e-07	0.588614
612.154	1.62743e-07	-0.0185315	602.785	5.4494e-07	0.588256
612.546	1.63695e-07	-0.0213287	603.184	5.44075e-07	0.588614
612.953	1.64886e-07	-0.0227273	603.582	5.43642e-07	0.589689
613.352	1.66838e-07	-0.0213287	603.982	5.43e-07	0.591479
613.757	1.70543e-07	-0.0185315	604.376	5.42463e-07	0.593269
614.15	1.75143e-07	-0.0157343	604.774	5.42403e-07	0.595059
614.544	1.7881e-07	-0.0129371	605.169	5.42373e-07	0.596491
614.95	1.77238e-07	-0.0101399	605.568	5.4194e-07	0.597207
615.35	1.75762e-07	-0.00594406	605.975	5.40642e-07	0.597207
615.742	1.77048e-07	-0.00314685	606.374	5.41075e-07	0.597207
616.135	1.78381e-07	-0.00314685	606.773	5.39791e-07	0.596491
616.534	1.79714e-07	-0.00594406	607.184	5.39582e-07	0.595417
616.938	1.79667e-07	-0.0115385	607.595	5.40761e-07	0.594701
617.343	1.75524e-07	-0.0143357	607.995	5.40701e-07	0.595417
617.754	1.7619e-07	-0.0199301	608.388	5.40672e-07	0.596133
618.159	1.79286e-07	-0.0227273	608.787	5.4109e-07	0.597923
618.559	1.78095e-07	-0.0227273	609.187	5.42373e-07	0.600072
618.953	1.75429e-07	-0.0185315	609.587	5.42164e-07	0.601862
619.346	1.77524e-07	-0.0143357	609.98	5.40552e-07	0.603652
619.744	1.7581e-07	-0.0115385	610.38	5.3997e-07	0.604726
620.134	1.78381e-07	-0.00734266	610.783	5.39463e-07	0.605442
620.525	1.77619e-07	-0.00454545	611.181	5.38776e-07	0.604726
620.921	1.79286e-07	-0.00314685	611.587	5.38433e-07	0.604368
621.332	1.73248e-07	-0.00734266	611.986	5.3891e-07	0.603652
621.725	1.70914e-07	-0.0115385	612.39	5.39791e-07	0.602578
622.128	1.70438e-07	-0.0185315	612.789	5.41955e-07	0.602578
622.534	1.71581e-07	-0.0213287	613.195	5.40896e-07	0.602936
622.929	1.68724e-07	-0.0241259	613.598	5.40358e-07	0.60401
623.337	1.70057e-07	-0.0241259	613.994	5.4009e-07	0.605442
623.734	1.72771e-07	-0.0241259	614.405	5.39537e-07	0.607232
624.129	1.73438e-07	-0.0199301	614.798	5.38836e-07	0.608665
624.54	1.71057e-07	-0.0171329	615.204	5.38254e-07	0.609739
624.936	1.65724e-07	-0.0143357	615.602	5.37104e-07	0.610097
625.332	1.65152e-07	-0.0101399	616.009	5.37612e-07	0.610097
625.729	1.66914e-07	-0.0101399	616.406	5.37866e-07	0.609023
626.128	1.65724e-07	-0.0129371	616.811	5.3691e-07	0.607232
626.528	1.64438e-07	-0.0157343	617.208	5.38582e-07	0.6058
626.934	1.65152e-07	-0.0185315	617.608	5.39418e-07	0.604726
627.332	1.63486e-07	-0.0241259	618.005	5.39403e-07	0.604368
627.723	1.59914e-07	-0.0269231	618.399	5.38537e-07	0.604726
628.118	1.59486e-07	-0.0269231	618.798	5.38537e-07	0.606158
628.516	1.58581e-07	-0.0255245	619.201	5.39403e-07	0.607232
628.914	1.62962e-07	-0.0227273	619.601	5.39403e-07	0.608665
629.307	1.58976e-07	-0.0199301	619.99	5.40045e-07	0.610097
629.705	1.65205e-07	-0.0143357	620.39	5.40373e-07	0.610455
630.109	1.65586e-07	-0.00874126	620.794	5.39881e-07	0.609739
630.515	1.65776e-07	-0.00734266	621.189	5.40507e-07	0.608665
630.914	1.6449e-07	-0.00874126	621.597	5.41239e-07	0.606874
631.308	1.64538e-07	-0.0129371	622.006	5.40537e-07	0.605442
631.706	1.60443e-07	-0.0171329	622.401	5.39119e-07	0.604368
632.105	1.563e-07	-0.0213287	622.806	5.3906e-07	0.603652
632.503	1.52919e-07	-0.0255245	623.199	5.37731e-07	0.603294
632.894	1.52538e-07	-0.0269231	623.604	5.36e-07	0.60401
633.289	1.53062e-07	-0.0283217	624.003	5.34925e-07	0.605442
633.687	1.51919e-07	-0.0283217	624.407	5.35463e-07	0.606874
634.087	1.53395e-07	-0.0283217	624.805	5.35507e-07	0.607948
634.49	1.5211e-07	-0.0255245	625.21	5.35746e-07	0.608665
634.89	1.48729e-07	-0.0213287	625.609	5.35866e-07	0.608665
635.289	1.46348e-07	-0.0157343	626.011	5.35075e-07	0.607948
635.694	1.49252e-07	-0.0129371	626.414	5.35104e-07	0.606516
636.094	1.47967e-07	-0.0115385	626.803	5.35552e-07	0.604726
636.495	1.48014e-07	-0.0129371	627.2	5.35358e-07	0.602578
636.893	1.45981e-07	-0.0157343	627.605	5.34597e-07	0.600788
637.293	1.46314e-07	-0.0171329	627.999	5.34657e-07	0.600072
637.698	1.49919e-07	-0.0199301	628.394	5.33821e-07	0.599714
638.096	1.45538e-07	-0.0199301	628.793	5.33194e-07	0.60043
638.5	1.46062e-07	-0.0213287	629.193	5.32015e-07	0.601146
638.898	1.45681e-07	-0.0199301	629.601	5.32075e-07	0.602578
639.301	1.46871e-07	-0.0185315	629.999	5.31463e-07	0.602936
639.699	1.48824e-07	-0.0157343	630.394	5.30731e-07	0.602936
640.106	1.53919e-07	-0.0115385	630.798	5.29716e-07	0.60222
640.499	1.59205e-07	-0.0101399	631.194	5.28776e-07	0.60043
640.904	1.63871e-07	-0.0101399	631.604	5.28313e-07	0.598997
641.312	1.65538e-07	-0.0143357	632.01	5.27642e-07	0.597207
641.705	1.6911e-07	-0.0185315	632.41	5.27955e-07	0.595775
642.098	1.69538e-07	-0.0241259	632.823	5.28761e-07	0.594343
642.504	1.68395e-07	-0.0297203	633.228	5.29164e-07	0.593985
642.902	1.71252e-07	-0.0325175	633.627	5.29149e-07	0.594343
643.302	1.7611e-07	-0.0339161	634.024	5.29358e-07	0.595059
643.696	1.79252e-07	-0.0325175	634.428	5.28821e-07	0.596133
644.087	1.76014e-07	-0.0283217	634.834	5.29836e-07	0.596849
644.481	1.75776e-07	-0.0241259	635.231	5.29701e-07	0.596849
644.88	1.8249e-07	-0.0213287	635.631	5.3006e-07	0.596133
645.286	1.88619e-07	-0.0199301	636.038	5.28955e-07	0.594343
645.685	1.89619e-07	-0.0171329	636.449	5.29463e-07	0.592195
646.089	1.93524e-07	-0.0185315	636.848	5.29731e-07	0.589689
646.495	1.97571e-07	-0.0199301	637.247	5.30507e-07	0.58754
646.893	1.97524e-07	-0.0241259	637.646	5.30239e-07	0.585392
647.292	2.00238e-07	-0.0283217	638.056	5.3097e-07	0.58396
647.692	1.9881e-07	-0.0311189	638.455	5.3091e-07	0.584318
648.079	1.98143e-07	-0.0311189	638.858	5.29582e-07	0.584676
648.476	1.95714e-07	-0.0297203	639.259	5.27836e-07	0.58575
648.867	1.96571e-07	-0.0269231	639.657	5.26746e-07	0.586824
649.26	1.93571e-07	-0.0241259	640.063	5.26627e-07	0.58754
649.655	1.92095e-07	-0.0185315	640.459	5.25716e-07	0.587898
650.059	1.90667e-07	-0.0143357	640.866	5.24612e-07	0.587182
650.461	1.89286e-07	-0.0101399	641.261	5.23836e-07	0.58575
650.866	1.89286e-07	-0.00734266	641.655	5.23448e-07	0.58396
651.27	1.87905e-07	-0.0115385	642.052	5.23269e-07	0.581812
651.668	1.84476e-07	-0.0129371	642.449	5.23179e-07	0.580021
652.079	1.8481e-07	-0.0171329	642.852	5.2206e-07	0.578589
652.48	1.82905e-07	-0.0199301	643.258	5.21075e-07	0.577873
652.884	1.87429e-07	-0.0227273	643.654	5.21657e-07	0.577873
653.275	1.84238e-07	-0.0213287	644.065	5.19582e-07	0.578589
653.675	1.83286e-07	-0.0171329	644.465	5.19612e-07	0.578947
654.066	1.81429e-07	-0.0143357	644.869	5.19627e-07	0.578947
654.471	1.78476e-07	-0.0115385	645.29	5.20075e-07	0.577873
654.88	1.79048e-07	-0.00734266	645.678	5.19e-07	0.576441
655.279	1.78e-07	-0.00314685	646.071	5.18896e-07	0.574651
655.678	1.75381e-07	-0.00314685	646.458	5.19701e-07	0.571787
656.077	1.75476e-07	-0.00454545	646.863	5.20537e-07	0.568564
656.479	1.7481e-07	-0.00734266	647.266	5.20731e-07	0.5657
656.872	1.73143e-07	-0.0115385	647.663	5.20194e-07	0.563552
657.278	1.6819e-07	-0.0137807	648.064	5.20134e-07	0.561762
657.675	1.65048e-07	-0.0102086	648.468	5.20761e-07	0.560687
658.086	1.6619e-07	-0.00331279	648.875	5.21925e-07	0.560329
658.492	1.66762e-07	0.00247209	649.28	5.22507e-07	0.560329
658.896	1.69762e-07	-0.00123967	649.679	5.23866e-07	0.559971
659.302	1.69905e-07	-0.0120926	650.073	5.24761e-07	0.559613
659.69	1.68571e-07	-0.0184492	650.472	5.24567e-07	0.558539
660.089	1.72714e-07	-0.0179035	650.877	5.24254e-07	0.556749
660.488	1.74095e-07	-0.00764023	651.267	5.25164e-07	0.554243
660.886	1.78905e-07	-0.000505051	651.67	5.25418e-07	0.550662
661.284	1.76524e-07	-0.00116279	652.069	5.24896e-07	0.547082
661.679	1.75333e-07	-0.0107539	652.468	5.26776e-07	0.54386
662.071	1.75429e-07	-0.0143357	652.865	5.27507e-07	0.541353
662.476	1.72762e-07	-0.0109337	653.264	5.27224e-07	0.539563
662.87	1.72762e-07	0.00324675	653.67	5.27299e-07	0.538489
663.275	1.7e-07	0.0163912	654.069	5.27552e-07	0.537773
663.679	1.72714e-07	0.0195015	654.469	5.2897e-07	0.537415
664.072	1.74095e-07	0.0136364	654.868	5.2903e-07	0.536341
664.471	1.74095e-07	0.00016835	655.259	5.29716e-07	0.535267
664.874	1.74762e-07	-0.000909091	655.661	5.30701e-07	0.533119
665.28	1.75762e-07	0.0215415	656.064	5.32269e-07	0.530612
665.676	1.74238e-07	0.0439394	656.459	5.32403e-07	0.527748
666.081	1.78211e-07	0.0614833	656.864	5.33552e-07	0.524884
666.477	1.75294e-07	0.0510695	657.263	5.3391e-07	0.522019
666.873	1.78467e-07	0.0257576	657.65	5.34731e-07	0.519871
667.282	1.71846e-07	0.0276224	658.055	5.35149e-07	0.518439
667.675	1.69455e-07	0.0632231	658.451	5.34701e-07	0.517365
668.079	1.67222e-07	0.124747	658.864	5.35134e-07	0.517365
668.478	1.68286e-07	0.156494	659.263	5.35343e-07	0.517723
668.881	1.632e-07	0.159091	659.653	5.35015e-07	0.517723
669.27	1.53e-07	0.0742424	660.052	5.3506e-07	0.517007
669.669	1.11e-07	-0.0772727	660.457	5.35731e-07	0.515933
			660.854	5.35418e-07	0.514142
			661.261	5.35478e-07	0.511278
			661.662	5.36806e-07	0.508414
			662.064	5.37239e-07	0.504475
			662.457	5.36821e-07	0.501253
			662.862	5.37896e-07	0.499105
			663.263	5.3694e-07	0.497315
			663.668	5.37522e-07	0.496241
			664.067	5.37597e-07	0.495525
			664.477	5.37433e-07	0.495166
			664.875	5.36701e-07	0.494092
			665.288	5.37403e-07	0.49266
			665.682	5.38836e-07	0.49087
			666.087	5.39776e-07	0.488006
			666.487	5.40239e-07	0.484783
			666.89	5.41119e-07	0.481203
			667.294	5.41985e-07	0.477981
			667.693	5.43716e-07	0.475116
			668.09	5.44149e-07	0.47261
			668.489	5.45015e-07	0.471178
			668.888	5.45224e-07	0.470462
			669.276	5.46403e-07	0.469746
			669.682	5.47418e-07	0.46903
			670.078	5.48358e-07	0.467956
			670.49	5.4797e-07	0.466523
			670.889	5.49716e-07	0.464017
			671.289	5.50373e-07	0.460795
			671.694	5.50269e-07	0.457214
			672.094	5.5e-07	0.453276
			672.494	5.5094e-07	0.450054
			672.886	5.51627e-07	0.446831
			673.297	5.52612e-07	0.444325
			673.697	5.51373e-07	0.443251
			674.092	5.50343e-07	0.442177
			674.495	5.51328e-07	0.441461
			674.889	5.51821e-07	0.440387
			675.298	5.51418e-07	0.438596
			675.692	5.51224e-07	0.43609
			676.097	5.51552e-07	0.433226
			676.49	5.51075e-07	0.429646
			676.889	5.5106e-07	0.426065
			677.29	5.51687e-07	0.422485
			677.68	5.52851e-07	0.419262
			678.082	5.5194e-07	0.417114
			678.485	5.52761e-07	0.415682
			678.885	5.55119e-07	0.415324
			679.29	5.53716e-07	0.414966
			679.678	5.54299e-07	0.414608
			680.084	5.54821e-07	0.413892
			680.479	5.55507e-07	0.413176
			680.879	5.55418e-07	0.411386
			681.273	5.55373e-07	0.408521
			681.678	5.55343e-07	0.405299
			682.09	5.54687e-07	0.401719
			682.484	5.54358e-07	0.398496
			682.886	5.53552e-07	0.395274
			683.287	5.53358e-07	0.393484
			683.691	5.53045e-07	0.39241
			684.085	5.52672e-07	0.391694
			684.478	5.53343e-07	0.391694
			684.869	5.54537e-07	0.390619
			685.269	5.56433e-07	0.389187
			685.671	5.56731e-07	0.387039
			686.064	5.58388e-07	0.384533
			686.478	5.59e-07	0.380952
			686.873	5.59746e-07	0.377014
			687.273	5.60537e-07	0.373792
			687.671	5.61149e-07	0.370569
			688.064	5.61672e-07	0.368421
			688.458	5.60418e-07	0.366631
			688.86	5.60881e-07	0.365557
			689.26	5.61104e-07	0.365199
			689.658	5.59716e-07	0.365199
			690.052	5.60522e-07	0.364841
			690.439	5.60075e-07	0.362692
			690.844	5.59851e-07	0.360544
			691.249	5.61239e-07	0.357322
			691.643	5.62358e-07	0.353383
			692.035	5.62284e-07	0.349445
			692.439	5.62239e-07	0.345865
			692.834	5.62642e-07	0.343358
			693.243	5.63493e-07	0.34121
			693.635	5.63269e-07	0.339778
			694.034	5.63149e-07	0.33942
			694.44	5.62881e-07	0.339062
			694.832	5.62746e-07	0.338346
			695.237	5.62896e-07	0.337988
			695.637	5.63612e-07	0.336556
			696.032	5.63104e-07	0.334407
			696.422	5.63716e-07	0.331543
			696.825	5.63373e-07	0.328321
			697.226	5.64493e-07	0.32474
			697.619	5.65269e-07	0.321876
			698.017	5.65015e-07	0.319728
			698.424	5.66179e-07	0.318296
			698.819	5.6697e-07	0.317938
			699.216	5.67806e-07	0.317938
			699.602	5.68866e-07	0.318296
			700.002	5.6897e-07	0.318296
			700.399	5.69463e-07	0.31758
			700.799	5.71418e-07	0.315789
			701.196	5.71104e-07	0.313641
			701.589	5.70731e-07	0.310777
			701.982	5.69478e-07	0.307555
			702.376	5.69701e-07	0.30469
			702.783	5.69821e-07	0.3029
			703.183	5.69239e-07	0.301468
			703.577	5.69373e-07	0.30111
			703.975	5.7009e-07	0.301468
			704.365	5.70448e-07	0.302184
			704.764	5.7106e-07	0.302542
			705.164	5.71149e-07	0.3029
			705.558	5.70119e-07	0.302542
			705.963	5.70254e-07	0.30111
			706.356	5.69672e-07	0.29932
			706.751	5.69373e-07	0.296813
			707.144	5.68149e-07	0.294307
			707.544	5.69045e-07	0.292159
			707.932	5.70358e-07	0.291085
			708.324	5.70582e-07	0.290369
			708.722	5.70687e-07	0.291085
			709.122	5.70313e-07	0.291801
			709.529	5.70343e-07	0.292159
			709.915	5.70358e-07	0.292159
			710.308	5.69716e-07	0.291443
			710.703	5.69821e-07	0.290011
			711.106	5.69239e-07	0.287863
			711.508	5.67866e-07	0.284998
			711.913	5.66537e-07	0.281776
			712.315	5.6609e-07	0.27927
			712.7	5.64567e-07	0.277479
			713.096	5.64672e-07	0.276763
			713.491	5.64507e-07	0.276405
			713.889	5.64433e-07	0.276763
			714.288	5.6397e-07	0.277837
			714.681	5.62224e-07	0.278554
			715.078	5.62e-07	0.279628
			715.481	5.61239e-07	0.279986
			715.879	5.61925e-07	0.278912
			716.274	5.63776e-07	0.277121
			716.669	5.63627e-07	0.274973
			717.062	5.63761e-07	0.272825
			717.449	5.64045e-07	0.271393
			717.839	5.6397e-07	0.270319
			718.244	5.62433e-07	0.269961
			718.639	5.62731e-07	0.270319
			719.039	5.62463e-07	0.271751
			719.427	5.61687e-07	0.272825
			719.824	5.60866e-07	0.273541
			720.222	5.60239e-07	0.273899
			720.616	5.59716e-07	0.273183
			721.009	5.6009e-07	0.272467
			721.401	5.60075e-07	0.270319
			721.801	5.60701e-07	0.267812
			722.191	5.60373e-07	0.266022
			722.591	5.61075e-07	0.264948
			722.993	5.59493e-07	0.26459
			723.396	5.58269e-07	0.26459
			723.796	5.57448e-07	0.265664
			724.184	5.5703e-07	0.267096
			724.582	5.56821e-07	0.268528
			724.974	5.55e-07	0.269603
			725.369	5.54522e-07	0.269961
			725.761	5.5406e-07	0.269961
			726.151	5.52104e-07	0.268887
			726.556	5.5091e-07	0.267454
			726.953	5.51388e-07	0.26638
			727.348	5.50985e-07	0.265664
			727.74	5.51209e-07	0.265306
			728.14	5.51104e-07	0.265664
			728.534	5.53194e-07	0.267454
			728.934	5.53597e-07	0.269245
			729.328	5.53791e-07	0.271751
			729.713	5.53463e-07	0.273541
			730.111	5.53507e-07	0.274615
			730.515	5.52881e-07	0.275331
			730.909	5.52149e-07	0.274973
			731.309	5.50478e-07	0.273899
			731.696	5.50731e-07	0.272109
			732.096	5.49552e-07	0.270677
			732.497	5.49179e-07	0.269961
			732.89	5.49642e-07	0.269603
			733.29	5.49657e-07	0.269603
			733.694	5.50313e-07	0.270677
			734.099	5.48478e-07	0.272825
			734.51	5.46269e-07	0.274973
			734.908	5.46896e-07	0.277121
			735.306	5.47418e-07	0.278554
			735.692	5.47463e-07	0.27927
			736.086	5.48343e-07	0.278912
			736.491	5.49433e-07	0.277837
			736.891	5.50194e-07	0.277121
			737.29	5.50791e-07	0.276047
			737.689	5.51299e-07	0.276047
			738.089	5.51985e-07	0.276763
			738.483	5.51254e-07	0.278195
			738.883	5.51313e-07	0.280344
			739.283	5.50701e-07	0.283208
			739.675	5.50821e-07	0.286072
			740.073	5.49806e-07	0.287504
			740.471	5.4909e-07	0.288937
			740.87	5.49582e-07	0.289295
			741.263	5.5091e-07	0.289295
			741.658	5.51582e-07	0.288579
			742.057	5.52985e-07	0.287863
			742.453	5.52403e-07	0.287146
			742.846	5.51045e-07	0.287146
			743.251	5.49716e-07	0.288579
			743.642	5.4991e-07	0.290727
			744.043	5.49791e-07	0.293233
			744.442	5.49299e-07	0.295739
			744.837	5.4991e-07	0.298246
			745.236	5.48925e-07	0.300036
			745.633	5.48642e-07	0.300394
			746.018	5.49149e-07	0.300394
			746.413	5.48328e-07	0.299678
			746.818	5.47493e-07	0.298604
			747.23	5.46209e-07	0.297888
			747.63	5.44925e-07	0.29753
			748.019	5.44925e-07	0.29753
			748.428	5.44284e-07	0.298246
			748.824	5.4397e-07	0.300394
			749.218	5.43806e-07	0.3029
			749.612	5.43299e-07	0.305406
			750.012	5.43896e-07	0.307555
			750.405	5.43985e-07	0.308629
			750.797	5.43597e-07	0.309345
			751.194	5.43194e-07	0.309345
			751.583	5.4406e-07	0.308629
			751.979	5.43642e-07	0.307555
			752.381	5.43e-07	0.306839
			752.779	5.4397e-07	0.30648
			753.169	5.44448e-07	0.307197
			753.567	5.44896e-07	0.308987
			753.963	5.44045e-07	0.311135
			754.363	5.43836e-07	0.313641
			754.759	5.44597e-07	0.315789
			755.159	5.42821e-07	0.31758
			755.551	5.40866e-07	0.318296
			755.945	5.39463e-07	0.318654
			756.338	5.40687e-07	0.318296
			756.725	5.40881e-07	0.317222
			757.122	5.41627e-07	0.316506
			757.531	5.41776e-07	0.316506
			757.918	5.42507e-07	0.316864
			758.311	5.41358e-07	0.317938
			758.706	5.42731e-07	0.320444
			759.095	5.42119e-07	0.322592
			759.491	5.41597e-07	0.325456
			759.889	5.41985e-07	0.327605
			760.295	5.41522e-07	0.329753
			760.694	5.42806e-07	0.330827
			761.092	5.43881e-07	0.330827
			761.491	5.43985e-07	0.329753
			761.883	5.43179e-07	0.328679
			762.275	5.42552e-07	0.328321
			762.665	5.41597e-07	0.327963
			763.071	5.41761e-07	0.328679
			763.47	5.4206e-07	0.329753
			763.87	5.42642e-07	0.331901
			764.263	5.41642e-07	0.334407
			764.663	5.41582e-07	0.336556
			765.055	5.42612e-07	0.337988
			765.459	5.43343e-07	0.338704
			765.859	5.43075e-07	0.338346
			766.252	5.43582e-07	0.33763
			766.656	5.43403e-07	0.336556
			767.056	5.43731e-07	0.335482
			767.461	5.42179e-07	0.335124
			767.852	5.40761e-07	0.335124
			768.249	5.39194e-07	0.33584
			768.653	5.37343e-07	0.337988
			769.054	5.37269e-07	0.340852
			769.458	5.36373e-07	0.343358
			769.853	5.38284e-07	0.345507
			770.243	5.38388e-07	0.346939
			770.645	5.38224e-07	0.348371
			771.039	5.38149e-07	0.348371
			771.446	5.38328e-07	0.348013
			771.837	5.40358e-07	0.346939
			772.238	5.40731e-07	0.346581
			772.638	5.39836e-07	0.346939
			773.038	5.40254e-07	0.347655
			773.432	5.40896e-07	0.349445
			773.825	5.42299e-07	0.351593
			774.231	5.42776e-07	0.354458
			774.618	5.43015e-07	0.357322
			775.006	5.42269e-07	0.35947
			775.405	5.4297e-07	0.360902
			775.791	5.43537e-07	0.36126
			776.183	5.44463e-07	0.36126
			776.579	5.45149e-07	0.360544
			776.984	5.45701e-07	0.360186
			777.38	5.4491e-07	0.359828
			777.777	5.4494e-07	0.360186
			778.168	5.44746e-07	0.361618
			778.566	5.45284e-07	0.363767
			778.958	5.45343e-07	0.366631
			779.351	5.4494e-07	0.369495
			779.753	5.4303e-07	0.372001
			780.151	5.41433e-07	0.373434
			780.552	5.41493e-07	0.374508
			780.947	5.4109e-07	0.374508
			781.352	5.41746e-07	0.373792
			781.753	5.4294e-07	0.373076
			782.15	5.44612e-07	0.372001
			782.554	5.47164e-07	0.371643
			782.944	5.47373e-07	0.372001
			783.339	5.47254e-07	0.373076
			783.744	5.4697e-07	0.374866
			784.142	5.46836e-07	0.377372
			784.539	5.47403e-07	0.379878
			784.933	5.47045e-07	0.382026
			785.334	5.46433e-07	0.383459
			785.738	5.47851e-07	0.384175
			786.132	5.47493e-07	0.384175
			786.532	5.47955e-07	0.383817
			786.942	5.48612e-07	0.383459
			787.336	5.48731e-07	0.382743
			787.737	5.48358e-07	0.382743
			788.149	5.48806e-07	0.383459
			788.546	5.49687e-07	0.385249
			788.936	5.49701e-07	0.387755
			789.335	5.49925e-07	0.390619
			789.74	5.48104e-07	0.393126
			790.133	5.46985e-07	0.395274
			790.528	5.45776e-07	0.396348
			790.928	5.45821e-07	0.396706
			791.321	5.45836e-07	0.396706
			791.718	5.45418e-07	0.39599
			792.119	5.46075e-07	0.394916
			792.519	5.45537e-07	0.3942
			792.917	5.44418e-07	0.394558
			793.311	5.44925e-07	0.395632
			793.711	5.45194e-07	0.397422
			794.118	5.4597e-07	0.39957
			794.511	5.46567e-07	0.402077
			794.906	5.47507e-07	0.404225
			795.292	5.47552e-07	0.405657
			795.686	5.46507e-07	0.406373
			796.086	5.47701e-07	0.406373
			796.48	5.47015e-07	0.405657
			796.875	5.47522e-07	0.404941
			797.267	5.47343e-07	0.404225
			797.668	5.48537e-07	0.403867
			798.061	5.47209e-07	0.404225
			798.471	5.46104e-07	0.405657
			798.86	5.46403e-07	0.407805
			799.256	5.47194e-07	0.41067
			799.652	5.47597e-07	0.413176
			800.039	5.48657e-07	0.414966
			800.427	5.48746e-07	0.416398
			800.824	5.49448e-07	0.416756
			801.225	5.49358e-07	0.416756
			801.614	5.49746e-07	0.415682
			802.014	5.51015e-07	0.414966
			802.408	5.49507e-07	0.414608
			802.801	5.50463e-07	0.414608
			803.198	5.5094e-07	0.41604
			803.594	5.51388e-07	0.417472
			803.995	5.51821e-07	0.419979
			804.399	5.52045e-07	0.422485
			804.791	5.51075e-07	0.424991
			805.193	5.50373e-07	0.426423
			805.586	5.50239e-07	0.427497
			805.981	5.49522e-07	0.427497
			806.367	5.50672e-07	0.426781
[truncated: 806 more rows]

## Sheet: Figure 2e
Binding Energy (E)		N1s FA+	N1s FA	Envelope
eV	Counts / s (Residuals × 2)	Counts / s (Residuals × 2)	Counts / s (Residuals × 2)	Counts / s (Residuals × 2)
410	45990.3	0	0	46030.1
409.95	45686.3	45688.5	45648.8	45688.5
409.9	45742.7	45546.1	45506.4	45546.1
409.85	45435.2	45433	45393.3	45433
409.8	45496.2	45367.1	45327.4	45367.1
409.75	45463.3	45358.5	45318.7	45358.5
409.7	45727.5	45355.5	45315.7	45355.5
409.65	44993.4	45312.4	45272.7	45312.4
409.6	44601.6	45266.2	45226.4	45266.2
409.55	44799.9	45233.6	45193.9	45233.6
409.5	45240.7	45211.9	45172.2	45211.9
409.45	45327.3	45113.6	45073.8	45113.6
409.4	45216.7	45025.5	44985.7	45025.5
409.35	45222.1	45021.1	44981.4	45021.1
409.3	45043.7	45011.1	44971.4	45011.2
409.25	45257.6	44972.1	44932.3	44972.1
409.2	44381.4	44917.9	44878.1	44917.9
409.15	44758	44870.4	44830.6	44870.4
409.1	45021.7	44819.5	44779.7	44819.5
409.05	45279.3	44768.5	44728.7	44768.5
409	44802.1	44729.1	44689.3	44729.1
408.95	44434.5	44682.8	44642.9	44682.8
408.9	44895.8	44641.7	44601.8	44641.7
408.85	44649.2	44579.4	44539.6	44579.4
408.8	44297.7	44518.6	44478.8	44518.6
408.75	44787.9	44467.1	44427.2	44467.1
408.7	44573.6	44434.9	44395	44434.9
408.65	44558.9	44402.4	44362.5	44402.4
408.6	44077.9	44356.1	44316.3	44356.1
408.55	44130.9	44325.3	44285.4	44325.3
408.5	44171.3	44298.5	44258.6	44298.5
408.45	44470.1	44269.5	44229.6	44269.5
408.4	44526.3	44263.8	44223.8	44263.8
408.35	43993.8	44261.4	44221.5	44261.5
408.3	44235.1	44249.4	44209.5	44249.4
408.25	44123.3	44219.7	44179.8	44219.7
408.2	43827.8	44201	44161	44201
408.15	44346.8	44181.9	44141.9	44181.9
408.1	44635.4	44163.4	44123.4	44163.4
408.05	44180.5	44149.9	44109.8	44149.9
408	43670.1	44132.3	44092.3	44132.3
407.95	43959.6	44110.5	44070.4	44110.5
407.9	44229.8	44082.6	44042.5	44082.7
407.85	44221	44025.6	43985.4	44025.6
407.8	43847.9	43973.6	43933.4	43973.6
407.75	44053.4	43959.4	43919.2	43959.4
407.7	43931.5	43954.4	43914.2	43954.5
407.65	43940.1	43923.5	43883.3	43923.6
407.6	43756.8	43879.5	43839.2	43879.5
407.55	43644.9	43832	43791.7	43832
407.5	43855.9	43795.9	43755.5	43795.9
407.45	43861.3	43731.3	43690.9	43731.3
407.4	43762.3	43682.6	43642.1	43682.6
407.35	43791.5	43648.7	43608.2	43648.7
407.3	43556.5	43610.8	43570.3	43610.9
407.25	43755.9	43550.8	43510.2	43550.9
407.2	43176.6	43495.9	43455.3	43495.9
407.15	43187.7	43432.4	43391.7	43432.5
407.1	43529.7	43369.3	43328.6	43369.4
407.05	43532.4	43321.2	43280.4	43321.3
407	42913	43297.2	43256.3	43297.3
406.95	43356.2	43273.1	43232.2	43273.2
406.9	43217.3	43272.4	43231.4	43272.6
406.85	42984.3	43262.8	43221.7	43262.9
406.8	43057.7	43244.2	43203	43244.4
406.75	43341	43233.4	43192.1	43233.5
406.7	43257	43230.6	43189.3	43230.8
406.65	43233.7	43210.5	43169.1	43210.7
406.6	43155	43188.3	43146.7	43188.5
406.55	43270.2	43160.4	43118.7	43160.7
406.5	43325.9	43131.8	43090	43132.1
406.45	43434.3	43095.5	43053.6	43095.8
406.4	43170.3	43052.1	43010	43052.4
406.35	43131.1	43007.8	42965.6	43008.1
406.3	42669.7	42963.7	42921.3	42964
406.25	42985.6	42911.9	42869.4	42912.3
406.2	43184.3	42875.3	42832.5	42875.6
406.15	42819.6	42847.5	42804.5	42847.9
406.1	42762.2	42821.1	42778	42821.6
406.05	42980.6	42804.6	42761.3	42805.1
406	42224	42799.1	42755.5	42799.6
405.95	42647.3	42789.1	42745.2	42789.6
405.9	43113.5	42780.3	42736.2	42780.9
405.85	42566.4	42779.2	42734.8	42779.9
405.8	42578.4	42773.5	42728.9	42774.2
405.75	42775.9	42763.4	42718.4	42764.1
405.7	42848.2	42756.6	42711.3	42757.4
405.65	42775	42742.6	42697	42743.5
405.6	43172.4	42721.9	42675.9	42722.9
405.55	43054.7	42700.3	42653.9	42701.3
405.5	42544.1	42674	42627.1	42675.1
405.45	42744.9	42649.6	42602.3	42650.8
405.4	43056.2	42626.7	42579	42628
405.35	42964.2	42603.2	42554.9	42604.6
405.3	42732.1	42579	42530.2	42580.5
405.25	42128.8	42557.5	42508.1	42559.1
405.2	42385	42537	42487	42538.8
405.15	42662.1	42512.1	42461.5	42514
405.1	42585.7	42489.3	42438	42491.3
405.05	42687.2	42475.7	42423.7	42477.9
405	42746.8	42470.8	42418	42473.2
404.95	42715.9	42469.9	42416.3	42472.5
404.9	42326.5	42462.9	42408.4	42465.7
404.85	42026.6	42451.8	42396.4	42454.8
404.8	42069.5	42443.9	42387.5	42447.1
404.75	42323.4	42433.3	42375.8	42436.7
404.7	42640.4	42425	42366.4	42428.7
404.65	42667.2	42423	42363.3	42427
404.6	42274.7	42423.6	42362.7	42427.9
404.55	42741.6	42418.7	42356.4	42423.4
404.5	42383	42408.9	42345.2	42413.8
404.45	42109.5	42393.7	42328.5	42399
404.4	42390.2	42379.7	42312.9	42385.5
404.35	42857.3	42367.9	42299.3	42374.1
404.3	42455.2	42359.7	42289.4	42366.3
404.25	42485.4	42349.6	42277.3	42356.7
404.2	42031.5	42342	42267.7	42349.7
404.15	42261.7	42333	42256.5	42341.2
404.1	42155.1	42317.1	42238.3	42325.9
404.05	42369.4	42301.5	42220.2	42311
404	42348.9	42295.7	42211.8	42305.8
403.95	42436.8	42293.7	42207	42304.6
403.9	42697.7	42290	42200.3	42301.7
403.85	42181.6	42283.9	42191.1	42296.5
403.8	41694.1	42277.8	42181.6	42291.2
403.75	41978.6	42268.9	42169.2	42283.3
403.7	42620.2	42258.9	42155.4	42274.3
403.65	42207.4	42251.4	42143.8	42267.9
403.6	42189.2	42245.1	42133.3	42262.8
403.55	42343.3	42240.9	42124.4	42259.8
403.5	42378.2	42238.6	42117.3	42258.9
403.45	41979.8	42233.5	42107	42255.3
403.4	42218.6	42228.6	42096.6	42251.9
403.35	42413.7	42227.9	42090.1	42252.9
403.3	41915.3	42229.3	42085.3	42256.1
403.25	41941	42233.2	42082.5	42261.8
403.2	41888.9	42240.8	42083.1	42271.4
403.15	42128.2	42250.4	42085.2	42283.2
403.1	41964.5	42260.7	42087.4	42295.7
403.05	41934.1	42271.6	42089.9	42309.1
403	41978.4	42283.2	42092.5	42323.3
402.95	42214.4	42295.6	42095.2	42338.5
402.9	42301	42308.7	42098.1	42354.6
402.85	42021.7	42322.7	42101.2	42371.8
402.8	42347.7	42337.6	42104.5	42390.1
402.75	42269.1	42353.4	42107.9	42409.5
402.7	42471.3	42370.2	42111.6	42430.2
402.65	42474.3	42388.1	42115.4	42452.2
402.6	43033.5	42407.2	42119.5	42475.8
402.55	42593.2	42427.6	42123.9	42500.9
402.5	43016	42449.3	42128.6	42527.6
402.45	42845.8	42472.6	42133.6	42556.2
402.4	42432.9	42497.4	42138.9	42586.8
402.35	42705.5	42524.1	42144.6	42619.6
402.3	42856.5	42552.6	42150.7	42654.7
402.25	42808.3	42583.4	42157.2	42692.4
402.2	42861.9	42616.4	42164.1	42732.9
402.15	42888.3	42652.2	42171.6	42776.6
402.1	43018	42690.9	42179.6	42823.8
402.05	43147.7	42732.9	42188.1	42874.9
402	42890	42778.7	42197.2	42930.4
401.95	43321.5	42828.8	42206.9	42990.8
401.9	43030.4	42883.8	42217.3	43056.9
401.85	43142.2	42944.5	42228.4	43129.4
401.8	43340.1	43011.7	42240.3	43209.2
401.75	43354.6	43086.5	42253	43297.6
401.7	43504.3	43170.2	42266.6	43395.6
401.65	43457.2	43264.2	42281	43505
401.6	43622.2	43370.1	42296.5	43627.3
401.55	44232.3	43490	42313.1	43764.7
401.5	44050.2	43625.9	42330.8	43919.4
401.45	43951.1	43780.4	42349.7	44094
401.4	43935	43956.4	42369.9	44291.5
401.35	44066.4	44157	42391.4	44514.9
401.3	44776.7	44385.5	42414.4	44768
401.25	45147.4	44645.9	42439	45054.6
401.2	45078	44941.9	42465.2	45378.6
401.15	46147.9	45277.6	42493.1	45744.4
401.1	45621.1	45657.3	42522.9	46156.1
401.05	46366.9	46084.8	42554.7	46618
401	47340.6	46564	42588.7	47134
400.95	47977.1	47098	42624.8	47707.3
400.9	48238.8	47689.2	42663.5	48340.6
400.85	48823.7	48338.6	42704.7	49035.1
400.8	49642.4	49046	42748.7	49790.8
400.75	51015.3	49808.9	42795.7	50605.3
400.7	51150.1	50622.3	42845.9	51474.1
400.65	52277.5	51478.5	42899.6	52389.7
400.6	53205.1	52366.8	42957	53341.5
400.55	54300.6	53272.6	43018.4	54315.5
400.5	55139.6	54178.4	43084.2	55294.4
400.45	56406.4	55063.6	43154.7	56257.8
400.4	57270	55905.3	43230.3	57183.3
400.35	58290.3	56679.5	43311.4	58047.4
400.3	59015.3	57362.7	43398.5	58827
400.25	59427.1	57933.9	43492.1	59501.4
400.2	60460.4	58376.7	43592.7	60054.9
400.15	60510.5	58681	43700.8	60477.8
400.1	60692.4	58845.2	43817.1	60768.9
400.05	61509.3	58875	43942.1	60934.7
400	61832	58717.1	44076.7	60922.2
399.95	61571.1	58345.1	44221.3	60705.7
399.9	61237.5	57776.4	44376.5	60303.1
399.85	60370.2	57036.5	44543	59740.3
399.8	59462.1	56156.8	44721.1	59049.2
399.75	58425.7	55172.3	44911.1	58264.9
399.7	57701.9	54118.2	45113.4	57422.8
399.65	57127.4	53028.2	45327.8	56556.6
399.6	56469.7	51932.6	45553.7	55695.9
399.55	55271.4	50857.3	45790.3	54865.6
399.5	54206.4	49823.1	46035.8	54085.1
399.45	54177.1	48845.9	46288	53367.5
399.4	53499.7	47936.5	46543.3	52720.7
399.35	52244.3	47101.9	46797.2	52146.9
399.3	52009.8	46345.2	47044.1	51643.4
399.25	51356.4	45666.7	47276.8	51203.8
399.2	50904.4	45064.5	47487.6	50818.3
399.15	50287.9	44535	47668.5	50475.1
399.1	50011.1	44073.4	47812.5	50162.8
399.05	49720.3	43674.2	47915.3	49871.3
399	49774.9	43331.6	47976.7	49594.9
398.95	48839.4	43039.7	48002.5	49333.4
398.9	48923.1	42792.7	48005.1	49093.3
398.85	48760.9	42585	47974.6	48859.3
398.8	47686	42411.4	47850.5	48565.6
398.75	48058.6	42267.3	47639.7	48214.5
398.7	47220.4	42148.4	47359	47818.4
398.65	47336.1	42050.7	47028.3	47393.4
398.6	47144.8	41971	46667.7	46956.2
398.55	46374.8	41906.3	46294.7	46521.5
398.5	45943.2	41853.9	45923.8	46101
398.45	45405.2	41811.8	45565.2	45702.9
398.4	45310	41778.1	45225.8	45332.2
398.35	45069.4	41751.2	44909.6	44991.4
398.3	44822.7	41729.9	44618.4	44681
398.25	44678.6	41713	44352.5	44400
398.2	44701.6	41699.6	44111	44146.9
398.15	44070.5	41689.1	43892.5	43919.5
398.1	43956.2	41680.8	43695.3	43715.5
398.05	43576.4	41674.2	43517.6	43532.6
398	43204.2	41669.1	43357.5	43368.6
397.95	43694.8	41665	43213.2	43221.4
397.9	43214.5	41661.8	43083.2	43089.1
397.85	42934.4	41659.2	42965.8	42970.1
397.8	42654.1	41657.2	42859.7	42862.8
397.75	43063.4	41655.6	42763.7	42766
397.7	42616	41654.2	42676.7	42678.3
397.65	42322.2	41653.1	42597.7	42598.8
397.6	42761.9	41652.2	42525.9	42526.7
397.55	42701.6	41651.4	42460.5	42461
397.5	42183.8	41650.8	42400.7	42401.1
397.45	42328.4	41650.2	42346.1	42346.4
397.4	41985.5	41649.7	42296.1	42296.3
397.35	42275.1	41649.2	42250.3	42250.4
397.3	42384.1	41648.8	42208.2	42208.2
397.25	42472.8	41648.4	42169.4	42169.5
397.2	42355.8	41648.1	42133.8	42133.8
397.15	42090.5	41647.8	42100.9	42100.9
397.1	41765.5	41647.5	42070.5	42070.5
397.05	41959	41647.3	42042.4	42042.4
397	42154.8	41647.1	42016.4	42016.4
396.95	41603.2	41646.9	41992.3	41992.3
396.9	41863.3	41646.7	41969.9	41969.9
396.85	41406.3	41646.5	41949.1	41949.2
396.8	42202.8	41646.3	41929.8	41929.8
396.75	42151.9	41646.1	41911.8	41911.8
396.7	42072.9	41645.9	41894.9	41894.9
396.65	42175.1	41645.7	41879.2	41879.2
396.6	42185.3	41645.5	41864.6	41864.6
396.55	42410.9	41645.3	41850.9	41850.9
396.5	41990.8	41645	41838	41838
396.45	41717.8	41644.8	41826	41826
396.4	42035.8	41644.6	41814.8	41814.8
396.35	41738.8	41644.4	41804.2	41804.2
396.3	41795.9	41644.3	41794.4	41794.4
396.25	41898	41644.1	41785.2	41785.2
396.2	41795.8	41644	41776.5	41776.5
396.15	41743.8	41643.9	41768.5	41768.5
396.1	41846.9	41643.8	41760.9	41760.9
396.05	42253.9	41643.7	41753.8	41753.8
396	41749	41643.6	41747	41747
395.95	41387.5	41643.4	41740.7	41740.7
395.9	41694.7	41643.3	41734.8	41734.8
395.85	41830.5	41643.2	41729.2	41729.2
395.8	42100.3	41643.1	41724	41724
395.75	41990.6	41643.1	41719	41719
395.7	41875	41643	41714.4	41714.4
395.65	41521.9	41643	41710.1	41710.1
395.6	41423.9	41642.9	41706	41706
395.55	41759.1	41642.8	41702.2	41702.2
395.5	41717.6	41642.8	41698.5	41698.5
395.45	41550.2	41642.7	41695.1	41695.1
395.4	41675.4	41642.7	41691.9	41691.9
395.35	41879.3	41642.6	41688.9	41688.9
395.3	41809.3	41642.6	41686	41686
395.25	41884.6	41642.5	41683.3	41683.3
395.2	41993.9	41642.5	41680.8	41680.8
395.15	41717.3	41642.5	41678.5	41678.5
395.1	41514.9	41642.4	41676.2	41676.2
395.05	41503.3	41642.4	41674.1	41674.1
395	41502.7	41642.3	41672.1	41672.1
394.95	41620.8	41642.3	41670.2	41670.2
394.9	41957.7	41642.2	41668.5	41668.5
394.85	41677.4	41642.2	41666.8	41666.8
394.8	41556.5	41642.9	41666	41666
394.75	41950.4	41643.6	41665.2	41665.2
394.7	41612	41644.3	41664.6	41664.6
394.65	41788.1	41645	41664	41664
394.6	41380.8	41645.7	41663.5	41663.5
394.55	41825.1	41646.4	41663.1	41663.1
394.5	41963.1	41647.1	41662.7	41662.7
394.45	41442.4	41647.8	41662.4	41662.4
394.4	41615.6	41648.5	41662.2	41662.2
394.35	41631.1	41650.8	41663.6	41663.6
394.3	41570.6	41653.2	41665.2	41665.2
394.25	41761.3	41655.6	41666.8	41666.8
394.2	41549.9	41658	41668.4	41668.4
394.15	41605.1	41660.3	41670.1	41670.1
394.1	42245.3	41662.7	41671.9	41671.9
394.05	42030.5	41665.1	41673.6	41673.6
394	41490.6	41667.4	41675.4	41675.4
393.95	41405.9	41669.8	41677.3	41677.3
393.9	41469.9	41672.2	41679.2	41679.2
393.85	41670.1	41674.6	41681.1	41681.1
393.8	41838.1	41676.9	41683	41683
393.75	41815.4	41679.3	41685	41685
393.7	41859.7	41681.7	41687	41687
393.65	41753.7	41684.1	41689	41689
393.6	41751.2	41686.4	41691	41691
393.55	41695.8	41688.8	41693.1	41693.1
393.5	41999	41691.2	41695.1	41695.1
393.45	41917.3	41693.5	41697.2	41697.2
393.4	41717	41695.9	41699.4	41699.4
393.35	41691.3	41698.3	41701.5	41701.5
393.3	41636.4	41700.7	41703.6	41703.6
393.25	41622.2	41703	41705.8	41705.8
393.2	41976.6	41705.4	41708	41708
393.15	41867.8	41707.8	41710.2	41710.2
393.1	42203.2	41710.2	41712.4	41712.4
393.05	42247	41712.5	41714.6	41714.6
393	42035	41714.9	41716.8	41716.8
392.95	41730.5	41717.3	41719	41719
392.9	41870.6	41719.6	41721.3	41721.3
392.85	41785.7	41722	41723.5	41723.5
392.8	41537.7	41724.4	41725.8	41725.8
392.75	41836.7	41726.8	41728.1	41728.1
392.7	41497.7	41729.1	41730.3	41730.3
392.65	41939.2	41740	41741.2	41741.2
392.6	41386.8	41751	41752	41752
392.55	41796.8	41761.9	41762.8	41762.8
392.5	41681	41772.8	41773.7	41773.7
392.45	41957.9	41783.7	41784.5	41784.5
392.4	42174	41794.6	41795.4	41795.4
392.35	41876.5	41805.5	41806.2	41806.2
392.3	41895	41816.4	41817.1	41817.1
392.25	42260.9	41827.4	41828	41828
392.2	41934.3	41838.3	41838.8	41838.8
392.15	41995	41849.2	41849.7	41849.7
392.1	41841.9	41860.1	41860.6	41860.6
392.05	41352.1	41871	41871.4	41871.4
392	41818	0	0	41818.4

## Sheet: Figure 2f
Binding Energy (E)		N1s FA+	N1s FA	Envelope
eV	Counts / s (Residuals × 5)	Counts / s (Residuals × 5)	Counts / s (Residuals × 5)	Counts / s (Residuals × 5)
410	53979.9	0	0	53990
409.95	53565.3	53321.4	53331.5	53331.5
409.9	53307	53152.9	53163.1	53163.1
409.85	53478.7	53074.1	53084.4	53084.4
409.8	53320.6	53006.4	53016.9	53016.9
409.75	52908.8	52922.7	52933.2	52933.2
409.7	52689.2	52875.6	52886.2	52886.2
409.65	52699.2	52742.1	52752.8	52752.8
409.6	52624.1	52581.1	52591.9	52591.9
409.55	52465.1	52426.4	52437.3	52437.3
409.5	52168.8	52289.2	52300.2	52300.2
409.45	52404.9	52161.8	52172.9	52172.9
409.4	52096.8	52032.7	52044	52044
409.35	51535.8	51894.8	51906.1	51906.1
409.3	51777	51736.7	51748.1	51748.1
409.25	51811	51597.4	51609	51609
409.2	51508.3	51463.4	51475.1	51475.1
409.15	51269.3	51328.9	51340.7	51340.7
409.1	51181.8	51221.9	51233.8	51233.8
409.05	50884.5	51067.3	51079.3	51079.3
409	50933.6	50926.9	50939	50939
408.95	50694.9	50833.4	50845.6	50845.6
408.9	50925.3	50783.5	50795.9	50795.9
408.85	50920	50696.8	50709.3	50709.3
408.8	49834.5	50636	50648.6	50648.6
408.75	50232.6	50615.9	50628.6	50628.6
408.7	50783	50541	50553.9	50553.9
408.65	50959.5	50462.9	50475.8	50475.8
408.6	50315.3	50330	50343.1	50343.1
408.55	50512.7	50195.4	50208.6	50208.6
408.5	50663.8	50191	50204.3	50204.3
408.45	50110	50135.6	50149.1	50149.1
408.4	49834.8	50059.4	50073	50073
408.35	49463.8	49988.5	50002.3	50002.3
408.3	49439.3	49948.5	49962.4	49962.4
408.25	49931.7	49899.2	49913.3	49913.3
408.2	49685.9	49810.4	49824.6	49824.6
408.15	49949.3	49709.8	49724.1	49724.1
408.1	49967	49631.3	49645.8	49645.8
408.05	49875.4	49619.5	49634.1	49634.1
408	49970.7	49571.2	49586	49586
407.95	49686.4	49504.1	49519.1	49519.1
407.9	49003.3	49446.1	49461.2	49461.2
407.85	48971.4	49354.9	49370.2	49370.2
407.8	49333.5	49231.2	49246.7	49246.7
407.75	48908.6	49088.9	49104.5	49104.5
407.7	49193.9	48973.1	48988.9	48988.9
407.65	49047.4	48839.9	48855.9	48855.9
407.6	48946.5	48828	48844.2	48844.2
407.55	48606.5	48793	48809.3	48809.3
407.5	48309.4	48757	48773.5	48773.5
407.45	48696.9	48706.5	48723.3	48723.3
407.4	48221.4	48597.6	48614.5	48614.5
407.35	48872.4	48514.8	48531.9	48531.9
407.3	48586.1	48389	48406.4	48406.4
407.25	48938.1	48334	48351.5	48351.5
407.2	48353.3	48302	48319.7	48319.7
407.15	47995.8	48210.5	48228.4	48228.4
407.1	48136.2	48158	48176.2	48176.2
407.05	47563.4	48032.8	48051.2	48051.2
407	48000.7	47976.1	47994.7	47994.7
406.95	47957.8	47863.7	47882.5	47882.5
406.9	47689.9	47782.1	47801.1	47801.1
406.85	47644.5	47694.5	47713.8	47713.8
406.8	47495.4	47643.5	47663	47663
406.75	47962.5	47614.1	47633.8	47633.8
406.7	47701.7	47517	47537	47537
406.65	47454.8	47464.9	47485.1	47485.1
406.6	47032.7	47390.3	47410.7	47410.7
406.55	47575.2	47338.5	47359.3	47359.3
406.5	47239.7	47315.1	47336.1	47336.1
406.45	46932.5	47192.8	47214.1	47214.1
406.4	47384.9	47108.4	47130	47130
406.35	46868.9	47021.1	47042.9	47042.9
406.3	47075.3	47015.1	47037.2	47037.2
406.25	47237.4	46938	46960.5	46960.5
406.2	46618.1	46873.9	46896.7	46896.7
406.15	46772.9	46804.2	46827.2	46827.2
406.1	46494.4	46737.1	46760.5	46760.5
406.05	47126.2	46704	46727.7	46727.7
406	46778.8	46657.2	46681.1	46681.1
405.95	46721.1	46599	46623.3	46623.3
405.9	46284.9	46559.1	46583.8	46583.8
405.85	46462	46509.4	46534.4	46534.4
405.8	46573.5	46488.9	46514.2	46514.2
405.75	46565.4	46456.5	46482.2	46482.2
405.7	46425.4	46424.1	46450.1	46450.1
405.65	46120.7	46402.1	46428.5	46428.5
405.6	46051.2	46398.2	46425	46425
405.55	46269	46360.4	46387.5	46387.5
405.5	46769.5	46297.5	46325.1	46325.1
405.45	46422.4	46229.3	46257.3	46257.3
405.4	46479.3	46206.6	46235	46235
405.35	46306.3	46203.6	46232.4	46232.4
405.3	46094.5	46180.8	46210.1	46210.1
405.25	45906.2	46131.6	46161.3	46161.3
405.2	45726.2	46065.8	46096	46096
405.15	46127.8	46026.4	46057	46057
405.1	46303.6	45990.8	46021.9	46021.9
405.05	46137	45982	46013.6	46013.6
405	45974.6	45966.1	45998.2	45998.2
404.95	45715.4	45964.8	45997.4	45997.4
404.9	45965.8	45959.1	45992.2	45992.2
404.85	45738.4	45942.8	45976.4	45976.4
404.8	46319.8	45922.6	45956.8	45956.8
404.75	45712.7	45906.3	45941	45941
404.7	46100.4	45888.5	45923.9	45923.9
404.65	46235.9	45867.9	45903.9	45903.9
404.6	46156.9	45842.6	45879.2	45879.2
404.55	45859.7	45822.9	45860	45860
404.5	46029.5	45798.7	45836.5	45836.5
404.45	45935.8	45784.6	45823.1	45823.1
404.4	45761.4	45764.5	45803.6	45803.6
404.35	45388.3	45748	45787.8	45787.8
404.3	45787.6	45741.9	45782.4	45782.4
404.25	45498	45736.2	45777.4	45777.4
404.2	45915.6	45722.6	45764.5	45764.5
404.15	45694.3	45709.4	45752.1	45752.1
404.1	45484.9	45701.9	45745.4	45745.4
404.05	46066.6	45701.4	45745.7	45745.7
404	46247.3	45695.4	45740.6	45740.6
403.95	45880.1	45689.8	45735.8	45735.8
403.9	45488	45680.8	45727.7	45727.7
403.85	45270.2	45670.5	45718.3	45718.3
403.8	46088.5	45658.5	45707.2	45707.2
403.75	45661.5	45645.3	45694.9	45694.9
403.7	45889.4	45636.2	45686.9	45686.9
403.65	45991.9	45632.8	45684.4	45684.4
403.6	45804.7	45629.7	45682.4	45682.4
403.55	45512.8	45618.8	45672.6	45672.6
403.5	45374.9	45602.8	45657.7	45657.7
403.45	45404	45588.7	45644.7	45644.7
403.4	45780.8	45574.2	45631.3	45631.3
403.35	46496.2	45562.9	45621.2	45621.3
403.3	45834.6	45556.7	45616.2	45616.3
403.25	45676.5	45552.6	45613.4	45613.5
403.2	45586.4	45549.8	45611.9	45612.1
403.15	45307	45546.6	45610	45610.3
403.1	45202.8	45540.8	45605.5	45605.8
403.05	45463.4	45533.4	45599.5	45600
403	45291.8	45531.8	45599.3	45599.9
402.95	45415.6	45531.1	45599.9	45600.8
402.9	45721	45529.8	45600	45601.1
402.85	45926.1	45530.1	45601.5	45603
402.8	45663.1	45530.4	45603	45605.1
402.75	45715.3	45530.8	45604.6	45607.4
402.7	45746.4	45531.5	45606.3	45609.9
402.65	45363.3	45532.4	45608	45612.8
402.6	45712.8	45533.6	45609.6	45616
402.55	45150.7	45535.1	45611.3	45619.6
402.5	45496.2	45537.3	45613	45624
402.45	45720.8	45540.2	45614.9	45629.1
402.4	45926.9	45544	45616.8	45635.3
402.35	46021.2	45549.1	45619	45642.8
402.3	45822.5	45555.5	45621.1	45651.8
402.25	45873.9	45563.8	45623.4	45662.7
402.2	45370.4	45574.2	45625.7	45675.9
402.15	45093.8	45587.3	45628	45691.8
402.1	46122.9	45603.7	45630.4	45711.2
402.05	45727.9	45624.2	45633	45734.9
402	45395	45649.7	45635.6	45763.6
401.95	45827.6	45681.1	45638.3	45798.4
401.9	46114.7	45719.7	45641.1	45840.6
401.85	46002.7	45766.9	45643.8	45891.5
401.8	46269.5	45824.4	45646.7	45952.9
401.75	46360.4	45894.2	45649.6	46026.8
401.7	46446	45978.4	45652.6	46115.3
401.65	46154.3	46079.7	45655.6	46221.1
401.6	45748.3	46201	45658.6	46347.1
401.55	46704.8	46345.7	45661.6	46496.7
401.5	46648.1	46517.4	45664.5	46673.6
401.45	46909	46720.4	45667.4	46882
401.4	47006.1	46959.3	45670.2	47126.7
401.35	47432.4	47239.2	45672.9	47412.7
401.3	47870.9	47565.8	45675.3	47745.7
401.25	48189.4	47944.9	45677.3	48131.5
401.2	48739.3	48383.1	45678.9	48576.8
401.15	49415	48887.2	45680.1	49088.4
401.1	49404.1	49463.9	45680.7	49673.1
401.05	50719.5	50120.5	45680.7	50338.1
401	51257.9	50863.6	45680	51090.2
400.95	51737.2	51699.6	45678.4	51935.6
400.9	53685.6	52633.5	45675.9	52879.6
400.85	53754.6	53669.3	45672.4	53926.1
400.8	54526.3	54808.7	45667.7	55076.9
400.75	56431.5	56050.2	45661.7	56330.6
400.7	57868.6	57389.1	45654.3	57682.5
400.65	59177.6	58815.8	45645.5	59123.1
400.6	60809.3	60315.1	45635.3	60637.2
400.55	62488.4	61865.4	45623.7	62203.5
400.5	64090.8	63438.1	45610.7	63793.3
400.45	65232.7	64996.9	45596.4	65370.5
400.4	67110.2	66498.2	45581	66891.7
400.35	68468	67890.8	45564.9	68305.6
400.3	69398.8	69115.4	45548.4	69553.2
400.25	71109	70106.3	45532	70569.1
400.2	71236	70796.3	45516.2	71286.2
400.15	71786.5	71138.2	45501.7	71657.5
400.1	72104.6	71173.5	45488.9	71724.6
400.05	71584.2	70940.5	45478.8	71526.4
400	70900.5	70389.3	45472	71013.1
399.95	70589.2	69545.6	45469.3	70210.9
399.9	69584.4	68448.4	45471.8	69159.1
399.85	68214.9	67144.9	45479.9	67905.4
399.8	66872	65687.4	45494.7	66502.6
399.75	65080.8	64128.1	45517.1	65003.6
399.7	63608.3	62516.1	45547.6	63457.9
399.65	62202.3	60894.8	45587.3	61909.9
399.6	60824.8	59300.8	45636.9	60396.8
399.55	59045.4	57762.9	45697.5	58948.5
399.5	58032.2	56302.9	45769.9	57587.4
399.45	57025.9	54935.5	45855	56329.5
399.4	55564.9	53669.7	45953.6	55184.6
399.35	54400	52509.9	46066.3	54158.2
399.3	53293.8	51456.8	46193.9	53251.5
399.25	52475	50508.1	46336.7	52462.9
399.2	52522	49659.6	46494.6	51788.2
399.15	51901.4	48905.6	46666.6	51220.8
399.1	51469.5	48239.5	46851	50752.5
399.05	50685	47654.1	47044.2	50373
399	50044	47142.2	47241.5	50070.1
398.95	49933.7	46696.6	47435.6	49829.8
398.9	50136.7	46310.3	47617.7	49636.3
398.85	49426	45977	47777.7	49473
398.8	49217.1	45690.5	47904.7	49323.1
398.75	49292	45445.2	47988.7	49170.9
398.7	49716.4	45236	48022.7	49004.3
398.65	48453.6	45058.2	48001.6	48813.6
398.6	48453.1	44907.5	47927.9	48597
398.55	48532.8	44780.1	47806.6	48355.8
398.5	47332.6	44672.9	47646.5	48095.6
398.45	47176.1	44582.8	47458	47823.8
398.4	47952	44507.4	47251.9	47548.8
398.35	47896.4	44444.7	47038.1	47278.1
398.3	47221.6	44392.5	46824.4	47017.6
398.25	47123.3	44349.2	46616.6	46771.6
398.2	46485.8	44313.4	46418.9	46542.7
398.15	46259.6	44283.7	46233.5	46332
398.1	45845	44259	46061.7	46139.7
398.05	45907.7	44238.6	45903.9	45965.5
398	45845.8	44222	45760	45808.4
397.95	46063.6	44208.3	45629.2	45667.1
397.9	45943.2	44197	45510.6	45540.2
397.85	45804.1	44187.7	45403.3	45426.3
397.8	45150.7	44180	45306.2	45324
397.75	45499.2	44173.5	45218.2	45231.9
397.7	45381.9	44168	45138.5	45149
397.65	45054.6	44163.3	45066.3	45074.3
397.6	45079.5	44159.3	45000.7	45006.8
397.55	45108.2	44156	44941.2	44945.8
397.5	45389.4	44153.3	44887.2	44890.7
397.45	44900.5	44150.8	44837.9	44840.5
397.4	45133.4	44148.7	44792.9	44794.8
397.35	44785.4	44146.9	44751.8	44753.2
397.3	44161.8	44145.4	44714.1	44715.2
397.25	44996.7	44144	44679.6	44680.4
397.2	44582.5	44142.8	44647.9	44648.5
397.15	44529.4	44141.8	44618.7	44619.2
397.1	44338	44140.8	44591.8	44592.1
397.05	44481	44140	44567	44567.3
397	44370.4	44139.3	44544.1	44544.3
396.95	44809.2	44138.5	44522.7	44522.9
396.9	44606.3	44137.8	44502.9	44503
396.85	44357.3	44137.1	44484.4	44484.4
396.8	44347.5	44136.3	44467	44467
396.75	44627.4	44135.4	44450.7	44450.7
396.7	44728.5	44134.6	44435.5	44435.5
396.65	44776.6	44133.7	44421.1	44421.2
396.6	45025.7	44133	44407.7	44407.8
396.55	44602.4	44132.2	44395.2	44395.2
396.5	44439.6	44131.5	44383.4	44383.4
396.45	44388.8	44130.9	44372.4	44372.4
396.4	44400.4	44130.4	44362	44362
396.35	44289.8	44130	44352.4	44352.4
396.3	44207.1	44129.7	44343.4	44343.4
396.25	43845.8	44129.5	44335	44335
396.2	44079.4	44129.4	44327.1	44327.1
396.15	44001.3	44129.3	44319.7	44319.7
396.1	43817	44129.2	44312.6	44312.6
396.05	44399.3	44129.1	44306	44306
396	44561.6	44129	44299.7	44299.7
395.95	43999.9	44129	44293.7	44293.7
395.9	44488.9	44128.8	44288	44288
395.85	44075.9	44128.6	44282.4	44282.4
395.8	44323.5	44128.3	44277.1	44277.1
395.75	44302.2	44127.9	44271.9	44271.9
395.7	44325.9	44127.5	44266.8	44266.8
395.65	44378.7	44127.1	44262	44262
395.6	44350.1	44126.6	44257.4	44257.4
395.55	44700.8	44126.2	44252.9	44252.9
395.5	44747	44125.6	44248.6	44248.6
395.45	44121.1	44125.1	44244.4	44244.4
395.4	44516.7	44124.7	44240.4	44240.4
395.35	44598.2	44124.3	44236.7	44236.7
395.3	44324	44123.9	44233.2	44233.2
395.25	44204	44123.6	44229.7	44229.7
395.2	44007	44123.3	44226.5	44226.5
395.15	43662.8	44123	44223.4	44223.4
395.1	44426.3	44122.8	44220.5	44220.5
395.05	44311.4	44122.6	44217.7	44217.7
395	44196.4	44122.4	44215	44215
394.95	44614.7	44122.2	44212.4	44212.4
394.9	44015.7	44122.1	44209.9	44209.9
394.85	44166.4	44121.9	44207.6	44207.6
394.8	44617.7	44121.8	44205.3	44205.3
394.75	44456.2	44121.6	44203.1	44203.1
394.7	43756.9	44121.5	44201	44201
394.65	43824.9	44121.4	44199	44199
394.6	44055.7	44122.3	44198	44198
394.55	44302.7	44123.1	44197.1	44197.1
394.5	43945	44124	44196.2	44196.2
394.45	44228.5	44124.9	44195.4	44195.4
394.4	43965.8	44125.8	44194.7	44194.7
394.35	44470.6	44126.6	44194	44194
394.3	44721.4	44127.5	44193.4	44193.4
394.25	44684.7	44128.4	44192.8	44192.8
394.2	44561.7	44129.3	44192.3	44192.3
394.15	44620.8	44130.1	44191.8	44191.8
394.1	44631.5	44131	44191.4	44191.4
394.05	44628	44131.9	44191	44191
394	44490.8	44132.7	44190.6	44190.6
393.95	44011.5	44133.6	44190.3	44190.3
393.9	44119.5	44134.5	44190	44190
393.85	44278.5	44135.4	44189.7	44189.7
393.8	44247.3	44136.2	44189.5	44189.5
393.75	44477.2	44137.1	44189.3	44189.3
393.7	44679.6	44138	44189.2	44189.2
393.65	44092.9	44138.9	44189	44189
393.6	44037.9	44139.7	44188.9	44188.9
393.55	43790	44140.6	44188.9	44188.9
393.5	44629.1	44141.5	44188.8	44188.8
393.45	44174.2	44142.3	44188.8	44188.8
393.4	44066.4	44143.2	44188.8	44188.8
393.35	44078.9	44144.1	44188.9	44188.9
393.3	44267.3	44145	44188.9	44188.9
393.25	44606.5	44145.8	44189	44189
393.2	44437.7	44146.7	44189.1	44189.1
393.15	44368.3	44147.6	44189.2	44189.2
393.1	44708.5	44148.4	44189.3	44189.3
393.05	44537.1	44149.3	44189.5	44189.5
393	44416.2	44150.2	44189.7	44189.7
392.95	44235.1	44151.1	44189.9	44189.9
392.9	44538.4	44151.9	44190.1	44190.1
392.85	44310.8	44152.8	44190.3	44190.3
392.8	44508.9	44153.7	44190.6	44190.6
392.75	44196.7	44154.6	44190.8	44190.8
392.7	43933.5	44155.4	44191.1	44191.1
392.65	44086.7	44156.3	44191.4	44191.4
392.6	44430	44157.2	44191.7	44191.7
392.55	44096.4	44158	44192	44192
392.5	44213.9	44158.9	44192.3	44192.3
392.45	43833.5	44159.8	44192.7	44192.7
392.4	43815	44164.8	44197.2	44197.2
392.35	44495	44169.8	44201.7	44201.7
392.3	44321.2	44174.8	44206.2	44206.2
392.25	44511.4	44179.9	44210.8	44210.8
392.2	44021	44184.9	44215.3	44215.3
392.15	44107.6	44258.9	44288.9	44288.9
392.1	44374.3	44333	44362.5	44362.5
392.05	45109.2	44407.1	44436.1	44436.1
392	44404.7	0	0	44433.3

## Sheet: Figure 3c
with SnF2		w/o SnF2
Time(s)	Normalized conductivity (a.u.)	Time(s)	Normalized conductivity (a.u.
0	1.00242	0	1.00019
1	1.00403	1	0.99197
2	1.00074	2	0.997392
3	1.00249	3	0.989781
4	0.999872	4	0.996311
5	1.00296	5	0.994529
6	0.99992	6	0.993465
7	0.996637	7	0.99642
8	1.00177	8	0.99173
9	0.998548	9	0.99587
10	0.999284	10	0.998551
11	0.993958	11	0.988494
12	0.997533	12	0.989067
13	0.997647	13	0.988141
14	0.998418	14	0.989937
15	0.99531	15	0.990965
16	0.989564	16	0.989699
17	0.991773	17	0.999101
18	0.987113	18	0.995718
19	0.988601	19	0.994418
20	0.985156	20	0.993252
21	0.986488	21	0.99481
22	0.988198	22	0.998093
23	0.985502	23	0.995744
24	0.988392	24	0.99708
25	0.976113	25	0.989917
26	0.978504	26	0.991053
27	1.00385	27	0.988943
28	1.00389	28	0.992112
29	1.00587	29	0.997371
30	1.00443	30	0.997543
31	1.00214	31	1.00035
32	1.00057	32	1.00001
33	1.00063	33	1.00066
34	0.997348	34	1.00027
35	0.994627	35	0.993552
36	0.991023	36	0.99673
37	0.989154	37	0.996339
38	0.988576	38	0.992225
39	0.99537	39	0.994167
40	0.984127	40	0.996889
41	0.982619	41	0.997353
42	0.988852	42	0.998919
43	0.991943	43	1.0007
44	0.98793	44	1
45	0.985639	45	0.999771
46	0.986568	46	1.0012
47	0.985643	47	0.997127
48	0.980155	48	0.99713
49	0.973268	49	0.998871
50	0.973832	50	0.999518
51	0.96503	51	0.996382
52	0.959246	52	0.995191
53	0.962685	53	0.994719
54	0.960229	54	0.996348
55	0.955383	55	0.994171
56	0.955198	56	0.992812
57	0.952636	57	0.993773
58	0.952327	58	0.993988
59	0.949191	59	0.989973
60	0.955123	60	0.9949
61	0.950642	61	0.993214
62	0.950345	62	0.991886
63	0.945319	63	0.99208
64	0.936172	64	0.995242
65	0.93778	65	0.991546
66	0.933667	66	0.995873
67	0.931931	67	0.995127
68	0.928654	68	0.991238
69	0.925037	69	0.993022
70	0.925069	70	0.994941
71	0.925724	71	0.993213
72	0.922974	72	0.993925
73	0.920065	73	0.996996
74	0.917104	74	0.997876
75	0.912369	75	0.996558
76	0.907338	76	0.995175
77	0.908096	77	0.999481
78	0.904672	78	0.998023
79	0.892902	79	0.996973
80	0.887065	80	0.995548
81	0.878735	81	1.00064
82	0.884222	82	0.992988
83	0.882352	83	1.00252
84	0.867653	84	0.998434
85	0.871328	85	0.997015
86	0.870213	86	1.0004
87	0.865182	87	1.00071
88	0.870958	88	1.00327
89	0.85621	89	1.00002
90	0.843329	90	0.998774
91	0.839371	91	0.998203
92	0.824854	92	0.998504
93	0.819415	93	1.00115
94	0.826639	94	1.00027
95	0.817652	95	1.00011
96	0.807093	96	0.997881
97	0.788144	97	1.00073
98	0.789435	98	0.998359
99	0.774209	99	0.99637
100	0.764008	100	0.997649
101	0.766294	101	1.00172
102	0.745763	102	0.99557
103	0.741735	103	1.0007
104	0.748684	104	0.997743
105	0.729028	105	0.99803
106	0.717893	106	0.99795
107	0.72356	107	0.99229
108	0.723563	108	0.994538
109	0.689667	109	0.995695
110	0.64551	110	0.993285
111	0.643794	111	0.99816
112	0.565989	112	0.997801
113	0.594876	113	1.00036
114	0.611327	114	0.996399
115	0.6118	115	0.997636
116	0.615093	116	0.995995
117	0.63433	117	0.997754
118	0.618859	118	0.999338
119	0.605686	119	1.00109
120	0.589261	120	0.999165
121	0.586744	121	1.00037
122	0.569013	122	1.00748
123	0.556603	123	1.00765
124	0.537186	124	1.00842
125	0.527536	125	1.00299
126	0.508554	126	1.00061
127	0.477424	127	1.00528
128	0.518196	128	1.00273
129	0.495129	129	1.00694
130	0.47702	130	1.01229
131	0.498188	131	1.00949
132	0.501774	132	1.00429
133	0.492175	133	1.00216
134	0.477401	134	1.00226
135	0.457324	135	1.00029
136	0.449101	136	1.00218
137	0.421112	137	1.0016
138	0.448574	138	1.00417
139	0.421119	139	1.00214
140	0.406517	140	0.99812
141	0.396256	141	0.99915
142	0.347489	142	0.999721
143	0.418114	143	1.00156
144	0.415937	144	1.00292
145	0.395706	145	1.00073
146	0.374691	146	1.00399
147	0.309788	147	1.0015
148	0.355044	148	1.00117
149	0.356553	149	1.00195
150	0.354672	150	1.00151
151	0.374197	151	1.0058
152	0.346417	152	1.00235
153	0.318014	153	1.00119
154	0.321224	154	1.00057
155	0.323551	155	0.99891
156	0.281293	156	1.0019
157	0.273511	157	1.00121
158	0.261172	158	1.00236
159	0.248763	159	1.0016
160	0.22206	160	1.00127
161	0.207654	161	0.999151
162	0.198823	162	0.997603
163	0.175694	163	1.00144
164	0.180566	164	0.99907
165	0.174085	165	0.999514
166	0.172189	166	1.00071
167	0.159743	167	1.00224
168	0.147866	168	1.00537
169	0.140639	169	1.00239
170	0.126525	170	1.00252
171	0.113301	171	1.00371
172	0.120605	172	1.00141
173	0.118705	173	1.00349
174	0.111437	174	1.00062
175	0.0806923	175	1.00362
176	0.0701474	176	1.00088
177	0.0516629	177	1.00302
178	0.0528135	178	0.998194
179	0.0405186	179	1.00313
180	0.0148668	180	1.00306
181	0.0333276	181	1.0015
182	0.0898513	182	1.00564
183	0.0774838	183	1.00832
184	0.0692705	184	1.00523
185	0.0768367	185	1.00775
186	0.0813024	186	1.00236
187	0.0796532	187	1.00688
188	0.0499426	188	1.00335
189	0.0510379	189	1.00371
190	0.054504	190	1.00363
191	0.0528856	191	1.00052
192	0.0732847	192	1.00408
193	0.0623384	193	1.00142
194	0.0416746	194	1.00265
195	0.060888	195	0.997969
196	0.0613628	196	0.998222
197	0.0557525	197	1.00228
198	0.0648328	198	0.998665
199	0.0516309	199	1.00127
200	0.0571779	200	1.00261
201	0.066636	201	1.00363
202	0.0517922	202	0.99864
203	0.0752848	203	1.00027
204	0.120217	204	1.00041
205	0.142426	205	1.00141
206	0.136236	206	1.00654
207	0.119831	207	0.999796
208	0.112268	208	1.00809
209	0.103237	209	0.99766
210	0.0965592	210	0.999801
211	0.0863027	211	0.99723
212	0.0918064	212	0.998606
213	0.0876748	213	0.998149
214	0.0710438	214	0.998629
215	0.0779126	215	0.998888
216	0.108037	216	0.998823
217	0.102768	217	1.00039
218	0.078066	218	1.00096
219	0.0931687	219	0.999845
220	0.0844198	220	1.00233
221	0.0837357	221	1.00196
222	0.084964	222	0.998753
223	0.0716181	223	0.999739
224	0.0668398	224	0.997439
225	0.023959	225	1.0009
226	0.0407283	226	1.00102
227	0.0578024	227	0.997596
228	0.0455119	228	1.00085
229	0.0520574	229	1.00545
230	0.0506163	230	1.00108
231	0.0478763	231	1.00422
232	-0.0480615	232	1.00186
233	0.0197149	233	1.0058
234	0.0203622	234	1.00668
235	0.029279	235	1.00493
236	-0.049013	236	1.00317
237	-0.0416471	237	1.00037
238	0.0152328	238	1.00588
239	0.00803414	239	1.00625
240	-0.0674738	240	1.00449
241	-0.0763548	241	1.00544
242	-0.0654694	242	1.00658
243	-0.0849131	243	1.00984
244	-0.0818954	244	1.00325
245	-0.0793944	245	1.00288
246	-0.0878245	246	1.00395
247	-0.0775992	247	1.00529
248	-0.0335409	248	1.00499
249	-0.0167055	249	1.00634
250	-0.0520307	250	1.00645
251	-0.040822	251	1.0039
252	-0.0721096	252	1.00271
253	-0.0476125	253	1.00026
254	-0.0220686	254	1.00293
255	-0.114022	255	0.997862
256	-0.126355	256	0.997303
257	-0.0534403	257	0.99866
258	-0.0244927	258	0.998987
259	-0.134824	259	0.998737
260	-0.0492978	260	0.997231
261	-0.0367237	261	1.00043
262	-0.107023	262	1.00033
263	-0.160717	263	1.00114
264	-0.0543593	264	0.999734
265	-0.0442242	265	0.997869
266	-0.0518984	266	0.997491
267	-0.111822	267	0.999188
268	-0.150043	268	0.996806
269	-0.173552	269	0.99995
270		270	0.996303
271		271	1.00245
272		272	1.0015
273		273	1.00052
274		274	1.00038
275		275	1.00037
276		276	0.998728
277		277	1.00095
278		278	0.999482
279		279	0.997467
280		280	1.00099
281		281	1.00347
282		282	0.997052
283		283	1.00323
284		284	1.00051
285		285	1.00128
286		286	1.00441
287		287	1.00369
288		288	1.00459
289		289	1.00568
290		290	1.00522
291		291	1.00812
292		292	1.00226
293		293	1.00358
294		294	1.00317
295		295	1.00393
296		296	0.999813
		297	1.00645
		298	1.00464
		299	1.00005
		300	1.00029
		301	1.00182
		302	0.999873
		303	0.999412
		304	0.998963
		305	0.997763
		306	0.996496
		307	1.00013
		308	0.996188
		309	0.996017
		310	1.00185
		311	1.00309
		312	0.998267
		313	0.995628
		314	1.00121
		315	0.997305
		316	0.997635
		317	0.998631
		318	1.00322
		319	0.999976
		320	0.998022
		321	0.999484
		322	1.00181
		323	1.00301
		324	0.999673
		325	1.00133
		326	1.0017
		327	1.00263
		328	1.00129
		329	1.00074
		330	1.00049
		331	1.00369
		332	1.00616
		333	1.00173
		334	1.00122
		335	1.00396
		336	1.00041
		337	1.00188
		338	1.00676
		339	1.00607
		340	1.00399
		341	1.00243
		342	1.00536
		343	1.00431
		344	1.00359
		345	0.998897
		346	1.0027
		347	1.00438
		348	1.00617
		349	1.00481
		350	1.00626
		351	1.00309
		352	1.00127
		353	1.00269
		354	1.00141
		355	1.0013
		356	1.00258
		357	1.00582
		358	1.0027
		359	1.00343
		360	1.00145
		361	1.00035
		362	1.00032
		363	0.998673
		364	0.999007
		365	0.998777
		366	1.001
		367	1.00207
		368	1.0059
		369	0.998382
		370	1.002
		371	1.00536
		372	1.00549
		373	1.00471
		374	1.01224
		375	1.00902
		376	1.01245
		377	1.00381
		378	1.00446
		379	1.00848
		380	1.00455
		381	1.00604
		382	1.00795
		383	1.01653
		384	1.01352
		385	1.01802
		386	1.01349
		387	1.01467
		388	1.01666
		389	1.01296
		390	1.01353
		391	1.0137
		392	1.01124
		393	1.01355
		394	1.01439
		395	1.00976
		396	1.01181
		397	1.01199
		398	1.01188
		399	1.01216
		400	1.00783
		401	1.00875
		402	1.00803
		403	1.01033
		404	1.0137
		405	1.00794
		406	1.00998
		407	1.01387
		408	1.01222
		409	1.00837
		410	1.01506
		411	1.01462
		412	1.01084
		413	1.00953
		414	1.00828
		415	1.00968
		416	1.01493
		417	1.01025
		418	1.01188
		419	1.01496
		420	1.01257
		421	1.0133
		422	1.01445
		423	1.01365
		424	1.01256
		425	1.01473
		426	1.01246
		427	1.01189
		428	1.01462
		429	1.01649
		430	1.01603
		431	1.01214
		432	1.01406
		433	1.0136
		434	1.01832
		435	1.01107
		436	1.01141
		437	1.01288
		438	1.01169
		439	1.0108
		440	1.01071
		441	1.01487
		442	1.01543
		443	1.0134
		444	1.0152
		445	1.01463
		446	1.01818
		447	1.01081
		448	1.01216
		449	1.01073
		450	1.00799
		451	1.01644
		452	1.01536
		453	1.01427
		454	1.01342
		455	1.00643
		456	1.00955
		457	1.01026
		458	1.01028
		459	1.01503
		460	1.0115
		461	1.01341
		462	1.00959
		463	1.01475
		464	1.01045
		465	1.00809
		466	1.00652
		467	1.00768
		468	1.00423
		469	1.00975
		470	1.00543
		471	1.00573
		472	1.01081
		473	1.00836
		474	1.00476
		475	1.00792
		476	1.01034
		477	1.00697
		478	1.01552
		479	1.01164
		480	1.0109
		481	1.01149
		482	1.01117
		483	1.01007
		484	1.01096
		485	1.01243
		486	1.0128
		487	1.00916
		488	1.01381
		489	1.01194
		490	1.01567
		491	1.01302
		492	1.00833
		493	1.01099
		494	1.01188
		495	1.01821
		496	1.01636
		497	1.01543
		498	1.01399
		499	1.01497
		500	1.01283
		501	1.01326
		502	1.01695
		503	1.01504
		504	1.01351
		505	1.0125
		506	1.01026
		507	1.01035
		508	1.01402
		509	1.01197
		510	1.01406
		511	1.01445
		512	1.01118
		513	1.01074
		514	1.01222
		515	1.0069
		516	1.01042
		517	1.01107
		518	1.00893
		519	1.00617
		520	1.00973
		521	1.01468
		522	1.01663
		523	1.00772
		524	1.00605
		525	1.01129
		526	1.01225
		527	1.01323
		528	1.0065
		529	1.00395
		530	1.00814
		531	1.00656
		532	1.00702
		533	1.00709
		534	1.00628
		535	1.0046
		536	1.00908
		537	1.01029
		538	1.01099
		539	1.01141
		540	1.01012
		541	1.01202
		542	1.0096
		543	1.01192
		544	1.00797
		545	1.00774
		546	1.01006
		547	1.01226
		548	1.01418
		549	1.01363
		550	1.01551
		551	1.01218
		552	1.011
		553	1.00711
		554	1.00726
		555	1.00802
		556	1.00246
		557	1.00241
		558	1.00669
		559	1.00652
		560	1.01012
		561	1.01226
		562	1.00568
		563	1.00786
		564	1.00882
		565	1.00749
		566	1.00754
		567	1.00899
		568	1.00669
		569	1.00783
		570	1.00253
		571	1.00498
		572	1.00714
		573	1.00678
		574	1.00801
		575	1.00884
		576	1.00774
		577	1.01479
		578	1.01067
		579	1.00762
		580	1.01375
		581	1.01333
		582	1.00705
		583	1.00862
		584	1.00382
		585	1.00911
		586	1.00627
		587	1.00914
		588	1.00822
		589	1.00782
		590	1.01195
		591	1.01128
		592	1.0077
		593	1.01341
		594	1.01004
		595	1.00918
		596	1.00851
		597	1.01524
		598	1.01232
		599	1.01456
		600	1.01739
		601	1.01525
		602	1.01388
		603	1.0144
		604	1.01213
		605	1.01058
		606	1.01483
		607	1.01315
		608	1.01183
		609	1.01298
		610	1.00884
		611	1.0171
		612	1.01417
		613	1.00927
		614	1.01445
		615	1.01089
		616	1.01255
		617	1.00811
		618	1.00265
		619	1.00614
		620	1.00253
		621	1.00487
		622	1.00002
		623	1.00263
		624	1.00248
		625	1.00038
		626	1.00393
		627	1.00508
		628	1.00271
		629	0.999941
		630	1.00426
		631	1.00409
		632	1.00464
		633	1.00098
		634	1.00085
		635	1.00157
		636	1.00699
		637	1.00381
		638	1.00545
		639	1.00322
		640	1.00321
		641	1.00506
		642	1.00419
		643	1.002
		644	1.00265
		645	1.00472
		646	1.00352
		647	1.00403
		648	1.00251
		649	1.00213
		650	1.0035
		651	1.0017
		652	1.00315
		653	1.00105
		654	1.00255
		655	1.00092
		656	1.00784
		657	1.01145
		658	1.01102
		659	1.01264
		660	1.00598
		661	1.01168
		662	1.00753
		663	1.00667
		664	1.00833
		665	1.00878
		666	1.0103
		667	1.00833
		668	1.00583
		669	1.00923
		670	1.00932
		671	1.00948
		672	1.00573
		673	1.00943
		674	1.01001
		675	1.01061
		676	1.01161
		677	1.01281
		678	1.01198
		679	1.0128
		680	1.01365
		681	1.01388
		682	1.01646
		683	1.0153
		684	1.0132
		685	1.01248
		686	1.0094
		687	1.0149
		688	1.01432
		689	1.01517
		690	1.01488
		691	1.01589
		692	1.0133
		693	1.0143
		694	1.01781
		695	1.01701
		696	1.01519
		697	1.01641
		698	1.01845
		699	1.0153
		700	1.01536
		701	1.01016
		702	1.01902
		703	1.01565
		704	1.01396
		705	1.01762
		706	1.01467
		707	1.01516
		708	1.01598
		709	1.0138
		710	1.01209
		711	1.01332
		712	1.01684
		713	1.01768
		714	1.01583

## Sheet: Figure 3d
with SnF2		w/o SnF2
Time (day)	Resistance (Ohm)	Time (day)	Resistance (Ohm)
1	3.432	1	3.28707
15	4.487	15	3.343
30	6.24	30	3.34538
45	10.816	45	3.402
60	12.704	60	3.6387
--

## Sheet: Figure 4b
PbF2+2FAI		SnF2+2FAI
Temperature (°C)	Weight(%)	Temperature (°C)	Weight(%)
35.61	100	17.29	99.9644
35.61	100	17.3	99.9644
35.61	99.99	17.3	99.9644
35.62	100	17.3	99.9611
35.63	100	17.3	99.9611
35.63	99.99	17.3	99.9611
35.64	99.99	17.31	99.9611
35.64	99.99	17.31	99.9611
35.63	99.99	17.31	99.9553
35.63	99.99	17.31	99.9553
35.6	100	17.32	99.9553
35.6	100	17.32	99.9553
35.61	100	17.32	99.9553
35.63	99.99	17.32	99.9553
35.64	99.99	17.32	99.9519
35.63	99.99	17.33	99.9519
35.63	99.99	17.33	99.9519
35.62	99.99	17.33	99.9495
35.63	99.99	17.33	99.9495
35.6	100	17.33	99.9495
35.61	100	17.34	99.9495
35.6	100	17.34	99.9495
35.6	100	17.34	99.9495
35.61	99.99	17.34	99.9495
35.62	99.99	17.34	99.9462
35.61	99.99	17.34	99.9462
35.61	100	17.35	99.9462
35.61	100	17.35	99.9462
35.64	100	17.35	99.9462
35.64	100	17.35	99.9428
35.63	100.01	17.36	99.9428
35.61	100	17.36	99.9428
35.61	100	17.36	99.9403
35.6	100	17.36	99.9403
35.59	99.99	17.36	99.9403
35.59	100	17.37	99.9403
35.59	100	17.37	99.937
35.59	99.99	17.37	99.937
35.59	99.99	17.37	99.937
35.59	99.99	17.37	99.937
35.59	99.99	17.37	99.937
35.61	99.99	17.38	99.937
35.61	100	17.38	99.937
35.61	99.99	17.38	99.9346
35.6	100	17.38	99.9346
35.58	99.99	17.38	99.9312
35.61	99.99	17.38	99.9346
35.61	100	17.39	99.9346
35.62	99.99	17.39	99.9312
35.6	99.99	17.39	99.9312
35.6	99.99	17.39	99.9312
35.61	99.99	17.39	99.9312
35.62	99.99	17.4	99.9312
35.63	99.99	17.4	99.9279
35.62	99.99	17.4	99.9312
35.63	99.99	17.4	99.9279
35.63	99.99	17.4	99.9279
35.63	99.99	17.4	99.9279
35.63	99.99	17.4	99.9279
35.63	99.99	17.41	99.9279
35.62	99.98	17.41	99.9254
35.62	99.98	17.41	99.9279
35.59	99.98	17.41	99.9254
35.58	99.99	17.42	99.9254
35.58	99.98	17.42	99.9254
35.59	99.98	17.42	99.9254
35.61	99.99	17.42	99.9254
35.6	99.99	17.43	99.9254
35.61	99.99	17.43	99.9221
35.61	99.99	17.43	99.9254
35.6	99.99	17.44	99.9254
35.6	99.99	17.44	99.9254
35.58	99.99	17.44	99.9254
35.6	99.99	17.45	99.9254
35.61	99.99	17.45	99.9221
35.59	99.99	17.45	99.9254
35.59	99.99	17.46	99.9221
35.59	99.99	17.46	99.9254
35.61	99.99	17.47	99.9221
35.61	99.99	17.47	99.9254
35.61	99.99	17.48	99.9221
35.6	99.99	17.48	99.9221
35.59	99.99	17.49	99.9221
35.59	99.99	17.49	99.9221
35.58	99.99	17.5	99.9221
35.6	99.99	17.5	99.9221
35.61	99.99	17.51	99.9188
35.62	99.99	17.51	99.9221
35.62	99.99	17.52	99.9221
35.61	99.99	17.53	99.9188
35.59	99.99	17.53	99.9221
35.6	99.99	17.54	99.9221
35.61	99.99	17.55	99.9188
35.61	99.99	17.55	99.9188
35.6	99.99	17.55	99.9221
35.59	99.99	17.56	99.9188
35.59	99.99	17.56	99.9188
35.59	100	17.57	99.9188
35.61	100	17.58	99.9188
35.61	99.99	17.59	99.9188
35.61	99.99	17.59	99.9188
35.61	99.99	17.6	99.9188
35.61	99.99	17.61	99.9188
35.61	99.98	17.61	99.9188
35.63	99.98	17.62	99.9188
35.62	99.98	17.63	99.9188
35.64	99.99	17.63	99.9188
35.64	99.98	17.64	99.9188
35.63	99.99	17.65	99.9188
35.65	100	17.66	99.9188
35.63	99.99	17.67	99.9188
35.63	100	17.68	99.9188
35.63	99.99	17.68	99.9188
35.62	99.99	17.69	99.9188
35.65	99.99	17.7	99.9188
35.65	99.99	17.71	99.9163
35.63	99.99	17.72	99.9188
35.64	99.99	17.73	99.9188
35.64	99.99	17.74	99.9188
35.65	100	17.75	99.9188
35.64	99.99	17.76	99.9163
35.64	99.99	17.76	99.9188
35.63	99.99	17.77	99.9188
35.64	99.99	17.78	99.9188
35.63	99.99	17.79	99.9163
35.65	99.99	17.8	99.9163
35.64	99.99	17.81	99.9188
35.64	99.99	17.82	99.9163
35.64	99.99	17.83	99.9163
35.63	99.99	17.85	99.9163
35.62	100	17.86	99.9188
35.65	100	17.87	99.9163
35.64	100	17.88	99.9163
35.65	99.98	17.89	99.9188
35.67	99.98	17.9	99.9163
35.69	99.98	17.91	99.9163
35.69	99.98	17.92	99.9163
35.69	99.99	17.93	99.9188
35.69	99.98	17.94	99.9163
35.69	99.98	17.96	99.9163
35.67	99.99	17.97	99.9163
35.66	99.99	17.98	99.9163
35.64	99.99	17.99	99.9163
35.64	100	18	99.9163
35.66	100	18.01	99.913
35.69	99.99	18.02	99.9163
35.69	99.99	18.04	99.9163
35.68	99.99	18.05	99.913
35.66	99.98	18.06	99.9163
35.65	99.99	18.07	99.9163
35.66	99.99	18.09	99.913
35.65	99.99	18.1	99.9163
35.65	100	18.11	99.9163
35.64	100	18.13	99.9163
35.66	99.99	18.14	99.9163
35.66	99.99	18.15	99.9163
35.64	99.99	18.17	99.9163
35.63	99.99	18.18	99.9163
35.64	100	18.19	99.913
35.65	100	18.21	99.9163
35.68	99.99	18.22	99.9163
35.68	99.99	18.24	99.913
35.68	99.99	18.25	99.9163
35.68	99.99	18.26	99.9163
35.69	99.99	18.28	99.913
35.68	99.99	18.29	99.9163
35.68	99.99	18.31	99.913
35.68	99.99	18.32	99.9163
35.67	99.99	18.34	99.913
35.68	99.99	18.35	99.913
35.69	99.99	18.37	99.9163
35.68	99.99	18.38	99.913
35.69	99.99	18.4	99.9163
35.67	99.99	18.41	99.913
35.69	99.99	18.43	99.913
35.69	99.99	18.44	99.913
35.69	99.98	18.46	99.913
35.69	99.98	18.47	99.913
35.69	99.98	18.49	99.913
35.68	99.98	18.51	99.9105
35.7	99.98	18.52	99.913
35.71	99.99	18.54	99.9105
35.72	99.99	18.56	99.913
35.71	99.99	18.57	99.9105
35.7	99.99	18.59	99.9105
35.69	99.99	18.61	99.9105
35.7	99.98	18.62	99.9105
35.72	99.98	18.64	99.9105
35.71	99.99	18.66	99.9105
35.72	99.99	18.67	99.9105
35.71	99.99	18.69	99.9105
35.7	99.99	18.71	99.9105
35.71	99.99	18.73	99.9105
35.71	99.99	18.75	99.9072
35.71	99.99	18.76	99.9105
35.71	99.99	18.78	99.9072
35.73	99.99	18.8	99.9105
35.72	99.99	18.82	99.9105
35.71	99.99	18.84	99.9105
35.71	99.99	18.85	99.9105
35.72	99.99	18.87	99.9072
35.73	99.99	18.89	99.9105
35.74	99.99	18.91	99.9072
35.74	99.99	18.93	99.9105
35.75	99.99	18.95	99.9072
35.74	99.98	18.97	99.9072
35.74	99.99	18.99	99.9105
35.73	99.99	19.01	99.9072
35.73	99.99	19.03	99.9072
35.73	99.98	19.05	99.9072
35.74	99.98	19.07	99.9072
35.74	99.98	19.09	99.9072
35.75	99.98	19.11	99.9072
35.77	99.98	19.13	99.9072
35.76	99.99	19.15	99.9039
35.76	99.99	19.17	99.9072
35.74	99.99	19.19	99.9072
35.76	99.99	19.21	99.9039
35.77	99.99	19.23	99.9072
35.75	99.99	19.25	99.9072
35.77	99.99	19.27	99.9039
35.76	99.98	19.29	99.9072
35.77	99.98	19.31	99.9072
35.78	99.98	19.33	99.9072
35.79	99.99	19.36	99.9072
35.81	99.98	19.38	99.9072
35.81	99.99	19.4	99.9072
35.79	99.98	19.42	99.9072
35.79	99.98	19.44	99.9072
35.78	99.99	19.46	99.9072
35.77	99.99	19.49	99.9072
35.78	99.99	19.51	99.9072
35.79	99.99	19.53	99.9072
35.78	99.99	19.55	99.9072
35.8	99.99	19.58	99.9072
35.79	99.98	19.6	99.9072
35.79	99.99	19.62	99.9072
35.79	99.98	19.64	99.9105
35.79	99.99	19.67	99.9072
35.79	99.99	19.69	99.9072
35.78	99.99	19.71	99.9072
35.8	99.99	19.74	99.9105
35.82	99.98	19.76	99.9072
35.82	99.98	19.79	99.9072
35.83	99.98	19.81	99.9072
35.82	99.98	19.83	99.9105
35.81	99.98	19.86	99.9105
35.82	99.99	19.88	99.9072
35.84	99.99	19.91	99.9072
35.84	99.99	19.93	99.9072
35.84	99.99	19.95	99.9105
35.83	99.99	19.98	99.9105
35.83	99.99	20	99.9072
35.84	99.99	20.03	99.9072
35.86	99.99	20.05	99.9072
35.86	99.98	20.08	99.9105
35.84	99.99	20.1	99.9105
35.86	99.99	20.13	99.9072
35.84	99.99	20.15	99.9072
35.85	99.99	20.18	99.9072
35.86	99.99	20.21	99.9105
35.86	99.98	20.23	99.9105
35.85	99.99	20.26	99.9105
35.85	99.99	20.28	99.9105
35.86	99.99	20.31	99.9072
35.85	99.99	20.33	99.9072
35.86	99.98	20.36	99.9105
35.88	99.98	20.39	99.9105
35.88	99.98	20.41	99.9105
35.87	99.98	20.44	99.9105
35.87	99.98	20.46	99.9105
35.87	99.98	20.49	99.913
35.88	99.98	20.52	99.9105
35.9	99.99	20.55	99.9105
35.91	99.99	20.57	99.9105
35.9	99.99	20.6	99.9105
35.9	99.99	20.63	99.913
35.9	99.99	20.65	99.913
35.88	99.99	20.68	99.913
35.88	99.99	20.71	99.913
35.89	99.99	20.74	99.913
35.91	99.98	20.77	99.913
35.9	99.98	20.8	99.9163
35.91	99.98	20.82	99.913
35.91	99.99	20.85	99.913
35.91	99.99	20.88	99.913
35.93	99.99	20.91	99.913
35.92	99.99	20.94	99.913
35.92	99.99	20.97	99.913
35.91	99.99	20.99	99.913
35.88	99.99	21.02	99.913
35.91	99.99	21.05	99.9163
35.92	99.99	21.08	99.9163
35.94	99.99	21.11	99.9163
35.94	100	21.14	99.9163
35.93	100	21.17	99.9163
35.93	100.01	21.2	99.9163
35.94	100	21.23	99.9163
35.93	99.98	21.26	99.913
35.93	99.98	21.29	99.913
35.93	99.98	21.32	99.913
35.93	99.99	21.35	99.913
35.94	99.99	21.38	99.913
35.93	99.99	21.41	99.913
35.92	99.99	21.44	99.913
35.94	99.99	21.47	99.913
35.94	99.99	21.5	99.913
35.94	99.99	21.53	99.913
35.93	99.99	21.56	99.9163
35.93	99.99	21.59	99.9163
35.93	99.99	21.62	99.9163
35.95	99.99	21.65	99.9163
35.95	99.99	21.68	99.9163
35.96	99.98	21.71	99.9163
35.96	99.99	21.75	99.9163
35.96	99.99	21.78	99.9163
35.96	100	21.81	99.9163
35.97	99.99	21.84	99.9163
35.97	99.99	21.87	99.9163
35.96	99.99	21.91	99.9163
35.99	99.99	21.94	99.9163
35.99	99.99	21.97	99.9188
36.02	99.99	22	99.9188
36.03	100	22.04	99.9188
36.01	100	22.07	99.9188
36.01	99.99	22.1	99.9221
36.01	99.99	22.14	99.9221
35.99	99.99	22.17	99.9188
35.99	99.99	22.2	99.9188
36	99.99	22.23	99.9188
36	99.99	22.27	99.9188
36.03	99.99	22.3	99.9188
36.04	99.99	22.33	99.9188
36.02	99.99	22.36	99.9221
36.03	99.99	22.39	99.9221
36.02	99.99	22.43	99.9221
36.05	99.99	22.46	99.9221
36.06	99.99	22.5	99.9221
36.05	99.99	22.54	99.9221
36.05	99.99	22.57	99.9221
36.04	99.98	22.6	99.9254
36.05	99.98	22.64	99.9254
36.07	99.99	22.67	99.9254
36.07	99.98	22.71	99.9254
36.06	99.99	22.74	99.9254
36.06	99.98	22.77	99.9254
36.08	99.99	22.81	99.9279
36.1	99.99	22.84	99.9279
36.11	99.99	22.88	99.9279
36.1	99.99	22.92	99.9279
36.1	100	22.95	99.9279
36.09	100	22.98	99.9279
36.1	99.99	23.02	99.9279
36.08	99.99	23.05	99.9279
36.09	99.99	23.09	99.9279
36.08	99.99	23.13	99.9312
36.07	99.99	23.16	99.9312
36.09	99.99	23.19	99.9312
36.09	99.98	23.23	99.9312
36.11	99.99	23.27	99.9346
36.13	99.99	23.3	99.9346
36.11	99.99	23.34	99.9312
36.11	99.99	23.38	99.9312
36.11	99.99	23.41	99.9346
36.11	99.98	23.45	99.9346
36.1	99.98	23.48	99.9346
36.1	99.99	23.52	99.9346
36.11	99.99	23.56	99.937
36.12	99.99	23.59	99.9346
36.14	99.99	23.63	99.9346
36.16	99.99	23.67	99.9346
36.16	99.99	23.7	99.937
36.16	99.99	23.74	99.937
36.16	99.99	23.78	99.937
36.16	99.99	23.82	99.9346
36.16	99.99	23.85	99.937
36.16	99.99	23.89	99.937
36.16	99.99	23.93	99.937
36.17	99.99	23.97	99.9403
36.16	99.99	24.01	99.9403
36.16	99.98	24.05	99.9403
36.16	99.99	24.08	99.9403
36.17	99.98	24.12	99.9403
36.17	99.98	24.16	99.9403
36.17	99.99	24.2	99.9428
36.16	99.99	24.24	99.9428
36.17	99.99	24.27	99.9403
36.15	99.99	24.31	99.9428
36.16	100	24.35	99.9428
36.16	99.99	24.39	99.9428
36.17	99.99	24.43	99.9462
36.17	99.99	24.47	99.9428
36.19	99.99	24.51	99.9462
36.19	99.99	24.55	99.9462
36.19	99.99	24.59	99.9462
36.22	99.99	24.63	99.9495
36.23	99.99	24.66	99.9462
36.23	99.99	24.7	99.9462
36.24	99.99	24.74	99.9495
36.24	99.99	24.78	99.9495
36.25	99.99	24.82	99.9519
36.24	99.99	24.86	99.9495
36.24	99.99	24.9	99.9495
36.22	99.99	24.94	99.9519
36.22	99.98	24.98	99.9519
36.23	99.98	25.02	99.9495
36.21	99.99	25.06	99.9519
36.25	99.98	25.1	99.9519
36.24	99.98	25.14	99.9553
36.24	99.98	25.18	99.9519
36.25	99.99	25.22	99.9519
36.24	100	25.26	99.9553
36.24	100	25.31	99.9519
36.26	99.99	25.35	99.9553
36.26	99.99	25.39	99.9553
36.26	100	25.43	99.9578
36.26	100	25.47	99.9553
36.26	100	25.51	99.9553
36.27	99.99	25.55	99.9578
36.3	99.98	25.59	99.9553
36.29	99.99	25.63	99.9578
36.31	99.99	25.67	99.9578
36.29	99.99	25.72	99.9553
36.27	99.99	25.76	99.9578
36.29	99.98	25.8	99.9578
36.29	99.99	25.84	99.9578
36.3	99.99	25.88	99.9578
36.29	99.99	25.92	99.9578
36.3	100	25.96	99.9578
36.3	99.99	26.01	99.9578
36.33	99.99	26.05	99.9578
36.33	99.99	26.09	99.9578
36.34	99.99	26.13	99.9611
36.33	100	26.18	99.9578
36.33	100	26.22	99.9578
36.33	100	26.26	99.9578
36.35	99.99	26.3	99.9578
36.36	99.99	26.34	99.9611
36.37	99.99	26.38	99.9578
36.37	99.99	26.42	99.9611
36.36	99.99	26.47	99.9578
36.36	99.99	26.51	99.9578
36.35	99.99	26.55	99.9578
36.35	99.99	26.59	99.9578
36.34	99.99	26.64	99.9611
36.36	99.99	26.68	99.9578
36.38	99.99	26.72	99.9611
36.39	99.99	26.77	99.9578
36.41	99.99	26.81	99.9578
36.39	99.99	26.85	99.9611
36.38	99.99	26.9	99.9578
36.39	99.98	26.94	99.9611
36.41	99.98	26.98	99.9578
36.41	99.98	27.03	99.9611
36.42	99.98	27.07	99.9611
36.4	99.99	27.11	99.9611
36.4	99.99	27.15	99.9611
36.41	99.99	27.2	99.9644
36.42	99.99	27.24	99.9611
36.42	99.99	27.28	99.9611
36.43	99.99	27.33	99.9611
36.42	99.99	27.37	99.9611
36.42	99.99	27.42	99.9644
36.45	99.99	27.46	99.9611
36.45	99.99	27.5	99.9644
36.45	99.99	27.54	99.9611
36.48	99.99	27.59	99.9644
36.48	99.99	27.63	99.9611
36.46	99.98	27.68	99.9644
36.45	99.99	27.72	99.9644
36.45	99.99	27.77	99.9644
36.46	99.99	27.81	99.9644
36.46	99.99	27.86	99.9644
36.47	99.99	27.9	99.9644
36.47	99.99	27.94	99.9644
36.5	99.98	27.98	99.9644
36.49	99.98	28.03	99.9644
36.5	99.98	28.07	99.9644
36.51	99.98	28.12	99.9644
36.5	99.98	28.16	99.9644
36.51	99.98	28.21	99.9644
36.52	99.98	28.25	99.9644
36.52	99.98	28.29	99.9644
36.52	99.99	28.34	99.9669
36.53	99.99	28.38	99.9644
36.52	99.99	28.43	99.9669
36.53	99.99	28.47	99.9644
36.53	99.99	28.52	99.9669
36.52	99.99	28.56	99.9644
36.51	99.99	28.61	99.9669
36.51	99.99	28.65	99.9644
36.53	99.99	28.69	99.9669
36.55	99.99	28.74	99.9644
36.56	99.99	28.78	99.9669
36.57	99.98	28.83	99.9644
36.55	99.99	28.87	99.9669
36.56	99.98	28.92	99.9644
36.57	99.99	28.96	99.9669
36.58	99.99	29	99.9669
36.57	99.98	29.05	99.9669
36.58	99.98	29.09	99.9669
36.59	99.98	29.14	99.9669
36.58	99.98	29.18	99.9702
36.6	99.99	29.23	99.9669
36.58	99.99	29.27	99.9702
36.58	99.99	29.32	99.9702
36.6	99.99	29.36	99.9702
36.59	99.99	29.41	99.9702
36.61	99.99	29.45	99.9702
36.61	99.99	29.5	99.9702
36.61	99.99	29.54	99.9702
36.62	99.99	29.59	99.9702
36.62	99.99	29.64	99.9702
36.64	99.99	29.68	99.9702
36.64	99.99	29.72	99.9702
36.64	99.99	29.77	99.9702
36.64	99.99	29.81	99.9727
36.64	99.99	29.86	99.9702
36.67	99.98	29.9	99.9727
36.69	99.98	29.95	99.9702
36.69	99.98	29.99	99.9727
36.66	99.98	30.04	99.9702
36.64	99.99	30.08	99.9727
36.62	99.99	30.13	99.9727
36.62	99.99	30.17	99.9727
36.66	99.99	30.22	99.9727
36.67	99.99	30.26	99.9727
36.67	99.98	30.31	99.9727
36.7	99.99	30.35	99.9727
36.7	99.98	30.4	99.976
36.72	99.99	30.44	99.9727
36.7	99.99	30.48	99.976
36.71	99.99	30.53	99.976
36.69	100	30.58	99.976
36.7	99.99	30.62	99.976
36.72	99.99	30.67	99.976
36.73	99.98	30.71	99.976
36.73	99.97	30.76	99.976
36.74	99.98	30.8	99.976
36.73	99.98	30.85	99.976
36.75	99.99	30.89	99.9793
36.76	99.99	30.94	99.9793
36.76	99.99	30.98	99.9793
36.76	99.99	31.03	99.9793
36.76	99.99	31.07	99.9793
36.77	100	31.12	99.9793
36.77	99.99	31.16	99.9818
36.78	99.99	31.21	99.9793
36.77	99.99	31.25	99.9818
36.78	99.99	31.3	99.9793
36.76	99.99	31.34	99.9818
36.76	99.99	31.39	99.9793
36.79	99.99	31.43	99.9818
36.78	99.98	31.48	99.9818
36.8	99.99	31.53	99.9818
36.78	99.99	31.57	99.9818
36.79	99.99	31.61	99.9818
36.81	99.99	31.66	99.9818
36.81	99.99	31.71	99.9818
36.8	99.99	31.75	99.9818
36.81	99.99	31.79	99.9851
36.82	99.98	31.84	99.9818
36.82	99.98	31.89	99.9851
36.83	99.98	31.93	99.9818
36.81	99.99	31.98	99.9851
36.83	99.99	32.02	99.9818
36.83	99.99	32.07	99.9851
36.85	99.99	32.11	99.9851
36.85	99.98	32.16	99.9851
36.85	99.98	32.2	99.9884
36.85	99.99	32.25	99.9851
36.86	99.99	32.29	99.9884
36.85	99.99	32.34	99.9851
36.86	99.99	32.38	99.9884
36.86	99.99	32.43	99.9851
36.88	99.99	32.47	99.9884
36.87	99.99	32.52	99.9851
36.89	99.99	32.57	99.9884
36.9	99.99	32.61	99.9851
36.87	99.99	32.66	99.9884
36.87	99.99	32.7	99.9851
36.89	99.98	32.74	99.9884
36.9	99.98	32.79	99.9884
36.91	99.98	32.83	99.9884
36.91	99.99	32.88	99.9884
36.9	99.99	32.92	99.9884
36.92	99.99	32.97	99.9884
36.92	99.99	33.02	99.9884
36.93	100	33.06	99.9884
36.94	100	33.11	99.9909
36.95	100	33.15	99.9884
36.96	99.99	33.2	99.9909
36.95	99.99	33.24	99.9884
36.96	99.98	33.29	99.9909
36.96	99.99	33.33	99.9909
36.96	99.99	33.38	99.9884
36.97	99.99	33.42	99.9909
36.96	99.99	33.47	99.9884
36.97	99.99	33.51	99.9909
36.96	99.99	33.56	99.9909
36.96	99.99	33.6	99.9909
36.96	99.99	33.65	99.9909
36.96	99.99	33.69	99.9942
36.96	99.99	33.74	99.9909
36.97	99.99	33.78	99.9909
36.96	100	33.83	99.9909
36.96	100	33.87	99.9909
36.97	100	33.92	99.9942
37.01	99.99	33.96	99.9909
37	99.99	34.01	99.9942
36.99	99.99	34.05	99.9942
36.99	99.99	34.1	99.9909
36.98	99.99	34.14	99.9942
37	99.98	34.18	99.9942
37.03	99.98	34.23	99.9942
37.04	99.98	34.27	99.9942
37.05	99.98	34.32	99.9942
37.05	99.98	34.37	99.9942
37.05	99.98	34.41	99.9942
37.05	99.99	34.46	99.9967
37.04	99.98	34.5	99.9942
37.02	99.98	34.55	99.9942
37.02	99.99	34.59	99.9967
37	99.99	34.64	99.9942
37.01	99.99	34.68	99.9942
37.05	99.99	34.73	99.9967
37.06	99.98	34.77	99.9942
37.09	99.98	34.82	99.9967
37.09	99.98	34.86	99.9967
37.09	99.99	34.91	99.9967
37.11	99.99	34.95	99.9967
37.1	100	35	99.9967
37.1	100	35.04	99.9967
37.11	99.99	35.09	99.9967
37.1	99.99	35.13	99.9967
37.12	99.99	35.17	99.9967
37.12	99.98	35.22	99.9967
37.11	99.99	35.26	99.9967
37.12	99.99	35.31	99.9967
37.12	99.99	35.36	99.9967
37.12	99.99	35.4	99.9967
37.12	99.99	35.44	99.9967
37.12	99.99	35.49	99.9967
37.13	99.99	35.53	99.9967
37.16	99.99	35.58	99.9967
37.16	99.99	35.62	99.9967
37.18	99.99	35.67	99.9967
37.18	100	35.71	99.9967
37.2	100	35.75	99.9967
37.21	100	35.8	99.9967
37.18	99.99	35.84	99.9967
37.21	99.99	35.89	99.9967
37.2	99.99	35.93	99.9967
37.21	100	35.98	100
37.21	99.99	36.02	99.9967
37.21	99.99	36.07	99.9967
37.22	99.99	36.11	99.9967
37.23	99.99	36.16	99.9967
37.26	99.99	36.2	99.9967
37.27	99.99	36.24	99.9967
37.29	99.99	36.29	100
37.27	99.99	36.33	99.9967
37.28	99.98	36.38	99.9967
37.28	99.98	36.42	99.9967
37.27	99.99	36.47	100
37.27	99.99	36.51	99.9967
37.28	100	36.56	99.9967
37.28	100	36.6	99.9967
37.3	100	36.64	100
37.3	100	36.69	99.9967
37.3	99.99	36.73	99.9967
37.32	99.99	36.78	99.9967
37.3	99.99	36.82	100
37.31	99.99	36.86	99.9967
37.3	99.99	36.91	99.9967
37.29	99.99	36.95	99.9967
37.31	99.99	37	100
37.33	99.99	37.04	99.9967
37.34	99.99	37.09	99.9967
37.35	99.99	37.13	99.9967
37.36	99.98	37.17	99.9967
37.36	99.98	37.22	99.9967
37.37	99.98	37.26	99.9967
37.37	99.99	37.31	99.9967
37.37	99.99	37.35	99.9967
37.36	99.99	37.39	99.9967
37.35	99.99	37.44	99.9967
37.35	99.99	37.48	99.9967
37.38	99.98	37.52	99.9967
37.39	99.99	37.57	99.9942
37.41	99.99	37.61	99.9967
37.43	99.99	37.66	99.9967
37.42	99.99	37.7	99.9942
37.43	99.99	37.75	99.9942
37.44	99.99	37.79	99.9942
37.45	99.99	37.83	99.9967
37.45	99.99	37.88	99.9942
37.45	99.99	37.92	99.9942
37.45	99.99	37.97	99.9942
37.46	99.99	38.01	99.9942
37.47	99.99	38.05	99.9942
37.48	99.99	38.1	99.9942
37.47	99.99	38.14	99.9942
37.5	99.99	38.19	99.9942
37.5	99.99	38.23	99.9942
37.5	99.99	38.27	99.9942
37.52	99.99	38.32	99.9942
37.55	99.99	38.36	99.9942
37.55	99.99	38.4	99.9942
37.56	99.98	38.45	99.9909
37.55	99.98	38.49	99.9909
37.54	99.98	38.53	99.9942
37.55	99.99	38.58	99.9942
37.56	100	38.62	99.9942
37.57	99.99	38.67	99.9909
37.58	99.99	38.71	99.9909
37.56	99.99	38.75	99.9909
37.55	99.99	38.8	99.9942
37.56	99.99	38.84	99.9909
37.58	99.99	38.88	99.9909
37.59	99.99	38.93	99.9909
37.61	99.99	38.97	99.9909
37.62	99.99	39.01	99.9884
37.63	99.99	39.06	99.9909
37.64	99.99	39.1	99.9909
37.65	99.98	39.14	99.9909
37.66	99.99	39.19	99.9909
37.66	99.99	39.23	99.9884
37.67	99.99	39.28	99.9884
37.67	99.99	39.32	99.9909
37.68	99.99	39.36	99.9909
37.67	99.99	39.4	99.9909
37.67	99.99	39.45	99.9884
37.65	100	39.49	99.9884
37.67	100	39.53	99.9884
37.67	99.99	39.58	99.9884
37.72	99.99	39.62	99.9909
37.73	99.98	39.66	99.9884
37.73	99.98	39.71	99.9884
37.72	99.99	39.75	99.9884
37.73	99.99	39.79	99.9884
37.74	99.99	39.84	99.9884
37.74	99.99	39.88	99.9884
37.76	99.99	39.92	99.9884
37.75	99.99	39.97	99.9884
37.79	99.99	40.01	99.9884
37.79	99.99	40.05	99.9884
37.81	99.99	40.1	99.9884
37.83	99.98	40.14	99.9851
37.83	99.98	40.18	99.9851
37.83	99.98	40.22	99.9851
37.83	99.99	40.27	99.9884
37.83	99.99	40.31	99.9884
37.85	99.99	40.35	99.9851
37.86	99.99	40.4	99.9851
37.88	99.99	40.44	99.9851
37.88	99.99	40.48	99.9851
37.89	99.99	40.53	99.9851
37.89	99.99	40.57	99.9851
37.88	100	40.61	99.9851
37.88	100	40.65	99.9818
37.9	99.99	40.7	99.9818
37.93	99.99	40.74	99.9818
37.95	99.99	40.78	99.9851
37.95	99.99	40.82	99.9851
37.96	99.99	40.87	99.9851
37.96	99.99	40.91	99.9851
37.94	99.99	40.95	99.9851
37.93	99.99	41	99.9818
37.94	99.99	41.04	99.9818
37.97	99.99	41.08	99.9818
37.99	99.99	41.12	99.9818
38.01	99.99	41.17	99.9818
38.02	100	41.21	99.9818
38.02	99.99	41.25	99.9818
38.04	99.99	41.3	99.9818
38.03	99.99	41.34	99.9818
38.04	99.99	41.38	99.9793
38.04	99.99	41.42	99.9793
38.06	99.99	41.46	99.9793
38.06	99.99	41.51	99.9793
38.06	99.99	41.55	99.9793
38.07	99.99	41.59	99.9793
38.07	99.99	41.63	99.9793
38.09	99.99	41.67	99.976
38.11	99.99	41.72	99.9793
38.1	99.99	41.76	99.9793
38.1	99.99	41.8	99.9793
38.11	100	41.85	99.9793
38.11	99.99	41.89	99.9793
38.13	99.99	41.93	99.9793
38.14	99.99	41.97	99.9793
38.15	99.99	42.02	99.9793
38.18	99.98	42.06	99.9793
38.17	99.98	42.1	99.9793
38.19	99.98	42.14	99.9793
38.19	99.99	42.18	99.976
38.2	99.99	42.23	99.976
38.22	99.98	42.27	99.976
38.23	99.98	42.31	99.976
38.25	99.98	42.35	99.976
38.26	99.99	42.39	99.976
38.23	99.99	42.44	99.976
38.24	99.99	42.48	99.976
38.23	99.99	42.52	99.976
38.25	99.99	42.56	99.976
38.27	99.99	42.6	99.976
38.28	99.99	42.65	99.976
38.31	99.99	42.69	99.976
38.31	99.99	42.73	99.976
38.32	99.98	42.77	99.976
38.33	99.99	42.82	99.976
38.33	99.99	42.86	99.976
38.34	99.99	42.9	99.976
38.35	99.99	42.94	99.9727
38.36	99.99	42.98	99.9727
38.41	99.98	43.02	99.9727
38.41	99.98	43.07	99.9727
38.43	99.98	43.11	99.9727
38.42	99.98	43.15	99.9727
38.41	99.99	43.19	99.9727
38.41	99.99	43.23	99.9702
38.42	99.99	43.27	99.9702
38.46	99.99	43.32	99.9702
38.49	99.99	43.36	99.9702
38.5	99.99	43.4	99.9702
38.51	99.99	43.44	99.9702
38.49	99.99	43.48	99.9702
38.53	99.99	43.52	99.9702
38.54	99.99	43.56	99.9702
38.56	99.99	43.61	99.9702
38.55	99.99	43.65	99.9702
38.55	99.99	43.69	99.9702
38.56	99.99	43.73	99.9702
38.56	99.99	43.78	99.9702
38.59	99.99	43.82	99.9702
38.58	99.99	43.86	99.9702
38.58	99.99	43.9	99.9702
38.58	99.99	43.94	99.9702
38.59	99.99	43.98	99.9702
38.59	99.99	44.02	99.9702
38.6	99.99	44.06	99.9669
38.62	99.99	44.1	99.9669
38.65	99.99	44.15	99.9669
38.67	99.99	44.19	99.9669
38.67	99.99	44.23	99.9702
38.67	99.99	44.27	99.9702
38.69	99.99	44.31	99.9702
38.7	99.99	44.35	99.9702
38.73	99.99	44.4	99.9702
38.71	100	44.44	99.9669
38.71	100	44.48	99.9669
38.71	100	44.52	99.9669
38.72	99.99	44.56	99.9669
38.77	99.99	44.6	99.9669
38.78	99.99	44.64	99.9669
38.81	99.99	44.69	99.9669
38.82	99.99	44.73	99.9644
38.82	99.99	44.77	99.9644
38.82	99.99	44.81	99.9644
38.82	99.99	44.85	99.9644
38.82	99.99	44.89	99.9644
38.82	99.99	44.93	99.9644
38.82	99.99	44.97	99.9644
38.83	99.99	45.01	99.9644
38.87	99.99	45.05	99.9611
38.9	99.99	45.1	99.9611
38.92	99.99	45.14	99.9611
38.91	99.99	45.18	99.9611
38.9	99.99	45.22	99.9611
38.91	99.99	45.26	99.9611
38.92	99.99	45.3	99.9611
38.94	99.99	45.34	99.9578
38.97	99.99	45.38	99.9578
39	99.98	45.42	99.9611
39.03	99.99	45.46	99.9611
39.03	99.99	45.51	99.9611
39.03	99.99	45.55	99.9611
39.04	99.99	45.59	99.9611
39.07	99.98	45.63	99.9578
39.08	99.99	45.67	99.9578
39.1	99.98	45.71	99.9578
39.11	99.99	45.75	99.9578
39.13	99.99	45.79	99.9611
39.15	99.99	45.83	99.9578
39.14	99.99	45.87	99.9578
39.15	100	45.91	99.9578
39.15	99.99	45.95	99.9578
39.15	100	45.99	99.9578
39.15	99.99	46.04	99.9553
39.17	99.99	46.08	99.9553
39.18	99.99	46.12	99.9553
39.21	99.99	46.16	99.9553
39.21	99.99	46.2	99.9578
39.22	99.99	46.24	99.9553
39.23	99.99	46.28	99.9553
39.26	99.99	46.32	99.9553
39.28	99.99	46.36	99.9553
39.3	100	46.4	99.9553
39.33	99.99	46.44	99.9519
39.36	99.99	46.48	99.9519
39.37	99.99	46.52	99.9519
39.38	99.99	46.56	99.9553
39.36	99.99	46.61	99.9519
39.36	99.99	46.65	99.9519
39.37	100	46.68	99.9519
39.38	100	46.72	99.9519
39.39	99.99	46.77	99.9495
39.42	99.99	46.81	99.9495
39.44	99.99	46.85	99.9495
39.45	99.99	46.89	99.9495
39.47	99.99	46.93	99.9519
39.47	99.99	46.97	99.9495
39.48	99.99	47.01	99.9495
39.49	99.99	47.05	99.9495
39.49	99.99	47.09	99.9495
39.52	99.98	47.13	99.9462
39.51	99.99	47.17	99.9462
39.53	99.99	47.21	99.9462
39.57	99.99	47.25	99.9428
39.59	99.99	47.29	99.9462
39.6	99.99	47.33	99.9462
39.62	99.99	47.37	99.9462
39.62	99.99	47.41	99.9428
39.65	99.99	47.45	99.9428
39.65	99.99	47.49	99.9428
39.66	99.99	47.53	99.9428
39.69	99.99	47.57	99.9428
39.71	99.99	47.61	99.9428
39.73	99.99	47.65	99.9428
39.74	99.99	47.69	99.9403
39.74	99.99	47.73	99.9403
39.74	99.99	47.77	99.9403
39.75	99.99	47.81	99.9428
39.79	99.99	47.85	99.9403
39.8	99.99	47.89	99.9403
39.8	99.99	47.93	99.9403
39.81	99.99	47.97	99.937
39.82	99.99	48.01	99.9403
39.86	99.99	48.05	99.9403
39.9	99.99	48.09	99.9403
39.91	99.99	48.13	99.937
39.9	99.99	48.17	99.937
39.89	99.99	48.21	99.9403
39.9	100	48.25	99.9403
39.93	99.99	48.29	99.937
39.95	99.99	48.33	99.937
39.96	99.99	48.37	99.937
39.98	99.98	48.41	99.9403
40	99.99	48.45	99.937
40.01	99.99	48.49	99.937
40.03	99.99	48.53	99.937
40.05	100	48.57	99.937
40.06	100	48.61	99.937
40.08	100	48.65	99.937
40.08	100	48.69	99.937
40.08	100	48.73	99.937
40.13	99.99	48.77	99.9346
40.14	99.99	48.81	99.937
40.14	99.99	48.85	99.937
40.14	99.99	48.89	99.9346
40.14	99.99	48.93	99.9346
40.14	99.99	48.97	99.9346
40.16	99.99	49.01	99.937
40.19	99.99	49.05	99.9346
40.23	99.99	49.09	99.9346
40.24	99.99	49.13	99.9346
40.26	99.99	49.17	99.9346
40.27	100	49.21	99.9346
40.31	100	49.25	99.9346
40.34	99.99	49.29	99.9346
40.36	99.99	49.33	99.9346
40.39	99.99	49.37	99.9312
40.41	99.98	49.41	99.9346
40.41	99.98	49.45	99.9346
40.41	99.98	49.49	99.9346
40.41	99.99	49.53	99.9312
40.42	99.99	49.57	99.9346
40.47	99.98	49.61	99.9346
40.48	99.98	49.65	99.9346
40.5	99.98	49.68	99.9312
40.51	99.99	49.72	99.9346
40.52	99.99	49.76	99.9346
40.52	100	49.8	99.9346
40.52	100	49.84	99.9312
40.56	100	49.88	99.9312
40.59	100	49.92	99.9346
40.61	99.99	49.96	99.9312
40.64	100	50	99.9312
40.65	100	50.04	99.9312
40.64	100	50.08	99.9346
40.65	100	50.12	99.9312
40.66	100	50.16	99.9312
40.66	99.99	50.2	99.9346
40.68	99.99	50.24	99.9312
40.7	99.99	50.28	99.9312
40.72	99.99	50.31	99.9312
40.75	99.99	50.35	99.9312
40.78	99.99	50.39	99.9312
40.8	99.99	50.43	99.9312
40.79	99.99	50.47	99.9346
40.81	100	50.51	99.9312
40.82	100	50.55	99.9312
40.85	99.99	50.59	99.9312
40.87	99.99	50.63	99.9312
40.9	99.99	50.67	99.9312
40.92	99.99	50.71	99.9312
40.94	99.99	50.75	99.9312
40.97	99.99	50.79	99.9312
40.96	99.99	50.82	99.9312
40.97	99.99	50.86	99.9346
40.97	99.99	50.9	99.9312
41.02	99.99	50.94	99.9312
41.04	99.99	50.98	99.9312
41.06	99.99	51.02	99.9312
41.03	100	51.06	99.9312
41.05	99.99	51.1	99.9312
41.07	100	51.14	99.9312
41.1	99.99	51.18	99.9312
41.13	99.99	51.22	99.9312
41.14	99.99	51.26	99.9312
41.16	99.99	51.3	99.9312
41.18	99.99	51.33	99.9312
41.18	99.99	51.37	99.9312
41.2	99.99	51.41	99.9279
41.2	100	51.45	99.9312
41.21	100	51.49	99.9312
41.25	100	51.53	99.9312
41.27	100	51.57	99.9312
41.29	100	51.61	99.9312
41.32	99.99	51.65	99.9312
41.35	100	51.68	99.9279
41.37	99.99	51.72	99.9312
41.38	99.99	51.76	99.9312
41.4	99.99	51.8	99.9279
41.4	100	51.84	99.9279
41.42	99.99	51.88	99.9279
41.45	99.99	51.92	99.9279
41.47	99.99	51.96	99.9279
41.47	99.99	52	99.9279
41.48	99.99	52.04	99.9254
41.48	99.99	52.07	99.9279
41.5	100	52.11	99.9254
41.54	100	52.15	99.9254
41.57	99.99	52.19	99.9254
41.6	99.99	52.23	99.9254
41.6	99.99	52.27	99.9254
41.63	100	52.31	99.9221
41.64	99.99	52.35	99.9254
41.67	99.99	52.39	99.9254
41.69	100	52.43	99.9221
41.7	100	52.47	99.9221
41.7	100	52.5	99.9221
41.7	100	52.54	99.9221
41.73	100	52.58	99.9221
41.75	100	52.62	99.9221
41.81	100	52.66	99.9221
41.82	100	52.7	99.9188
41.83	100	52.74	99.9221
41.85	99.99	52.78	99.9188
41.86	99.99	52.81	99.9188
41.89	99.99	52.85	99.9221
41.91	99.99	52.89	99.9188
41.91	100	52.93	99.9188
41.92	100	52.97	99.9188
41.94	100	53.01	99.9188
41.96	100	53.04	99.9163
41.97	100	53.08	99.9188
42.01	99.99	53.12	99.9163
42.02	99.99	53.16	99.9188
42.07	99.99	53.2	99.9163
42.08	99.99	53.24	99.9163
42.11	99.98	53.28	99.913
42.11	99.99	53.32	99.9163
42.11	99.99	53.36	99.913
42.12	100	53.4	99.913
42.16	99.99	53.44	99.913
42.18	99.99	53.47	99.913
42.21	99.99	53.51	99.9163
42.24	99.99	53.55	99.913
42.22	99.99	53.59	99.913
42.23	100	53.63	99.913
42.25	100	53.67	99.913
42.26	100	53.7	99.9105
42.3	100	53.74	99.913
42.33	100	53.78	99.9105
42.35	99.99	53.82	99.913
42.35	99.99	53.86	99.9105
42.38	99.99	53.9	99.9105
42.4	99.99	53.94	99.9105
42.42	100	53.97	99.9105
42.45	100	54.01	99.9105
42.47	100	54.05	99.9105
42.5	100	54.09	99.9105
42.51	100	54.13	99.9072
42.53	100	54.17	99.9105
42.54	100	54.21	99.9072
42.54	99.99	54.25	99.9072
42.57	100	54.28	99.9105
42.6	99.99	54.32	99.9072
42.6	99.99	54.36	99.9072
42.65	100	54.4	99.9072
42.66	100	54.44	99.9072
42.67	99.99	54.48	99.9039
42.7	99.99	54.51	99.9072
42.7	99.99	54.55	99.9039
42.74	100	54.59	99.9039
42.75	100	54.63	99.9039
42.76	100	54.67	99.9039
42.79	100	54.71	99.9014
42.81	100	54.75	99.9039
42.83	99.99	54.79	99.9014
42.87	100	54.82	99.9014
42.89	99.99	54.86	99.9014
42.91	100	54.9	99.9014
42.92	100	54.94	99.9014
42.92	100	54.98	99.9014
42.92	100	55.01	99.8981
42.94	99.99	55.05	99.9014
42.98	99.99	55.09	99.8981
43.02	100	55.13	99.8981
43.04	100	55.17	99.8981
43.07	100	55.21	99.8981
43.08	100	55.25	99.8981
43.09	100	55.29	99.8956
43.11	100	55.32	99.8956
43.11	100	55.36	99.8956
43.13	100	55.4	99.8956
43.16	99.99	55.44	99.8923
43.18	100	55.48	99.8956
43.21	100	55.52	99.8923
43.24	99.99	55.56	99.8956
43.26	99.99	55.59	99.8923
43.28	100	55.63	99.8923
43.31	100	55.67	99.8956
43.34	100	55.71	99.8923
43.36	100	55.75	99.8956
43.35	100	55.78	99.8923
43.38	100	55.82	99.8923
43.38	100	55.86	99.8923
43.42	100	55.9	99.8923
43.43	100	55.94	99.8923
43.45	100	55.98	99.8923
43.48	100	56.02	99.889
43.51	100	56.05	99.8923
43.56	100	56.09	99.889
43.58	100	56.13	99.8923
43.58	100	56.17	99.889
43.6	100	56.21	99.889
43.64	100	56.24	99.889
43.66	100	56.28	99.889
43.68	100	56.32	99.889
43.71	100	56.36	99.889
43.72	100	56.4	99.8865
43.75	100	56.44	99.889
43.78	99.99	56.47	99.889
43.81	99.99	56.51	99.889
43.82	99.99	56.55	99.889
43.84	100	56.59	99.8865
43.85	100	56.63	99.889
43.86	100	56.67	99.8865
43.88	100	56.71	99.889
43.89	99.99	56.75	99.8865
43.93	99.99	56.78	99.8865
43.96	99.99	56.82	99.8865
43.99	99.99	56.86	99.8865
44.01	99.99	56.9	99.8865
44.02	100	56.93	99.8865
44.05	99.99	56.97	99.8832
44.06	100	57.01	99.8865
44.07	100	57.05	99.8832
44.1	99.99	57.09	99.8865
44.12	99.99	57.13	99.8865
44.15	99.99	57.16	99.8832
44.15	99.99	57.2	99.8865
44.16	99.99	57.24	99.8832
44.18	99.99	57.28	99.8865
44.21	99.99	57.31	99.8832
44.25	99.99	57.35	99.8832
44.27	99.99	57.39	99.8832
44.28	99.98	57.42	99.8832
44.31	99.98	57.46	99.8865
44.31	99.99	57.5	99.8832
44.34	99.99	57.54	99.8832
44.38	100	57.57	99.8832
44.4	100	57.61	99.8832
44.44	100	57.65	99.8799
44.44	100	57.69	99.8832
44.47	100	57.72	99.8799
44.49	100	57.76	99.8799
44.53	100	57.8	99.8799
44.55	100	57.83	99.8799
44.56	99.99	57.87	99.8774
44.58	99.99	57.91	99.8799
44.6	99.99	57.94	99.8774
44.6	100	57.98	99.8774
44.62	100	58.02	99.8774
44.65	100	58.05	99.8774
44.7	99.99	58.09	99.8774
44.73	99.99	58.13	99.8774
44.75	99.99	58.17	99.8741
44.76	100	58.2	99.8774
44.78	99.99	58.24	99.8774
44.79	100	58.28	99.8741
44.83	99.99	58.31	99.8774
44.84	99.99	58.35	99.8741
44.87	100	58.39	99.8774
44.86	100	58.43	99.8741
44.86	100	58.46	99.8741
44.89	100	58.5	99.8774
44.92	100	58.54	99.8741
44.96	100	58.57	99.8741
44.98	99.99	58.61	99.8741
44.99	99.99	58.65	99.8741
45.02	99.99	58.69	99.8716
45.03	99.99	58.72	99.8741
45.06	99.99	58.76	99.8716
45.09	99.99	58.8	99.8741
45.12	99.99	58.84	99.8741
45.15	99.99	58.87	99.8716
45.15	99.99	58.91	99.8741
45.17	99.99	58.95	99.8716
45.23	99.98	58.99	99.8716
45.24	99.99	59.03	99.8741
45.27	99.99	59.06	99.8716
45.28	99.99	59.1	99.8716
45.29	100	59.14	99.8716
45.33	99.99	59.18	99.8716
45.35	100	59.22	99.8716
45.36	100	59.25	99.8716
45.38	100	59.29	99.8716
45.41	100	59.33	99.8716
45.45	100	59.37	99.8716
45.46	99.99	59.41	99.8683
45.49	99.99	59.44	99.8716
45.51	99.99	59.48	99.8683
45.52	100	59.52	99.8683
45.54	100	59.56	99.8683
45.55	100	59.6	99.8683
45.59	99.99	59.64	99.8683
45.63	99.99	59.68	99.8683
45.66	99.99	59.71	99.8683
45.67	99.99	59.75	99.8649
45.66	100	59.79	99.8683
45.7	100	59.83	99.8649
45.72	100.01	59.87	99.8683
45.75	100	59.91	99.8683
45.75	100	59.95	99.8649
45.76	100	59.99	99.8683
45.8	100	60.02	99.8649
45.82	100	60.06	99.8649
45.84	100	60.1	99.8683
45.86	99.99	60.14	99.8649
45.88	99.98	60.18	99.8649
45.91	99.98	60.22	99.8649
45.94	99.98	60.26	99.8649
45.98	99.99	60.3	99.8649
46	99.99	60.33	99.8649
46.04	99.99	60.37	99.8649
46.05	100	60.41	99.8625
46.07	99.99	60.45	99.8649
46.07	99.99	60.49	99.8649
46.07	99.99	60.53	99.8649
46.1	99.99	60.56	99.8649
46.14	99.99	60.6	99.8625
46.18	100	60.64	99.8649
46.21	100	60.68	99.8649
46.21	100	60.72	99.8625
46.23	100	60.76	99.8649
46.26	99.99	60.8	99.8625
46.29	99.99	60.84	99.8649
46.31	99.99	60.88	99.8625
46.31	99.99	60.91	99.8625
46.31	99.99	60.95	99.8649
46.32	99.99	60.99	99.8625
46.35	99.99	61.03	99.8649
46.37	100	61.07	99.8625
46.41	100	61.11	99.8649
46.45	100	61.15	99.8625
46.49	99.99	61.18	99.8625
46.52	99.99	61.22	99.8625
46.56	99.99	61.26	99.8625
46.57	99.99	61.3	99.8649
46.59	99.99	61.34	99.8625
46.61	99.99	61.38	99.8625
46.61	100	61.42	99.8625
46.62	100	61.45	99.8625
46.64	100	61.49	99.8625
46.68	100	61.53	99.8625
46.71	100	61.57	99.8591
46.72	100	61.61	99.8625
46.75	99.99	61.65	99.8591
46.77	99.99	61.69	99.8625
46.81	100	61.73	99.8625
46.83	99.99	61.77	99.8625
46.85	100	61.8	99.8625
46.88	99.99	61.84	99.8591
46.94	100	61.88	99.8625
46.96	99.99	61.92	99.8591
46.98	99.99	61.96	99.8625
47	99.99	62	99.8591
47.03	99.99	62.04	99.8625
47.04	99.99	62.07	99.8591
47.05	100	62.11	99.8591
47.07	100	62.15	99.8625
47.08	100	62.19	99.8591
47.08	100	62.23	99.8625
47.12	99.99	62.27	99.8591
47.13	99.99	62.31	99.8625
47.16	100	62.34	99.8591
47.2	99.99	62.38	99.8625
47.2	99.99	62.42	99.8591
47.22	99.99	62.46	99.8591
47.23	100	62.5	99.8625
47.27	99.99	62.54	99.8591
47.32	99.98	62.58	99.8625
47.33	99.99	62.62	99.8591
47.36	99.99	62.65	99.8591
47.35	100	62.69	99.8591
47.38	100	62.73	99.8591
47.41	100	62.77	99.8591
47.43	100	62.81	99.8591
47.45	100	62.85	99.8567
47.48	100	62.89	99.8591
47.5	100.01	62.93	99.8567
47.52	100.01	62.97	99.8591
47.54	100	63	99.8567
47.57	100	63.04	99.8591
47.6	99.99	63.08	99.8567
47.61	100	63.12	99.8591
47.63	100	63.16	99.8567
47.64	99.99	63.2	99.8591
47.66	100	63.24	99.8567
47.69	100	63.27	99.8567
47.71	99.99	63.31	99.8567
47.73	100	63.35	99.8567
47.77	99.99	63.39	99.8567
47.8	99.99	63.43	99.8567
47.83	99.99	63.47	99.8567
47.86	99.99	63.51	99.8567
47.87	99.99	63.55	99.8567
47.89	100	63.58	99.8567
47.89	100	63.62	99.8567
47.93	100	63.66	99.8567
47.94	100	63.7	99.8567
47.97	100	63.74	99.8567
47.99	100	63.78	99.8534
48.02	100	63.82	99.8567
48.04	99.99	63.86	99.8567
48.07	100	63.9	99.8567
48.09	99.99	63.94	99.8567
48.13	100	63.97	99.8567
48.15	99.99	64.01	99.8534
48.18	99.99	64.05	99.8567
48.2	100	64.09	99.8534
48.21	100	64.13	99.8567
48.24	100	64.17	99.8534
48.27	99.99	64.21	99.8567
48.29	100	64.24	99.8534
48.32	99.99	64.28	99.8534
48.35	100	64.32	99.8534
48.37	100	64.36	99.8534
48.37	100	64.4	99.8534
48.38	100	64.44	99.8534
48.4	99.99	64.48	99.8534
48.42	99.99	64.52	99.8534
48.43	99.99	64.56	99.8534
48.45	99.99	64.6	99.8534
48.49	100	64.63	99.85
48.51	100	64.67	99.8534
48.55	100	64.71	99.85
48.58	100	64.75	99.8534
48.61	99.99	64.79	99.8534
48.62	99.99	64.83	99.85
48.65	99.99	64.87	99.8534
48.68	99.99	64.9	99.85
48.69	100	64.94	99.85
48.72	100	64.98	99.85
48.75	100	65.02	99.85
48.74	100	65.06	99.85
48.77	99.99	65.1	99.85
48.79	99.99	65.14	99.8475
48.81	99.99	65.18	99.85
48.85	100	65.22	99.85
48.86	100	65.26	99.85
48.89	100	65.29	99.85
48.91	100	65.33	99.8475
48.91	100	65.37	99.85
48.94	100	65.41	99.85
48.97	100	65.45	99.85
48.99	100	65.49	99.85
49.02	100	65.53	99.8475
49.06	100	65.57	99.85
49.07	99.99	65.6	99.8475
49.08	99.99	65.64	99.85
49.1	100	65.68	99.85
49.11	99.99	65.72	99.8475
49.16	99.99	65.76	99.85
49.19	99.99	65.8	99.8475
49.23	99.99	65.84	99.85
49.24	100	65.88	99.8475
49.24	100	65.92	99.8475
49.25	100	65.96	99.8475
49.28	100	66	99.8475
49.32	99.99	66.04	99.8475
49.34	99.99	66.07	99.8475
49.36	100	66.11	99.8442
49.37	100	66.15	99.8475
49.4	100	66.19	99.8475
49.42	100	66.23	99.8442
49.42	100	66.27	99.8475
49.45	100	66.31	99.8442
49.49	100	66.35	99.8475
49.51	100	66.39	99.8442
49.54	100	66.43	99.8442
49.55	100	66.47	99.8442
49.56	100	66.5	99.8442
49.59	99.99	66.54	99.8442
49.6	99.99	66.58	99.8442
49.6	99.99	66.62	99.8442
49.61	99.99	66.66	99.8442
49.65	99.99	66.7	99.8442
49.68	99.99	66.74	99.8442
49.72	99.99	66.78	99.8442
49.75	99.99	66.82	99.8475
49.78	99.99	66.86	99.8442
49.8	99.99	66.9	99.8442
49.82	99.99	66.94	99.8442
49.84	99.99	66.98	99.8442
49.88	99.99	67.01	99.8475
49.89	99.99	67.05	99.8442
49.93	99.99	67.09	99.8442
49.94	99.99	67.13	99.8442
49.96	99.99	67.17	99.8442
49.97	99.98	67.21	99.8442
49.98	99.98	67.25	99.8442
50	99.99	67.29	99.8442
50.02	99.99	67.33	99.8442
50.05	100	67.37	99.8442
50.1	100	67.41	99.8442
50.12	100	67.44	99.8442
50.14	100	67.48	99.8442
50.16	100	67.52	99.8409
50.16	100	67.56	99.8442
50.17	100	67.6	99.8409
50.21	100	67.64	99.8442
50.23	100	67.68	99.8442
50.26	100	67.72	99.8409
50.27	100	67.76	99.8442
50.3	99.99	67.8	99.8409
50.33	99.99	67.84	99.8409
50.36	99.99	67.88	99.8409
50.39	99.99	67.92	99.8409
50.42	99.99	67.95	99.8409
50.45	99.99	67.99	99.8409
50.46	99.99	68.03	99.8409
50.47	99.99	68.07	99.8384
50.49	99.99	68.11	99.8409
50.5	99.99	68.15	99.8409
50.53	100	68.19	99.8384
50.55	100	68.23	99.8409
50.57	100	68.27	99.8384
50.59	100	68.31	99.8384
50.61	100	68.35	99.8384
50.6	100	68.39	99.8384
50.63	100	68.43	99.8409
50.66	100	68.47	99.8384
50.67	100	68.51	99.8384
50.71	100	68.55	99.8384
50.74	99.99	68.59	99.8384
50.76	99.99	68.62	99.8384
50.8	99.99	68.66	99.8384
50.82	99.99	68.7	99.8409
50.82	99.99	68.74	99.8384
50.85	99.99	68.78	99.8384
50.87	99.99	68.82	99.8384
50.9	99.99	68.86	99.8384
50.9	99.98	68.9	99.8384
50.93	99.99	68.94	99.8384
50.93	99.99	68.98	99.8384
50.94	99.99	69.02	99.8384
50.97	99.99	69.06	99.8384
51	99.99	69.1	99.8384
51.02	99.99	69.14	99.8384
51.02	99.99	69.17	99.8351
51.06	100	69.21	99.8384
51.1	100	69.25	99.8351
51.11	100	69.29	99.8384
51.14	100	69.33	99.8351
51.16	100	69.37	99.8351
51.17	100	69.41	99.8384
51.18	100	69.45	99.8351
51.21	99.99	69.49	99.8384
51.23	99.99	69.53	99.8351
51.25	99.99	69.57	99.8351
51.27	99.99	69.61	99.8351
51.29	100	69.65	99.8351
51.32	99.99	69.69	99.8326
51.34	99.99	69.73	99.8351
51.38	99.99	69.77	99.8326
51.38	99.99	69.81	99.8351
51.4	99.99	69.85	99.8326
51.41	99.99	69.89	99.8326
51.43	99.99	69.93	99.8351
51.46	99.99	69.97	99.8326
51.47	99.99	70	99.8326
51.5	99.99	70.05	99.8326
51.5	99.99	70.09	99.8326
51.52	100	70.12	99.8326
51.56	100	70.17	99.8326
51.59	100	70.21	99.8326
51.62	99.99	70.25	99.8326
51.64	99.99	70.29	99.8326
51.66	100	70.33	99.8326
51.68	100	70.36	99.8326
51.71	100	70.4	99.8293
51.72	100	70.44	99.8326
51.73	100	70.48	99.8326
51.75	100	70.52	99.8293
51.76	100	70.56	99.8326
51.81	100	70.6	99.8293
51.8	100	70.64	99.8293
51.84	100	70.68	99.8293
51.85	100	70.72	99.8293
51.87	100	70.76	99.8293
51.88	100	70.8	99.8293
51.93	100	70.84	99.826
51.92	99.99	70.88	99.8293
51.94	100	70.92	99.8293
51.96	100	70.96	99.826
51.97	100	71	99.8293
51.99	100	71.04	99.826
52.01	99.99	71.08	99.826
52.04	100	71.12	99.826
52.07	100	71.16	99.826
52.08	100	71.2	99.8235
52.11	100	71.24	99.826
52.11	99.99	71.28	99.8235
52.16	100	71.32	99.8235
52.19	99.99	71.36	99.8235
52.2	99.99	71.4	99.8235
52.21	99.99	71.44	99.8202
52.21	99.99	71.48	99.8235
52.23	99.99	71.52	99.8235
52.26	99.99	71.56	99.8235
52.3	99.99	71.6	99.8235
52.33	100	71.64	99.8202
52.34	99.99	71.68	99.8235
52.36	100	71.72	99.8202
52.37	99.99	71.76	99.8202
52.41	99.99	71.8	99.8202
52.44	99.99	71.84	99.8202
52.47	99.99	71.88	99.8202
52.49	99.98	71.92	99.8202
52.48	99.99	71.96	99.8202
52.5	99.99	72	99.8202
52.51	99.99	72.04	99.8202
52.52	99.99	72.08	99.8202
52.54	99.99	72.12	99.8202
52.56	99.99	72.16	99.8177
52.57	99.99	72.2	99.8202
52.59	100	72.24	99.8177
52.61	100	72.28	99.8202
52.62	100	72.32	99.8177
52.66	100	72.36	99.8177
52.67	100	72.4	99.8202
52.7	100	72.44	99.8177
52.73	100	72.48	99.8177
52.75	100	72.52	99.8177
52.78	100	72.56	99.8177
52.78	99.99	72.6	99.8144
52.81	99.99	72.64	99.8177
52.84	99.99	72.68	99.8144
52.86	100	72.72	99.8144
52.88	100	72.76	99.8144
52.88	100	72.8	99.8144
52.93	99.99	72.84	99.8144
52.96	99.99	72.88	99.8111
52.99	99.98	72.92	99.8144
53	99.98	72.96	99.8111
53.01	99.99	73	99.8111
53.01	99.99	73.04	99.8144
53.03	100	73.08	99.8111
53.04	100	73.12	99.8111
53.07	100	73.16	99.8111
53.1	100	73.2	99.8111
53.12	99.99	73.24	99.8144
53.14	99.99	73.28	99.8111
53.17	99.99	73.32	99.8111
53.18	99.99	73.36	99.8111
53.21	99.99	73.4	99.8111
53.2	99.99	73.44	99.8111
53.22	99.99	73.48	99.8111
53.24	100	73.52	99.8111
53.26	99.99	73.56	99.8111
53.28	99.99	73.6	99.8111
53.29	99.99	73.64	99.8111
53.3	99.99	73.68	99.8086
53.32	99.99	73.72	99.8111
53.34	99.99	73.76	99.8111
53.35	100	73.8	99.8086
53.37	100	73.84	99.8111
53.39	100	73.88	99.8086
53.45	100	73.93	99.8111
53.48	99.99	73.97	99.8111
53.51	99.99	74.01	99.8086
53.51	99.99	74.05	99.8111
53.52	99.99	74.09	99.8086
53.53	99.99	74.13	99.8086
53.55	99.98	74.17	99.8111
53.57	99.99	74.21	99.8086
53.58	99.99	74.25	99.8086
53.61	99.99	74.29	99.8086
53.63	99.99	74.33	99.8086
53.68	99.98	74.37	99.8086
53.68	99.98	74.41	99.8086
53.69	99.98	74.45	99.8086
53.7	99.99	74.49	99.8086
53.71	99.99	74.53	99.8086
53.73	99.99	74.57	99.8053
53.75	99.99	74.61	99.8053
53.78	99.99	74.65	99.8086
53.81	99.99	74.69	99.8053
53.84	99.99	74.73	99.8053
53.85	99.99	74.77	99.8053
53.88	99.99	74.81	99.8053
53.9	100	74.85	99.8028
53.91	99.99	74.9	99.8053
53.91	99.99	74.94	99.8053
53.94	100	74.98	99.8028
53.95	99.99	75.02	99.8028
53.96	99.99	75.06	99.8028
53.98	99.99	75.1	99.8028
53.99	99.99	75.14	99.8028
54.02	99.99	75.18	99.8028
54.03	99.99	75.22	99.8028
54.04	99.99	75.26	99.8028
54.06	99.99	75.3	99.8028
54.07	99.99	75.34	99.8028
54.09	100	75.38	99.7995
54.11	99.99	75.42	99.8028
54.13	99.99	75.47	99.8028
54.15	99.99	75.51	99.7995
54.17	99.99	75.55	99.8028
54.2	100	75.59	99.7995
54.22	100	75.63	99.7995
54.24	100	75.67	99.8028
54.26	100	75.71	99.7995
54.25	100	75.75	99.7995
54.27	100	75.79	99.7995
54.31	99.99	75.83	99.7995
54.32	99.99	75.87	99.7995
54.36	99.99	75.91	99.7995
54.38	99.99	75.95	99.7995
54.4	99.99	75.99	99.8028
54.42	99.99	76.03	99.7995
54.43	99.99	76.07	99.7995
54.44	99.99	76.11	99.7995
54.45	99.99	76.15	99.7995
54.45	99.99	76.19	99.8028
54.48	100	76.24	99.7995
54.52	100	76.28	99.7995
54.55	100	76.32	99.8028
54.57	100	76.36	99.7995
54.58	100	76.4	99.8028
54.61	99.99	76.44	99.7995
54.62	99.99	76.48	99.7995
54.62	99.99	76.52	99.8028
54.64	99.99	76.56	99.7995
54.65	99.99	76.6	99.8028
54.65	99.99	76.64	99.8028
54.67	99.99	76.69	99.7995
54.7	99.99	76.73	99.8028
54.72	99.99	76.77	99.7995
54.74	99.99	76.81	99.8028
54.74	99.99	76.85	99.8028
54.75	100	76.89	99.7995
54.75	100	76.93	99.8028
54.77	100	76.97	99.7995
54.79	99.99	77.01	99.7995
54.82	99.99	77.05	99.8028
54.86	99.99	77.09	99.7995
54.87	100	77.13	99.7995
54.87	100	77.17	99.8028
54.89	100	77.21	99.7995
54.89	100.01	77.26	99.8028
54.92	100	77.3	99.7995
54.94	100	77.34	99.7995
54.97	99.99	77.38	99.8028
54.98	99.99	77.42	99.7995
55.01	99.99	77.46	99.7995
55.01	99.99	77.5	99.7995
55.02	99.99	77.54	99.7995
55.04	100	77.58	99.7962
55.06	99.99	77.63	99.7995
55.08	100	77.67	99.7995
55.11	99.99	77.71	99.7995
55.12	100	77.75	99.7995
55.13	100	77.79	99.7962
55.13	100	77.83	99.7995
55.15	100	77.87	99.7962
55.18	99.99	77.91	99.7962
55.19	99.99	77.95	99.7995
55.2	99.99	77.99	99.7962
55.22	99.99	78.03	99.7962
55.23	99.99	78.08	99.7962
55.28	99.99	78.12	99.7962
55.31	99.99	78.16	99.7937
55.33	99.99	78.2	99.7962
55.35	99.99	78.24	99.7962
55.35	99.98	78.28	99.7937
55.36	99.99	78.32	99.7962
55.38	99.99	78.37	99.7937
55.39	100	78.41	99.7962
55.39	99.99	78.45	99.7962
55.41	99.99	78.49	99.7937
55.43	99.98	78.53	99.7962
55.45	99.99	78.57	99.7937
55.47	100	78.61	99.7937
55.48	100	78.65	99.7962
55.51	100	78.69	99.7937
55.53	99.99	78.73	99.7962
55.54	99.99	78.77	99.7937
55.54	99.99	78.82	99.7937
55.56	99.99	78.86	99.7962
55.58	99.99	78.9	99.7937
55.62	99.99	78.94	99.7962
55.61	99.99	78.98	99.7962
55.61	100	79.02	99.7962
55.61	100	79.06	99.7962
55.62	100	79.1	99.7962
55.62	100	79.14	99.7962
55.66	99.99	79.19	99.7995
55.7	99.99	79.23	99.7962
55.72	99.99	79.27	99.7995
55.76	100	79.31	99.7962
55.78	100	79.35	99.7995
55.81	99.99	79.39	99.7995
55.82	99.99	79.43	99.7962
55.83	100	79.47	99.7995
55.82	99.99	79.51	99.7995
55.84	100	79.56	99.7995
55.84	99.99	79.6	99.7995
55.85	99.99	79.64	99.7995
55.86	99.99	79.68	99.7995
55.88	99.99	79.72	99.7995
55.9	99.99	79.76	99.7995
55.94	99.99	79.8	99.7995
55.95	99.99	79.85	99.7995
55.97	100	79.89	99.7995
55.99	99.99	79.93	99.7995
55.99	99.99	79.97	99.7995
56	99.99	80.01	99.7995
56.01	99.99	80.05	99.7995
56.03	99.99	80.09	99.7995
56.06	100	80.13	99.7995
56.09	100	80.18	99.7995
56.12	99.99	80.22	99.7995
56.14	99.99	80.26	99.7995
56.14	99.98	80.3	99.7962
56.15	99.98	80.34	99.7995
56.17	99.99	80.38	99.7995
56.19	99.99	80.43	99.7962
56.21	99.99	80.47	99.7962
56.22	99.99	80.51	99.7962
56.23	99.99	80.55	99.7962
56.27	99.99	80.59	99.7962
56.26	99.99	80.63	99.7962
56.27	99.99	80.67	99.7962
56.28	99.99	80.72	99.7962
56.31	99.99	80.76	99.7937
56.34	100	80.8	99.7962
56.38	99.99	80.84	99.7937
56.39	99.99	80.88	99.7937
56.4	99.99	80.92	99.7962
56.39	99.98	80.96	99.7937
56.41	99.98	81	99.7937
56.42	99.98	81.05	99.7962
56.44	99.98	81.09	99.7937
56.47	99.99	81.13	99.7937
56.5	99.99	81.17	99.7937
56.5	99.99	81.21	99.7937
56.52	100	81.25	99.7937
56.51	99.99	81.29	99.7937
56.52	99.99	81.34	99.7937
56.53	99.99	81.38	99.7937
56.53	99.99	81.42	99.7937
56.55	99.99	81.46	99.7904
56.58	99.99	81.5	99.7937
56.6	99.99	81.55	99.7904
56.63	99.98	81.59	99.7904
56.65	99.99	81.63	99.7937
56.64	99.99	81.67	99.7904
56.64	99.99	81.71	99.7904
56.65	100	81.75	99.7904
56.66	99.99	81.79	99.7904
56.71	100	81.83	99.7904
56.71	99.99	81.87	99.7904
56.74	99.99	81.92	99.7904
56.73	100	81.96	99.7904
56.75	100	82	99.7904
56.77	99.99	82.04	99.7871
56.78	99.99	82.08	99.7904
56.81	99.99	82.13	99.7904
56.83	99.99	82.17	99.7871
56.84	100	82.21	99.7904
56.87	99.99	82.25	99.7904
56.88	99.99	82.29	99.7871
56.9	99.99	82.33	99.7871
56.92	99.99	82.37	99.7904
56.92	99.99	82.42	99.7871
56.92	99.99	82.46	99.7871
56.93	99.99	82.5	99.7871
56.96	99.99	82.55	99.7871
56.97	99.99	82.59	99.7871
57	100	82.63	99.7871
57.04	99.99	82.67	99.7871
57.03	99.99	82.71	99.7871
57.03	99.99	82.75	99.7871
57.04	99.99	82.79	99.7846
57.08	99.99	82.83	99.7871
57.09	99.99	82.88	99.7871
57.1	100	82.92	99.7846
57.1	99.99	82.96	99.7871
57.11	99.99	83	99.7871
57.1	99.99	83.04	99.7846
57.11	99.99	83.09	99.7846
57.14	100	83.13	99.7846
57.18	100	83.17	99.7846
57.21	100	83.21	99.7846
57.24	100	83.25	99.7846
57.25	99.99	83.29	99.7813
57.24	100	83.33	99.7813
57.23	99.98	83.38	99.7846
57.22	99.98	83.42	99.7813
57.25	99.99	83.46	99.7813
57.28	99.99	83.5	99.7813
57.31	99.99	83.54	99.7813
57.31	99.99	83.59	99.7813
57.31	99.99	83.63	99.7813
57.33	99.99	83.67	99.7788
57.34	99.99	83.71	99.7813
57.38	99.99	83.75	99.7813
57.41	99.99	83.79	99.7788
57.41	99.99	83.83	99.7788
57.42	99.99	83.88	99.7813
57.41	99.99	83.92	99.7788
57.42	99.99	83.96	99.7788
57.44	99.98	84	99.7755
57.46	99.99	84.04	99.7788
57.49	99.98	84.09	99.7788
57.49	99.99	84.13	99.7755
57.51	99.99	84.17	99.7755
57.53	99.99	84.21	99.7788
57.55	99.99	84.25	99.7755
57.57	99.99	84.3	99.7755
57.57	99.99	84.34	99.7755
57.58	99.99	84.38	99.7755
57.58	99.99	84.42	99.7755
57.6	99.99	84.46	99.7755
57.61	99.99	84.5	99.7721
57.63	99.99	84.55	99.7755
57.65	99.99	84.59	99.7755
57.65	99.99	84.63	99.7721
57.67	99.99	84.67	99.7721
57.67	99.99	84.72	99.7755
57.69	99.99	84.76	99.7721
57.7	99.99	84.8	99.7721
57.72	99.99	84.84	99.7755
57.73	99.99	84.88	99.7721
57.73	99.98	84.92	99.7721
57.76	99.98	84.97	99.7721
57.77	99.99	85.01	99.7721
57.79	99.99	85.05	99.7721
57.8	99.99	85.09	99.7697
57.8	99.99	85.13	99.7697
57.82	99.98	85.18	99.7721
57.85	99.98	85.22	99.7697
57.89	99.98	85.26	99.7697
57.9	99.98	85.3	99.7697
57.92	99.98	85.34	99.7697
57.93	99.99	85.38	99.7697
57.95	99.99	85.43	99.7697
57.95	100	85.47	99.7697
57.95	100	85.51	99.7697
57.95	100	85.55	99.7664
57.95	100	85.6	99.7664
57.97	100	85.64	99.7697
57.99	99.99	85.68	99.7664
58.01	100	85.72	99.7664
58.04	100	85.76	99.7664
58.05	99.99	85.8	99.7664
58.07	99.99	85.85	99.7664
58.1	99.99	85.89	99.7639
58.11	99.99	85.93	99.7664
58.11	99.99	85.97	99.7664
58.12	100	86.01	99.7639
58.13	100	86.06	99.7639
58.14	100	86.1	99.7664
58.13	100	86.14	99.7639
58.15	100	86.18	99.7639
58.14	100	86.22	99.7639
58.16	100	86.27	99.7639
58.19	99.99	86.31	99.7639
58.21	100	86.35	99.7639
58.23	99.99	86.39	99.7639
58.25	99.99	86.43	99.7639
58.24	99.99	86.48	99.7639
58.26	99.99	86.52	99.7639
58.28	99.99	86.56	99.7639
58.27	99.99	86.6	99.7606
58.29	99.99	86.64	99.7639
58.31	99.99	86.68	99.7606
58.32	99.99	86.73	99.7606
58.34	99.99	86.77	99.7639
58.37	99.99	86.81	99.7606
58.38	99.99	86.85	99.7606
58.39	99.99	86.9	99.7606
58.4	99.99	86.94	99.7606
58.4	99.99	86.98	99.7606
58.41	99.99	87.02	99.7572
58.42	99.98	87.07	99.7606
58.44	99.99	87.11	99.7606
58.45	99.99	87.15	99.7572
58.48	99.99	87.19	99.7572
58.49	99.99	87.23	99.7572
58.51	99.99	87.27	99.7572
58.52	99.98	87.32	99.7572
58.54	99.99	87.36	99.7572
58.55	99.99	87.4	99.7572
58.55	99.99	87.44	99.7548
58.55	99.99	87.49	99.7572
58.55	99.99	87.53	99.7548
58.55	99.99	87.57	99.7548
58.58	99.99	87.61	99.7572
58.61	100	87.65	99.7548
58.63	99.99	87.7	99.7548
58.65	99.99	87.74	99.7548
58.67	99.99	87.78	99.7548
58.66	99.99	87.82	99.7548
58.67	99.99	87.86	99.7514
58.7	99.99	87.91	99.7548
58.71	100	87.95	99.7514
58.73	100	87.99	99.7514
58.75	100	88.03	99.7514
58.76	99.99	88.08	99.7514
58.78	99.99	88.12	99.7514
58.8	99.98	88.16	99.7481
58.81	99.98	88.2	99.7514
58.8	99.98	88.24	99.7481
58.79	99.99	88.29	99.7481
58.81	99.99	88.33	99.7481
58.8	99.99	88.37	99.7481
58.83	99.99	88.41	99.7481
58.84	99.99	88.46	99.7456
58.87	99.99	88.5	99.7481
58.89	99.98	88.54	99.7456
58.91	99.99	88.58	99.7456
58.92	99.99	88.62	99.7481
58.94	99.99	88.67	99.7456
58.95	99.99	88.71	99.7456
58.96	99.99	88.75	99.7456
58.96	99.99	88.79	99.7456
58.97	99.99	88.84	99.7456
59	99.99	88.88	99.7456
59.02	99.99	88.92	99.7456
59.03	99.99	88.96	99.7423
59.04	99.99	89.01	99.7456
59.06	99.99	89.05	99.7456
59.06	99.99	89.09	99.7423
59.07	99.99	89.13	99.7423
59.09	99.99	89.18	99.7423
59.09	99.99	89.22	99.7423
59.12	99.99	89.26	99.7423
59.14	99.99	89.3	99.7423
59.16	99.99	89.34	99.7423
59.17	99.99	89.38	99.7398
59.17	99.99	89.43	99.7398
59.18	99.99	89.47	99.7398
59.19	99.99	89.51	99.7398
59.22	99.99	89.56	99.7398
59.24	99.99	89.6	99.7398
59.23	99.99	89.64	99.7398
59.26	99.99	89.68	99.7365
59.26	99.99	89.73	99.7398
59.26	99.99	89.77	99.7398
59.28	99.99	89.81	99.7365
59.28	99.99	89.85	99.7398
59.3	99.99	89.89	99.7365
59.34	99.99	89.94	99.7365
59.35	99.99	89.98	99.7398
59.36	99.99	90.02	99.7365
59.38	99.99	90.07	99.7365
59.37	99.99	90.11	99.7365
59.4	99.99	90.15	99.7365
59.42	99.99	90.19	99.7332
59.42	99.99	90.24	99.7365
59.44	99.99	90.28	99.7365
[truncated: 7,266 more rows]

## Sheet: Figure 4d
	PLQY(%)	PLQY(%)
control w/o C60	3.875	--
control with C60	--	2.792
with SnF2, w/o C60	4.674	--
with SnF2, with C60	--	3.208
with PbF2, w/o C60	5.454	--
with PbF2, with C60		4.811

## Sheet: Figure 4e
Control
wavelengty (nm)||△T/T||Time (s)	-10.6246	-9.62459	-8.62459	-7.62459	-6.62459	-5.62459	-4.62459	-3.62459	-2.62459	-1.62459	-0.62459	-0.57459	-0.52459	-0.47459	-0.42459	-0.37459	-0.32459	-0.27459	-0.22459	-0.17459	-0.12459	-0.07459	-0.02459	0.02541	0.07541	0.12541	0.17541	0.22541	0.27541	0.32541	0.37541	0.42541	0.47541	0.52541	0.57541	0.62541	0.67541	0.72541	0.77541	0.82541	0.87541	0.92541	0.97541	1.02541	1.07541	1.12541	1.17541	1.22541	1.27541
839.831	NaN	-0.000683	-0.000136	0.000151	0.000135	0.000512	6.8e-05	-0.00053	0.000273	0.000647	-0.000744	-0.000843	-0.000941	-0.00104	-0.00114	-0.00124	-0.00134	0.000105	-0.00083	-0.00241	-0.00252	-0.00543	-0.00807	-0.01389	-0.02167	-0.03176	-0.03841	-0.0372	-0.03456	-0.03308	-0.03649	-0.03639	-0.03926	-0.0383	-0.0399	-0.03962	-0.04113	-0.04398	-0.04277	-0.04263	-0.04331	-0.04398	-0.0442	-0.04678	-0.04611	-0.04595	-0.04658	-0.04652	-0.04665
843.211	NaN	0.000506	0.0001	-8.5e-05	-0.000404	-4e-06	-0.000292	0.000142	0.000828	-0.00034	-0.00104	-0.00105	-0.00106	-0.00107	-0.00108	-0.00109	-0.00112	-0.00184	-0.00196	-0.00154	-0.00163	-0.00181	-0.00612	-0.0095	-0.01844	-0.02926	-0.0396	-0.03936	-0.03577	-0.0355	-0.03678	-0.03902	-0.04086	-0.04222	-0.04276	-0.04349	-0.04513	-0.04662	-0.04512	-0.04574	-0.04747	-0.04728	-0.04844	-0.04792	-0.0484	-0.04824	-0.04881	-0.04869	-0.05039
846.592	NaN	0.00022	0.000296	-0.00027	-0.000371	0.000199	6.1e-05	-0.000453	-0.00026	0.000206	0.000314	0.000312	0.00031	0.000308	0.000306	0.000305	0.000272	-6e-06	-0.000368	-0.000879	-0.000788	-0.00133	-0.00308	-0.00659	-0.01364	-0.02546	-0.03671	-0.03984	-0.03628	-0.03452	-0.0367	-0.04015	-0.04196	-0.04328	-0.04422	-0.04519	-0.04633	-0.04821	-0.04841	-0.04835	-0.0485	-0.04892	-0.04945	-0.05035	-0.05032	-0.04995	-0.05105	-0.05159	-0.05167
849.974	NaN	0.000308	0.000388	0.000159	-0.000188	7.2e-05	0.0001	-0.000521	-0.000125	-0.000211	-0.000552	-0.000567	-0.000581	-0.000595	-0.000609	-0.000623	-0.000525	-0.000167	-0.000662	-0.000519	-0.000183	-0.000567	-0.00183	-0.00396	-0.00995	-0.02185	-0.03526	-0.04067	-0.03735	-0.03542	-0.03744	-0.04118	-0.04376	-0.04533	-0.04625	-0.04716	-0.04944	-0.0511	-0.05117	-0.052	-0.05152	-0.05223	-0.05368	-0.05436	-0.05372	-0.05373	-0.05376	-0.0542	-0.05529
853.357	NaN	-9e-06	0.0003	-0.000173	-0.000277	-0.00034	-0.000174	3.2e-05	0.00032	0.00033	-3.9e-05	-6.2e-05	-8.6e-05	-0.000109	-0.000132	-0.000156	-0.000101	-5.5e-05	-0.000422	-0.00027	-0.000578	-0.000886	-0.00114	-0.00322	-0.00845	-0.01894	-0.0332	-0.04065	-0.03871	-0.03673	-0.03925	-0.04375	-0.04682	-0.04823	-0.0494	-0.05032	-0.0525	-0.05492	-0.0555	-0.05542	-0.05617	-0.05691	-0.05776	-0.05929	-0.05875	-0.05819	-0.05835	-0.0589	-0.06031
856.74	NaN	-9.8e-05	4.8e-05	2.1e-05	-2.7e-05	3.2e-05	7.9e-05	0.000129	5.5e-05	-0.000161	-0.000245	-0.000246	-0.000247	-0.000248	-0.000249	-0.00025	-0.000144	-4.6e-05	-0.000324	-0.000354	-0.000216	-0.000402	-0.000849	-0.00195	-0.00672	-0.01743	-0.03184	-0.04062	-0.04037	-0.03856	-0.04081	-0.04532	-0.04911	-0.05144	-0.05261	-0.05358	-0.05585	-0.05768	-0.05858	-0.05913	-0.0598	-0.06053	-0.0618	-0.0631	-0.06302	-0.06246	-0.06277	-0.06378	-0.06465
860.125	NaN	-0.000449	-8e-06	-1e-05	6.8e-05	0.000304	0.000255	-5.2e-05	-0.000289	3.1e-05	9.1e-05	8.5e-05	7.9e-05	7.3e-05	6.7e-05	6.1e-05	-4.9e-05	-7.9e-05	-1.8e-05	-0.000138	-0.000172	-0.000188	-7.4e-05	-0.00126	-0.00527	-0.0146	-0.02934	-0.04058	-0.04166	-0.04019	-0.04253	-0.04733	-0.05168	-0.05418	-0.05535	-0.05664	-0.05895	-0.06143	-0.06232	-0.06251	-0.06363	-0.06471	-0.06599	-0.06749	-0.06724	-0.06642	-0.06669	-0.06808	-0.06938
863.51	NaN	-0.00014	-0.00018	6e-05	0.000269	-4.5e-05	-3.1e-05	0.000293	3.7e-05	-0.000193	-0.000283	-0.000287	-0.000291	-0.000295	-0.000298	-0.000302	-0.00046	-0.00031	8.3e-05	1.5e-05	-0.000271	-0.000324	-0.000379	-0.00135	-0.00483	-0.01375	-0.02815	-0.03957	-0.04157	-0.04049	-0.04273	-0.04784	-0.05275	-0.05559	-0.05678	-0.05839	-0.06107	-0.06336	-0.06448	-0.06505	-0.06602	-0.06741	-0.06918	-0.07009	-0.06992	-0.06951	-0.06979	-0.07125	-0.07265
866.896	NaN	-0.00036	-3.3e-05	-9.5e-05	-2.8e-05	0.000142	0.000269	5.8e-05	-0.000235	0.000269	-2.8e-05	-6.4e-05	-9.9e-05	-0.000135	-0.00017	-0.000206	-1.1e-05	-2.3e-05	-0.000483	-0.000412	-3.8e-05	-4.6e-05	-0.000197	-0.00112	-0.00458	-0.01295	-0.02756	-0.03977	-0.0423	-0.04155	-0.04392	-0.04939	-0.05474	-0.05789	-0.05933	-0.06082	-0.06362	-0.06644	-0.06783	-0.06847	-0.06946	-0.07083	-0.07257	-0.07383	-0.07366	-0.07315	-0.07327	-0.07454	-0.07607
870.284	NaN	-8.5e-05	-0.000222	0.000326	0.000216	4.7e-05	-5.7e-05	-0.000137	5.1e-05	-0.000165	-0.000222	-0.000219	-0.000215	-0.000212	-0.000209	-0.000205	-0.000156	1.9e-05	5.2e-05	-0.000219	-0.00028	1.8e-05	-2e-06	-0.000955	-0.0045	-0.01275	-0.02774	-0.04092	-0.04416	-0.0433	-0.04569	-0.05125	-0.05691	-0.06035	-0.06145	-0.06313	-0.0661	-0.06869	-0.07025	-0.07124	-0.07225	-0.07392	-0.07575	-0.07666	-0.07677	-0.07644	-0.07655	-0.07809	-0.07956
873.672	NaN	-6.1e-05	-0.000117	-0.000294	-4.3e-05	-2.2e-05	-2.6e-05	-4e-05	3.5e-05	0.000414	2.2e-05	-1.4e-05	-4.9e-05	-8.4e-05	-0.00012	-0.000155	9.8e-05	8e-05	-0.000431	-0.000351	-2.8e-05	-0.000157	-4.3e-05	-0.000871	-0.00471	-0.01327	-0.02887	-0.0422	-0.04516	-0.04444	-0.0472	-0.05287	-0.05872	-0.06235	-0.06385	-0.06522	-0.06853	-0.07163	-0.0738	-0.07477	-0.07584	-0.07711	-0.07897	-0.08039	-0.08039	-0.07997	-0.08059	-0.08215	-0.08359
877.06	NaN	1.9e-05	-0.000307	-9.7e-05	2.4e-05	4.9e-05	-6.8e-05	4.3e-05	0.000184	6.1e-05	-0.000401	-0.000429	-0.000456	-0.000484	-0.000511	-0.000539	-0.000272	-0.000312	-0.000297	-0.000269	-0.00025	-0.000338	-0.000105	-0.000736	-0.0053	-0.01491	-0.02943	-0.04214	-0.04534	-0.04474	-0.04774	-0.05379	-0.06022	-0.06435	-0.0655	-0.06825	-0.0714	-0.07437	-0.07658	-0.07814	-0.07937	-0.08084	-0.08273	-0.08416	-0.08413	-0.08431	-0.08483	-0.08635	-0.08769
880.45	NaN	9.3e-05	-0.000123	-0.00015	2e-06	0.000115	9.7e-05	-3e-05	-0.000238	0.000123	0.000205	0.000201	0.000197	0.000192	0.000188	0.000184	0.000328	0.000325	-7.5e-05	-0.000115	0.000186	0	-0.000118	-0.000832	-0.00593	-0.0155	-0.03043	-0.04351	-0.04642	-0.04591	-0.049	-0.05555	-0.06187	-0.06667	-0.06848	-0.07075	-0.07415	-0.0778	-0.07982	-0.08153	-0.08278	-0.08389	-0.08647	-0.08833	-0.08828	-0.08792	-0.0885	-0.09039	-0.092
883.841	NaN	0.000139	-0.000282	-0.000338	0.000147	-7.4e-05	4e-05	0.000246	0.000119	-0.000111	0.000192	0.000216	0.00024	0.000265	0.000289	0.000313	-0.000151	2.8e-05	-7.2e-05	-0.00045	-0.000341	0.000234	4e-06	-0.000604	-0.00598	-0.01532	-0.02997	-0.04351	-0.04735	-0.04706	-0.0502	-0.05717	-0.06425	-0.06874	-0.07029	-0.07323	-0.07614	-0.08019	-0.08206	-0.08331	-0.08476	-0.08698	-0.0889	-0.09065	-0.09085	-0.09023	-0.09141	-0.09347	-0.0944
887.232	NaN	-0.000291	6e-05	-8.8e-05	-5e-06	0.000113	0.00016	0.00011	-0.000266	0.000121	0.000216	0.000211	0.000206	0.000201	0.000196	0.00019	0.000411	0.000199	-0.000166	-3.8e-05	5.4e-05	-3e-06	0.000137	-0.000885	-0.0056	-0.01523	-0.03066	-0.04457	-0.04865	-0.04842	-0.0519	-0.0589	-0.06585	-0.07039	-0.07227	-0.07544	-0.0791	-0.08293	-0.08574	-0.08756	-0.08875	-0.09046	-0.09308	-0.09473	-0.09483	-0.09444	-0.09563	-0.09804	-0.09925
890.624	NaN	0.000166	-6.8e-05	-0.000164	0.000218	0.000262	-0.000156	-0.000111	7.8e-05	-0.000169	2e-05	3.9e-05	5.9e-05	7.8e-05	9.7e-05	0.000115	4.1e-05	-0.000326	-0.000445	0.000295	-8e-05	0.000129	-0.00026	-0.000495	-0.00542	-0.01446	-0.02899	-0.04422	-0.04952	-0.04925	-0.05296	-0.06035	-0.06747	-0.07224	-0.07408	-0.07736	-0.08059	-0.08491	-0.08726	-0.08934	-0.09071	-0.09273	-0.09476	-0.09635	-0.09713	-0.09708	-0.0978	-0.10053	-0.10157
894.018	NaN	-7.5e-05	3.8e-05	4.4e-05	-0.000159	-0.00021	-0.000292	0.00011	0.00013	0.000226	-0.000108	-0.000133	-0.000159	-0.000184	-0.000209	-0.00019	0.000308	-6.3e-05	-0.000138	0.000331	0.000362	0.000164	-0.000376	-0.000373	-0.00442	-0.01401	-0.02873	-0.04459	-0.05029	-0.05034	-0.05438	-0.06151	-0.06887	-0.07427	-0.07648	-0.0792	-0.08316	-0.08717	-0.09021	-0.09222	-0.0936	-0.09506	-0.09826	-0.09982	-0.10009	-0.10032	-0.10162	-0.10405	-0.10514
897.412	NaN	0.000362	0.000152	0.000285	6.9e-05	-6e-05	-0.00034	-6.4e-05	1e-05	-0.000166	6.4e-05	8.2e-05	0.000101	0.00012	0.000138	9.8e-05	-0.000256	-0.000275	-0.000302	-0.000387	3.2e-05	-0.000126	8.6e-05	-0.00122	-0.00545	-0.01486	-0.02953	-0.04422	-0.05032	-0.05107	-0.05473	-0.06168	-0.06998	-0.07513	-0.07784	-0.08114	-0.08479	-0.08902	-0.09221	-0.09422	-0.09602	-0.09788	-0.10034	-0.10227	-0.10295	-0.10367	-0.10451	-0.10632	-0.10769
900.807	NaN	-0.000177	-3.6e-05	0.000184	8.9e-05	-0.000522	1.2e-05	8e-05	1e-05	0.000222	-4.6e-05	-6.8e-05	-9e-05	-0.000112	-0.000134	-7.3e-05	0.000169	-0.000173	-0.000287	-0.000269	-0.000282	-0.000125	-0.000476	-0.00117	-0.0052	-0.01539	-0.02952	-0.04465	-0.05046	-0.05123	-0.05502	-0.06218	-0.07051	-0.07639	-0.07938	-0.08263	-0.08654	-0.09093	-0.09438	-0.09657	-0.09826	-0.09996	-0.10308	-0.10461	-0.10539	-0.10585	-0.10694	-0.10937	-0.11072
904.203	NaN	-0.000141	6.7e-05	-0.000126	5.9e-05	2.2e-05	-1.7e-05	0.000247	4.3e-05	7.5e-05	0.000441	0.000462	0.000484	0.000505	0.000527	0.000478	0.000279	7.7e-05	-0.0002	0.000244	0.000207	6.6e-05	2e-05	-0.000787	-0.00586	-0.01667	-0.03118	-0.04525	-0.0512	-0.05211	-0.05585	-0.06368	-0.07232	-0.07809	-0.08131	-0.08505	-0.08871	-0.093	-0.09611	-0.09922	-0.101	-0.10315	-0.10529	-0.10738	-0.1087	-0.10947	-0.11069	-0.11275	-0.11401
907.599	NaN	-0.000101	-8.4e-05	0.000392	-9e-05	-0.000404	-3.7e-05	4.5e-05	0.0002	0.000164	0.000143	0.000143	0.000143	0.000144	0.000144	0.000229	0.000298	0.000191	0.000358	0.000185	0.000214	0.000159	3e-06	-0.00124	-0.00621	-0.01766	-0.03227	-0.04571	-0.0506	-0.052	-0.0564	-0.06396	-0.07217	-0.07859	-0.08211	-0.08558	-0.0896	-0.09402	-0.09774	-0.10082	-0.10264	-0.10486	-0.10772	-0.10989	-0.11084	-0.11156	-0.11307	-0.11531	-0.11681
910.997	NaN	-0.00012	4.8e-05	5e-05	0.000294	0.0003	-0.000183	-0.000224	-4.9e-05	-3.7e-05	6.4e-05	7.1e-05	7.8e-05	8.5e-05	9.2e-05	-8.4e-05	-0.000213	-3.7e-05	1.1e-05	0.000241	0.000126	0.000206	1.6e-05	-0.00162	-0.00798	-0.02046	-0.03498	-0.04749	-0.05186	-0.05339	-0.05812	-0.06611	-0.0747	-0.08097	-0.08505	-0.0889	-0.09289	-0.09747	-0.1014	-0.10445	-0.1066	-0.10901	-0.11155	-0.11381	-0.11542	-0.11622	-0.11753	-0.1197	-0.12115
914.395	NaN	-7.5e-05	-5.8e-05	-0.000155	-0.000192	6.5e-05	0.000105	-8.5e-05	0.000113	0.000214	-3.7e-05	-5.4e-05	-7.1e-05	-8.8e-05	-0.000105	-0.000172	-0.000163	-3.4e-05	-4.5e-05	1.2e-05	7.7e-05	-0.00014	-0.000417	-0.00188	-0.00833	-0.02096	-0.03622	-0.04809	-0.05241	-0.05426	-0.05885	-0.06659	-0.0752	-0.08142	-0.08554	-0.08944	-0.09379	-0.09883	-0.10336	-0.10641	-0.10885	-0.11159	-0.11434	-0.1165	-0.11809	-0.11908	-0.12047	-0.1226	-0.1242
917.795	NaN	2.7e-05	7.2e-05	-5.7e-05	0.000176	0.000199	-0.000306	-0.0003	2.9e-05	6.1e-05	5.4e-05	5.5e-05	5.5e-05	5.6e-05	5.6e-05	-0.000121	-0.000214	2e-05	0.000174	0.00018	0.000227	-5.8e-05	-0.000352	-0.00197	-0.00895	-0.0213	-0.03644	-0.04841	-0.05264	-0.05447	-0.05931	-0.06735	-0.07605	-0.08204	-0.08635	-0.09069	-0.09536	-0.10043	-0.10474	-0.10809	-0.11092	-0.11361	-0.11638	-0.11874	-0.1203	-0.1214	-0.12313	-0.12518	-0.12654
921.195	NaN	0.00015	-0.000251	-0.000117	-0.0002	-0.000182	-0.000109	-3e-06	0.000177	0.000162	-7.8e-05	-9.2e-05	-0.000106	-0.00012	-0.000135	-0.000165	-0.000171	-0.000261	-0.000241	-0.000196	-0.000295	-0.000277	-0.000511	-0.00228	-0.00933	-0.02197	-0.03699	-0.04798	-0.05192	-0.05372	-0.05862	-0.0671	-0.07612	-0.08235	-0.08691	-0.09161	-0.09637	-0.10151	-0.10617	-0.10944	-0.11205	-0.11491	-0.11782	-0.12033	-0.12235	-0.12363	-0.12537	-0.12723	-0.12878
924.596	NaN	-1.1e-05	-1.4e-05	0.00013	-3e-05	9.4e-05	2e-06	3.8e-05	0.000105	-0.000233	-0.000143	-0.000131	-0.000119	-0.000107	-9.5e-05	-3.2e-05	-0.000124	-3e-05	5.4e-05	-0.000284	-0.000339	-8.8e-05	-0.000155	-0.00242	-0.01	-0.0221	-0.03618	-0.04653	-0.04992	-0.05145	-0.05641	-0.06553	-0.07503	-0.08139	-0.08599	-0.09018	-0.09522	-0.10041	-0.10518	-0.10891	-0.11167	-0.11461	-0.11774	-0.12087	-0.12281	-0.12409	-0.12592	-0.12813	-0.1298
927.998	NaN	6.4e-05	-0.000165	3.5e-05	-7.1e-05	8.6e-05	-0.000118	-6.1e-05	-7.7e-05	0.00018	-0.000367	-0.000406	-0.000446	-0.000485	-0.000525	-0.000219	6.9e-05	-5.2e-05	0.000147	5e-05	-3e-05	-6e-06	-0.000271	-0.00214	-0.00973	-0.02138	-0.03544	-0.04556	-0.04901	-0.05051	-0.05567	-0.06441	-0.0733	-0.08005	-0.08539	-0.08995	-0.09525	-0.10088	-0.10579	-0.10943	-0.1123	-0.1153	-0.11843	-0.12132	-0.12339	-0.12487	-0.12682	-0.12884	-0.13055
931.401	NaN	5.9e-05	-2e-05	2.6e-05	0.00012	0.000231	-0.000228	-0.000176	-0.000101	-4.6e-05	-3.6e-05	-3.6e-05	-3.6e-05	-3.6e-05	-3.6e-05	-0.000218	-0.00028	-2.1e-05	9.8e-05	-9e-06	3.8e-05	-0.000145	-0.000172	-0.00228	-0.01045	-0.02149	-0.03458	-0.04378	-0.04669	-0.048	-0.05321	-0.06242	-0.0719	-0.07836	-0.08352	-0.08799	-0.09317	-0.09904	-0.1043	-0.10826	-0.1112	-0.11421	-0.11761	-0.12077	-0.12294	-0.12449	-0.12619	-0.12808	-0.12951
934.805	NaN	-0.000183	-0.000139	0.000224	-5.4e-05	-5.5e-05	-1.5e-05	7.3e-05	-3.6e-05	0.000204	-0.000277	-0.000313	-0.000348	-0.000383	-0.000418	-0.000106	-0.000233	3e-05	9e-05	2.3e-05	2.7e-05	-4.4e-05	-0.00034	-0.00262	-0.01013	-0.02032	-0.0327	-0.04123	-0.04323	-0.04449	-0.04994	-0.05919	-0.06831	-0.07518	-0.08043	-0.08521	-0.0907	-0.09688	-0.10217	-0.10604	-0.10894	-0.112	-0.11544	-0.1188	-0.12102	-0.12281	-0.12458	-0.12664	-0.12827
938.209	NaN	3.6e-05	-2.4e-05	2e-06	-7.3e-05	-3.4e-05	-8.4e-05	-0.000122	0.000105	-0.000138	-0.000121	-0.000115	-0.000108	-0.000102	-9.6e-05	-3e-06	-4.6e-05	-1.5e-05	5.6e-05	-8.2e-05	-6.6e-05	-0.000176	-0.000406	-0.00225	-0.00994	-0.02048	-0.03177	-0.0389	-0.04002	-0.04068	-0.04568	-0.05504	-0.06494	-0.07155	-0.07675	-0.08146	-0.08694	-0.09288	-0.09847	-0.10286	-0.10592	-0.10896	-0.11276	-0.11606	-0.11853	-0.12017	-0.122	-0.12398	-0.1256
941.615	NaN	-0.000113	-0.000218	2.7e-05	-7.5e-05	4.2e-05	-5.1e-05	-0.000162	-9e-06	0.000231	5.7e-05	4.3e-05	2.8e-05	1.4e-05	0	0.000126	0.000191	6.1e-05	0.00019	0.000192	0.000321	-2.5e-05	-0.000477	-0.00224	-0.00954	-0.01909	-0.02894	-0.03403	-0.03408	-0.03446	-0.03969	-0.049	-0.05867	-0.06532	-0.07061	-0.0754	-0.08106	-0.0875	-0.09302	-0.09729	-0.09991	-0.10332	-0.10713	-0.11063	-0.11338	-0.11512	-0.11685	-0.11869	-0.12042
945.021	NaN	-0.000113	-8.4e-05	3.9e-05	7.9e-05	0.000112	2.1e-05	0	-7.1e-05	7.7e-05	5.5e-05	5e-05	4.6e-05	4.2e-05	3.8e-05	-9e-06	0.000196	0.000162	-0.000133	0.000144	9.9e-05	0.000259	-0.000203	-0.00205	-0.00888	-0.01793	-0.0263	-0.03014	-0.0293	-0.02897	-0.03407	-0.04359	-0.05321	-0.06017	-0.06528	-0.06993	-0.076	-0.08228	-0.08805	-0.0922	-0.09521	-0.09828	-0.10242	-0.10605	-0.10892	-0.11074	-0.11235	-0.11428	-0.11586
948.428	NaN	-0.000168	-0.00017	-7e-05	-9.6e-05	2.3e-05	8.4e-05	4.5e-05	-1.3e-05	0.000266	0.000114	0.0001	8.6e-05	7.2e-05	5.8e-05	0.000228	-0.000154	4.3e-05	1.8e-05	-6.2e-05	-4e-06	2.6e-05	-0.000288	-0.00204	-0.00807	-0.01542	-0.02185	-0.02428	-0.02225	-0.02154	-0.0267	-0.03587	-0.04547	-0.05226	-0.05742	-0.06223	-0.06799	-0.07449	-0.08017	-0.08431	-0.08726	-0.09046	-0.09449	-0.09848	-0.10165	-0.10335	-0.10492	-0.10625	-0.10835
951.836	NaN	-0.000155	-0.000277	-0.000114	5.8e-05	5.2e-05	0.000272	0.000155	-3e-05	0.000115	-4e-05	-5.3e-05	-6.5e-05	-7.8e-05	-6.9e-05	0.000259	-8.2e-05	-8.4e-05	-0.000153	8.6e-05	-7.1e-05	4.9e-05	-0.000303	-0.00171	-0.00666	-0.01216	-0.01648	-0.01702	-0.0144	-0.01316	-0.01808	-0.0271	-0.03614	-0.04322	-0.04826	-0.05333	-0.05921	-0.06533	-0.07125	-0.07536	-0.07832	-0.08165	-0.08584	-0.08994	-0.0932	-0.09489	-0.09616	-0.09794	-0.09973
955.245	NaN	-6.3e-05	-0.000152	-5e-06	-8.8e-05	-0.00018	0.000162	0.000179	7.6e-05	-4e-06	8.3e-05	8.9e-05	9.6e-05	0.000102	0.000105	5.8e-05	-0.000118	8.2e-05	-2.7e-05	-0.000116	6.7e-05	5.4e-05	-0.000253	-0.0015	-0.00481	-0.00832	-0.01008	-0.00888	-0.0053	-0.00395	-0.0086	-0.01753	-0.02604	-0.03256	-0.03767	-0.04305	-0.04904	-0.05515	-0.06091	-0.06497	-0.06811	-0.07147	-0.07572	-0.08008	-0.08296	-0.08478	-0.08593	-0.08749	-0.0894
958.655	NaN	-2.6e-05	-0.000141	8e-06	-1e-05	9.3e-05	4.8e-05	2.9e-05	-8.5e-05	5.1e-05	8.2e-05	8.2e-05	8.1e-05	8.1e-05	9.3e-05	0.000128	-7.8e-05	-0.000191	-5.2e-05	-3.8e-05	-9.6e-05	-0.000173	-0.000266	-0.000982	-0.00293	-0.00447	-0.00447	-0.00207	0.00217	0.00423	-0.000256	-0.00875	-0.01735	-0.02408	-0.02896	-0.03438	-0.0402	-0.04626	-0.05176	-0.05586	-0.05901	-0.06241	-0.06668	-0.07104	-0.074	-0.07583	-0.07685	-0.07856	-0.08022
962.066	NaN	-4.2e-05	1.9e-05	-0.00013	-0.000257	-5.8e-05	0.000226	0.000213	0.000108	-4.3e-05	0.000208	0.000225	0.000242	0.00026	0.000241	0.000117	9.4e-05	2.3e-05	-4e-05	-2.2e-05	-5.1e-05	-3.3e-05	-3.3e-05	7.4e-05	-0.000335	0.000355	0.00258	0.00631	0.01125	0.01347	0.00966	0.00149	-0.00686	-0.01341	-0.01809	-0.02339	-0.02928	-0.03541	-0.04067	-0.04445	-0.0476	-0.05097	-0.05543	-0.05981	-0.06277	-0.06459	-0.06558	-0.06712	-0.06881
965.478	NaN	-7.9e-05	2e-06	8e-06	-0.000148	-8.6e-05	0.000103	0.000139	-8.1e-05	7.6e-05	0.000137	0.000138	0.000139	0.00014	0.000149	0.000162	7.6e-05	-0.00011	-0.000169	-3.7e-05	-1.4e-05	-9.8e-05	0.00012	0.000735	0.00197	0.00454	0.00861	0.01402	0.01968	0.02243	0.01883	0.01085	0.00279	-0.00346	-0.00824	-0.01351	-0.0194	-0.02537	-0.03038	-0.03441	-0.03747	-0.041	-0.04536	-0.04953	-0.0525	-0.054	-0.05493	-0.05668	-0.05835
968.89	NaN	-4.5e-05	-5.3e-05	-2.3e-05	-0.00014	-4.1e-05	3.3e-05	0.000129	0.000105	-4e-06	3.7e-05	4.1e-05	4.5e-05	4.8e-05	8.9e-05	0.000146	6.6e-05	0	-3.4e-05	-4e-06	1.6e-05	0.000163	0.000447	0.00153	0.00434	0.00887	0.01473	0.02121	0.02762	0.0306	0.02722	0.01984	0.01229	0.00627	0.00167	-0.00364	-0.00932	-0.0152	-0.02025	-0.02394	-0.02704	-0.03054	-0.03477	-0.0389	-0.04174	-0.04323	-0.04408	-0.04574	-0.04748
972.303	NaN	2.9e-05	0	-4.6e-05	-0.000113	-6e-05	-6.8e-05	0.000104	2.8e-05	4.2e-05	0.000124	0.000129	0.000133	0.000138	8.8e-05	4.5e-05	8e-05	-3.4e-05	1.2e-05	0.000106	1.9e-05	4.9e-05	0.000622	0.0025	0.00639	0.01251	0.01999	0.02744	0.03421	0.03754	0.03461	0.02773	0.02041	0.01444	0.00989	0.00494	-0.000763	-0.00657	-0.01134	-0.01479	-0.01771	-0.02121	-0.02549	-0.0296	-0.03238	-0.03379	-0.03468	-0.03629	-0.0378
975.718	NaN	3.3e-05	5.4e-05	5e-06	-3.9e-05	2e-06	-0.000117	1.5e-05	-2.6e-05	3.9e-05	-5.1e-05	-5.8e-05	-6.5e-05	-7.1e-05	-8.4e-05	-1.3e-05	9e-05	4e-05	5.9e-05	0.000118	9e-05	0.000159	0.000776	0.00318	0.00835	0.01617	0.0253	0.03417	0.04194	0.04571	0.04312	0.03662	0.02943	0.02359	0.01927	0.01449	0.00893	0.00316	-0.00142	-0.00471	-0.00769	-0.01122	-0.01544	-0.01938	-0.02213	-0.02343	-0.02421	-0.02573	-0.0272
979.133	NaN	2.3e-05	-5.3e-05	9e-05	1.9e-05	-8.2e-05	-0.00017	-0.000165	7e-05	0.000178	2.8e-05	1.8e-05	9e-06	-1e-06	-2e-05	-1e-06	6.5e-05	0.000125	0.000174	0.000174	0.000131	9.4e-05	0.000706	0.00353	0.00955	0.01859	0.02892	0.0386	0.04701	0.05122	0.04877	0.04239	0.03546	0.03015	0.02603	0.02118	0.0158	0.01046	0.00613	0.00279	-0.000134	-0.00351	-0.00756	-0.01124	-0.0138	-0.01498	-0.01579	-0.01742	-0.01878
982.549	NaN	4.7e-05	6e-05	2.6e-05	-0.000109	-9.6e-05	-1.8e-05	-4.1e-05	-4e-06	-1.7e-05	-6.8e-05	-7.1e-05	-7.4e-05	-7.7e-05	-2.3e-05	0.000141	0.000217	0.000188	0.000182	0.000231	0.000186	0.000183	0.000903	0.00405	0.01083	0.02085	0.03201	0.04229	0.05129	0.05589	0.05381	0.04796	0.04135	0.03618	0.03213	0.0275	0.02229	0.01717	0.01305	0.00986	0.00697	0.00359	-0.000311	-0.00378	-0.00624	-0.00733	-0.0082	-0.0098	-0.01099
985.966	NaN	6.5e-05	-2.8e-05	-1.6e-05	-7e-05	-5.6e-05	-5.7e-05	-0.000235	7.5e-05	0.000112	-4.3e-05	-5.2e-05	-6.1e-05	-7e-05	-4.7e-05	2.2e-05	0.000109	0.000178	0.000169	0.00022	0.000168	5.7e-05	0.000827	0.00416	0.01115	0.02169	0.03337	0.04412	0.0536	0.05853	0.05672	0.05117	0.04485	0.03994	0.03588	0.03145	0.02662	0.02174	0.01772	0.01459	0.01182	0.00869	0.00501	0.0017	-0.000487	-0.00142	-0.00251	-0.00407	-0.00511
989.383	NaN	0.00017	-3.7e-05	7e-06	-4.2e-05	-0.000231	-0.000111	-0.000128	1.7e-05	3.7e-05	-1.4e-05	-1.7e-05	-2e-05	-2.3e-05	3e-05	0.00013	0.000213	0.00017	0.000167	0.00014	0.000135	0.000186	0.000816	0.00422	0.01151	0.02259	0.03468	0.046	0.056	0.06112	0.0595	0.05436	0.04818	0.04344	0.03949	0.03535	0.03081	0.02615	0.02226	0.01898	0.01631	0.01341	0.01001	0.00713	0.00488	0.00387	0.00282	0.00135	0.000317
992.802	NaN	0.000116	-0.000139	-7.7e-05	-8e-05	-7.2e-05	-4.3e-05	-0.000108	1.9e-05	7.5e-05	5.3e-05	5.1e-05	4.9e-05	4.8e-05	1.2e-05	2e-05	6.8e-05	0.000114	0.000106	0.000148	0.000144	7.7e-05	0.000685	0.00396	0.01137	0.02256	0.03488	0.04651	0.05692	0.06219	0.06082	0.05582	0.04981	0.04548	0.04172	0.03781	0.03325	0.0288	0.02513	0.02214	0.01956	0.01679	0.01361	0.01079	0.00868	0.00772	0.00646	0.00498	0.0041
996.222	NaN	0.000168	-1.5e-05	-0.000115	-5.3e-05	-9.7e-05	-7.7e-05	-6.2e-05	-3e-05	-3.3e-05	8.2e-05	8.9e-05	9.6e-05	0.000103	4.6e-05	0.000103	0.000128	0.000118	0.00019	0.00012	0.000103	0.000169	0.000651	0.00378	0.011	0.02225	0.03438	0.04617	0.05697	0.06251	0.0611	0.05653	0.05087	0.04673	0.04292	0.03912	0.03482	0.03062	0.02716	0.02421	0.02176	0.01912	0.01591	0.01317	0.01121	0.01043	0.00926	0.00781	0.00701
999.642	NaN	8.3e-05	-8.6e-05	-8.5e-05	-0.000109	-3e-06	-5.5e-05	-7.3e-05	-9e-05	7.3e-05	4.9e-05	4.6e-05	4.3e-05	3.9e-05	0.000142	0.00012	0.000105	0.000118	0.000143	0.000164	0.000192	0.000132	0.000549	0.00361	0.01063	0.02148	0.03323	0.04485	0.05583	0.06138	0.06016	0.05591	0.05052	0.04668	0.04292	0.03921	0.03519	0.03121	0.02791	0.025	0.0226	0.02006	0.01707	0.01461	0.01281	0.012	0.01068	0.00929	0.00866
1003.06	NaN	0.000181	3.7e-05	-6.1e-05	-6.3e-05	-0.000107	-1.5e-05	-0.000107	-0.000188	-3.3e-05	0.000129	0.000137	0.000145	0.000153	0.000116	0.000195	0.000175	0.000122	0.000211	0.000201	0.000158	0.000253	0.000548	0.00315	0.00975	0.02024	0.0317	0.04317	0.05451	0.06031	0.05926	0.05518	0.04989	0.0461	0.04248	0.03925	0.03528	0.03148	0.02818	0.02531	0.0231	0.02073	0.01803	0.01581	0.01403	0.01324	0.01197	0.01054	0.00992
1006.49	NaN	0.000272	-7.2e-05	-4.9e-05	2.5e-05	-0.000118	-9.7e-05	-0.000143	-0.000126	-0.000102	5.6e-05	6.6e-05	7.5e-05	8.4e-05	0.000144	0.000101	0.000188	0.000156	9.2e-05	6.5e-05	0.000115	2e-05	0.000348	0.00274	0.00883	0.01884	0.02971	0.0408	0.05211	0.05795	0.05706	0.05321	0.04803	0.04463	0.04102	0.03769	0.03392	0.03036	0.02715	0.02454	0.02243	0.02018	0.01762	0.0153	0.01352	0.01286	0.01155	0.01022	0.00966
1009.91	NaN	0.000207	1e-06	-0.000106	-8.6e-05	-7.1e-05	-4.7e-05	-5.8e-05	-6.7e-05	-0.000105	3.2e-05	4.1e-05	4.9e-05	5.8e-05	4.1e-05	0.000134	9.2e-05	5e-06	2.4e-05	-1e-05	0.000216	8.3e-05	0.000336	0.00242	0.0082	0.0176	0.02788	0.0388	0.0504	0.05654	0.05554	0.05184	0.04685	0.04354	0.04002	0.03697	0.03334	0.02969	0.02679	0.02405	0.02212	0.01993	0.01745	0.01525	0.01352	0.01304	0.01171	0.01033	0.00984
1013.33	NaN	0.000142	7.2e-05	-5.3e-05	-5e-06	-9e-05	-7.1e-05	-0.000106	-0.000101	-4e-05	0.000131	0.000141	0.00015	0.00016	0.000133	-2.9e-05	9.4e-05	-2.7e-05	-4.2e-05	5.3e-05	7.7e-05	-3e-05	0.000214	0.00191	0.00732	0.01615	0.02619	0.03716	0.04887	0.05506	0.05401	0.05045	0.04556	0.04226	0.03884	0.03586	0.03219	0.0289	0.02623	0.02371	0.02173	0.0196	0.01709	0.01495	0.01341	0.013	0.01153	0.01017	0.00981
1016.76	NaN	0.000185	4.9e-05	-6e-06	-0.00012	-5.6e-05	-3.1e-05	-5.7e-05	-0.000132	-0.000148	-6e-06	2e-06	1.1e-05	1.9e-05	0.000127	9.5e-05	7.4e-05	0.00013	-2.6e-05	3.7e-05	0.000138	7.7e-05	0.000183	0.00183	0.00678	0.015	0.02451	0.03455	0.04665	0.05305	0.05206	0.04869	0.04381	0.04044	0.03701	0.03436	0.03077	0.02759	0.02503	0.02258	0.02063	0.01839	0.01608	0.01409	0.01262	0.01211	0.01071	0.0095	0.00914
1020.18	NaN	4.9e-05	-3.7e-05	-2e-05	-6.3e-05	-2.6e-05	-2.3e-05	-1.3e-05	-9.3e-05	-2.5e-05	5.6e-05	5.9e-05	6.3e-05	6.8e-05	0.000121	3.9e-05	0.000141	-3.3e-05	4.9e-05	8.9e-05	0.000179	-6.4e-05	0.000118	0.00155	0.00629	0.01371	0.02282	0.03278	0.04491	0.05135	0.05033	0.04695	0.04203	0.03887	0.03549	0.03301	0.02968	0.02651	0.02396	0.02151	0.01954	0.01762	0.01528	0.01343	0.01193	0.01146	0.01011	0.00892	0.00862
1023.61	NaN	0.000148	2e-06	7.2e-05	-6.3e-05	-5.1e-05	-8.8e-05	-5.1e-05	-0.000116	-3.8e-05	6.4e-05	6.9e-05	7.4e-05	7.9e-05	7.5e-05	6.3e-05	-2.7e-05	0.000122	-1e-06	4e-05	0.000171	3.1e-05	0.000105	0.00137	0.0056	0.01265	0.02111	0.03094	0.04307	0.04964	0.04871	0.0453	0.04063	0.03737	0.03434	0.03178	0.02842	0.02535	0.02282	0.02049	0.01882	0.01679	0.01451	0.01258	0.0112	0.01077	0.00929	0.00804	0.00772
1027.04	NaN	7.6e-05	-6e-06	-5.1e-05	-5.6e-05	-2.8e-05	-1.5e-05	-6.2e-05	-3.8e-05	-4e-05	9.4e-05	0.000102	0.00011	0.000118	0.000107	-2e-05	6.7e-05	0.000206	8.4e-05	0.000139	0.000106	-2.3e-05	0.000165	0.00135	0.00516	0.01193	0.02007	0.02995	0.0419	0.04831	0.04759	0.04412	0.03944	0.0364	0.03357	0.03109	0.02764	0.02458	0.02227	0.02007	0.01836	0.01639	0.0141	0.01219	0.01097	0.01027	0.00906	0.00786	0.00749
1030.46	NaN	6.9e-05	1.2e-05	-2.2e-05	-8.5e-05	-3.6e-05	-6.5e-05	-5.3e-05	-6.3e-05	6.4e-05	7.2e-05	7.1e-05	7e-05	7.4e-05	9.8e-05	5.5e-05	-1.3e-05	6.9e-05	4.1e-05	8.5e-05	8e-05	0.000125	0.000226	0.00127	0.0048	0.01081	0.01843	0.02783	0.03945	0.04589	0.04527	0.04171	0.03727	0.03401	0.03123	0.02881	0.02563	0.0228	0.02048	0.01832	0.01659	0.0146	0.01239	0.01055	0.00931	0.00876	0.00749	0.00635	0.00602
1033.89	NaN	3.7e-05	-2.1e-05	3.3e-05	9.7e-05	-6.2e-05	-3.8e-05	-3.6e-05	-0.000128	-1.1e-05	7.6e-05	8e-05	8.4e-05	0.0001	0.000122	-5e-05	2.6e-05	-1e-06	6e-06	0.000134	6.4e-05	-3.8e-05	9.4e-05	0.00119	0.00452	0.01006	0.01724	0.0267	0.038	0.04442	0.04394	0.04029	0.03568	0.0326	0.03	0.02782	0.02478	0.02181	0.01943	0.01725	0.01561	0.01376	0.01157	0.00981	0.00854	0.00806	0.0069	0.00565	0.0054
1037.32	NaN	0.000177	-9.3e-05	4e-05	5e-06	3.8e-05	-0.000116	2.1e-05	-0.000107	-0.000114	1.4e-05	2.1e-05	2.8e-05	4e-05	4.9e-05	-9e-06	-4.4e-05	-0.000116	-0.000131	-3e-05	2.3e-05	5.1e-05	0.000128	0.00102	0.00411	0.00936	0.01615	0.02561	0.03706	0.04328	0.04267	0.03903	0.03465	0.0316	0.02923	0.02687	0.02397	0.02097	0.01852	0.01645	0.0149	0.01305	0.01103	0.00919	0.008	0.00754	0.00629	0.00515	0.00469
1040.75	NaN	4.7e-05	3e-05	-8e-06	1.6e-05	-1.2e-05	-5e-05	-6.5e-05	-0.00011	-7.1e-05	-1.5e-05	-1.2e-05	-9e-06	3e-06	2.8e-05	2.5e-05	3.5e-05	-3e-06	-7.1e-05	-2.7e-05	-7e-06	-1e-06	0.000113	0.000994	0.00369	0.0087	0.01563	0.02479	0.03585	0.04187	0.04135	0.03777	0.0333	0.03018	0.02783	0.02561	0.0227	0.01998	0.01769	0.01558	0.01401	0.01212	0.01008	0.00835	0.00721	0.00659	0.00551	0.00437	0.004
1044.19	NaN	0.000225	0.000108	7e-06	-7.2e-05	-7.7e-05	-0.000155	-1.1e-05	-0.000102	-0.00014	-4e-05	-3.4e-05	-2.8e-05	-2.7e-05	-1.4e-05	5e-06	-4.4e-05	-2.3e-05	-5.6e-05	-4.7e-05	-3.4e-05	2.4e-05	9.6e-05	0.000883	0.00344	0.00807	0.01459	0.02367	0.03453	0.04032	0.0397	0.0361	0.03183	0.02877	0.02653	0.02441	0.02159	0.01884	0.0165	0.01452	0.01304	0.01107	0.00905	0.00726	0.00628	0.00572	0.00455	0.00355	0.0031
1047.62	NaN	0.000189	0.000101	-6.3e-05	4.8e-05	-0.000113	-5e-05	-8.8e-05	-0.000164	-0.000143	-6.3e-05	-5.9e-05	-5.4e-05	-3.4e-05	-3.6e-05	-6.4e-05	2e-06	-3.4e-05	2.5e-05	9.5e-05	3.8e-05	-1.5e-05	8e-05	0.000881	0.00342	0.00789	0.01405	0.02297	0.0336	0.03933	0.03872	0.03503	0.03084	0.02797	0.02587	0.02373	0.02085	0.01808	0.01571	0.01383	0.0124	0.01058	0.00846	0.00676	0.00581	0.00523	0.00407	0.00306	0.00261
1051.05	NaN	0.00026	7.4e-05	5.2e-05	-8.8e-05	-0.000101	-0.000151	-6.3e-05	-0.000128	-0.000182	9e-06	2e-05	3.1e-05	5.3e-05	2.7e-05	-7.3e-05	-5.5e-05	7e-06	-3.7e-05	-2.5e-05	5e-05	1.7e-05	8e-05	0.000835	0.00315	0.00739	0.01353	0.02259	0.03317	0.03865	0.03799	0.03433	0.03014	0.0273	0.02532	0.02317	0.02044	0.01773	0.01537	0.01358	0.0122	0.01031	0.00818	0.00639	0.00544	0.00484	0.00371	0.0028	0.00231
1054.49	NaN	0.000267	0.000142	5.5e-05	-7.3e-05	-0.000126	-0.000165	-0.000104	-0.000126	-0.000215	-2e-05	-8e-06	4e-06	2.5e-05	1.2e-05	-4.5e-05	-4.2e-05	-3.8e-05	-4.6e-05	-1.3e-05	-1e-06	-3.1e-05	-2.5e-05	0.00065	0.00283	0.0069	0.01288	0.02178	0.03202	0.03733	0.03668	0.03307	0.02894	0.02602	0.02398	0.02193	0.01925	0.01666	0.0143	0.0125	0.0111	0.00919	0.00714	0.00542	0.00448	0.00394	0.00288	0.00196	0.00149
1057.92	NaN	0.000299	0.000152	-6e-06	-0.000123	-9.6e-05	-0.000213	-0.000162	-7.7e-05	-0.000157	-8.6e-05	-8.2e-05	-7.7e-05	-3.3e-05	-2.6e-05	-7.1e-05	-1.7e-05	-1.8e-05	-4.7e-05	-6.6e-05	-0.000114	-5.9e-05	-4.2e-05	0.000559	0.00265	0.0066	0.01257	0.02168	0.03186	0.03692	0.03612	0.03248	0.02846	0.02569	0.02384	0.02173	0.01894	0.0163	0.01401	0.0123	0.01094	0.00902	0.0069	0.00514	0.00429	0.00372	0.00266	0.00179	0.00129
1061.36	NaN	0.000317	0.000184	4e-05	-7.4e-05	-0.000118	-0.000134	-0.00023	-0.000125	-0.000177	-0.000165	-0.000164	-0.000163	-0.000124	-8.7e-05	-2.3e-05	3e-05	-2.2e-05	-8.5e-05	-6.5e-05	-8.8e-05	-9.2e-05	-6e-06	0.000601	0.00264	0.00658	0.01243	0.02146	0.03151	0.03655	0.03584	0.0321	0.02817	0.02541	0.02349	0.02144	0.01875	0.01617	0.01394	0.0123	0.0109	0.009	0.00686	0.0051	0.0043	0.00367	0.00257	0.00173	0.0012
1064.8	NaN	0.000346	0.000139	4e-06	-0.000104	-8.3e-05	-0.000195	-0.000167	-0.000175	-0.000216	-0.000203	-0.000202	-0.000201	-0.000149	-0.000127	-0.00013	-9.8e-05	-0.000131	-0.000144	-0.00017	-0.000195	-0.000178	-0.000128	0.000439	0.00233	0.00618	0.01195	0.021	0.03097	0.0359	0.03514	0.03145	0.02749	0.0248	0.02296	0.02089	0.01826	0.01571	0.01349	0.01186	0.01049	0.00859	0.00636	0.00462	0.00386	0.0032	0.00212	0.00137	0.000821
1068.23	NaN	0.00031	9.5e-05	1.3e-05	-0.00011	-0.000155	-0.000162	-0.000126	-0.000122	-0.000187	-0.000135	-0.000132	-0.000128	-0.000126	-0.000113	-4.6e-05	-8e-06	-2.1e-05	-5.3e-05	-9e-05	-0.000109	-0.000132	-0.000126	0.000425	0.00228	0.0061	0.01186	0.02103	0.03102	0.03585	0.03508	0.03144	0.02749	0.02472	0.02288	0.02083	0.01828	0.01577	0.01352	0.01196	0.01062	0.00859	0.00635	0.00461	0.0039	0.00341	0.00236	0.00156	0.000923
1071.67	NaN	0.000374	9.2e-05	-1.6e-05	-5.6e-05	-0.000155	-0.000215	-0.000176	-9.9e-05	-0.000132	-0.000177	-0.000179	-0.000181	-9.7e-05	-9.5e-05	-6.3e-05	-5.8e-05	-0.000148	-0.000106	-6.4e-05	-0.000118	-0.000171	-0.000177	0.000378	0.00217	0.00607	0.0119	0.02121	0.03107	0.03564	0.03484	0.03112	0.02735	0.02484	0.023	0.02097	0.0183	0.0158	0.01366	0.01222	0.01088	0.00879	0.00641	0.00471	0.00409	0.0035	0.00246	0.00171	0.00119
1075.11	NaN	0.00019	4.6e-05	0.0001	7.5e-05	-0.00011	-0.000186	-0.000143	-0.000167	-9.3e-05	-0.000159	-0.000163	-0.000168	-0.000111	-5.5e-05	-4e-06	-1.1e-05	-6.1e-05	-3e-06	1e-05	2e-05	-6.1e-05	-8.6e-05	0.000444	0.00215	0.0061	0.01225	0.02184	0.03174	0.03623	0.03533	0.03153	0.02778	0.02529	0.02353	0.02148	0.01891	0.01649	0.0143	0.01292	0.01157	0.00938	0.00695	0.00522	0.00472	0.00425	0.00326	0.00241	0.00173
1078.55	NaN	0.000276	6.5e-05	-4.8e-05	-5.2e-05	2.2e-05	-0.000153	-0.000149	-8.3e-05	-7.7e-05	-0.00011	-0.000112	-0.000114	-0.000116	-5.8e-05	9e-06	1.3e-05	-4.1e-05	-2.6e-05	-2.1e-05	-8e-06	-0.000161	-9.1e-05	0.00042	0.00206	0.00613	0.01242	0.02237	0.03228	0.03658	0.03565	0.03191	0.02833	0.02585	0.02396	0.02177	0.01924	0.0169	0.01487	0.01364	0.0121	0.00982	0.00737	0.00579	0.00531	0.00475	0.00364	0.00281	0.00232
1081.99	NaN	0.000172	8.3e-05	3.6e-05	4.1e-05	-0.000162	-4.8e-05	-0.000127	-9.2e-05	-0.00011	-6.8e-05	-6.6e-05	-6.3e-05	-5.6e-05	-6.3e-05	-7.3e-05	-1.6e-05	-1.6e-05	-7e-05	-5.8e-05	-4.1e-05	-9.1e-05	-4.6e-05	0.000444	0.00208	0.00617	0.01282	0.02318	0.03314	0.03727	0.03624	0.03252	0.02911	0.02654	0.02465	0.02248	0.02002	0.01767	0.01572	0.0144	0.01286	0.01056	0.00814	0.00653	0.00619	0.00561	0.00445	0.00373	0.0032
1085.44	NaN	0.000205	7.2e-05	2.1e-05	3.8e-05	-8.5e-05	-0.000171	-0.000102	-9.9e-05	-7.1e-05	-8.1e-05	-8.2e-05	-8.3e-05	-1e-06	-4e-05	4.6e-05	3.4e-05	3.1e-05	-5.9e-05	4e-06	-6.9e-05	-0.000196	-7.2e-05	0.000562	0.00201	0.00621	0.01287	0.02348	0.03349	0.03751	0.03651	0.03273	0.02938	0.02698	0.02519	0.02306	0.02055	0.01819	0.01625	0.01507	0.01352	0.01112	0.00853	0.00698	0.00685	0.00624	0.00506	0.00428	0.00379
1088.88	NaN	8.8e-05	3.1e-05	5.6e-05	5.8e-05	-7.2e-05	-0.000126	4.1e-05	-5.5e-05	-9.3e-05	-9e-06	-4e-06	1e-06	9e-06	4.5e-05	-1.1e-05	6.3e-05	-7.3e-05	-1.7e-05	7.9e-05	-1.5e-05	-3.7e-05	1.1e-05	0.000494	0.00205	0.00639	0.01343	0.02453	0.03466	0.03859	0.03742	0.03367	0.03035	0.02782	0.02597	0.02383	0.02149	0.01923	0.01738	0.01624	0.01466	0.01209	0.00951	0.00808	0.0078	0.00738	0.00621	0.00539	0.00488
1092.32	NaN	1.5e-05	-2.3e-05	6.1e-05	6.3e-05	-7e-05	1.8e-05	3.1e-05	-5.1e-05	-8.7e-05	8.7e-05	9.7e-05	0.000107	4.1e-05	-2.3e-05	-4.8e-05	4.2e-05	4.3e-05	-1.9e-05	4.9e-05	5.4e-05	9e-06	0.000105	0.00057	0.0021	0.00663	0.014	0.02563	0.03588	0.03974	0.03844	0.03466	0.03159	0.02919	0.02725	0.0251	0.02271	0.02041	0.01869	0.0176	0.01595	0.01342	0.01078	0.00933	0.00922	0.00864	0.00747	0.00667	0.00622
1095.77	NaN	0.000116	-3.1e-05	0.000101	6.9e-05	-4e-06	-4.9e-05	2.6e-05	-0.000145	-6.6e-05	8.4e-05	9.2e-05	9.9e-05	1.4e-05	2.1e-05	2.5e-05	4.6e-05	6.5e-05	7e-06	5.6e-05	2.5e-05	1.8e-05	8e-06	0.000545	0.00217	0.00691	0.01474	0.02671	0.03701	0.0407	0.03935	0.03565	0.03243	0.03011	0.02829	0.02615	0.02377	0.02173	0.01995	0.01881	0.01715	0.01435	0.01163	0.01022	0.0103	0.00985	0.00865	0.00784	0.00731
1099.21	NaN	3.5e-05	8.2e-05	3.3e-05	-7.9e-05	-2.3e-05	0	2.2e-05	-5.4e-05	-7.5e-05	6.8e-05	7.6e-05	8.4e-05	8e-05	1.3e-05	-8.7e-05	-1.9e-05	6e-06	1.2e-05	-6e-06	3.7e-05	-7.9e-05	3.3e-05	0.000561	0.00213	0.00706	0.01527	0.02783	0.03806	0.04153	0.04027	0.03651	0.03345	0.03123	0.02932	0.02722	0.02488	0.02274	0.021	0.02006	0.01819	0.01552	0.01274	0.01142	0.01166	0.01104	0.00978	0.00901	0.00855
1102.66	NaN	0.000127	6.8e-05	8.9e-05	-1.8e-05	2e-06	-3.2e-05	-4e-05	-0.000127	-0.000134	-6e-06	1e-06	8e-06	8.4e-05	5.7e-05	-0.000102	3.3e-05	-7.5e-05	-4.3e-05	-7.6e-05	7.3e-05	1.1e-05	6.9e-05	0.000512	0.00225	0.00732	0.0159	0.02867	0.03913	0.04267	0.04113	0.03744	0.03447	0.03225	0.03028	0.02824	0.02596	0.02401	0.02227	0.02128	0.0195	0.01654	0.01371	0.0125	0.01273	0.01223	0.01099	0.01019	0.00966
1106.11	NaN	5.9e-05	0.000124	-5.8e-05	-4.2e-05	4.3e-05	-1e-06	-3.5e-05	-9.9e-05	-9.8e-05	-2.3e-05	-1.9e-05	-1.4e-05	0.000147	-2.4e-05	-6e-05	-5.4e-05	-9.1e-05	-7e-06	-9.8e-05	-5.3e-05	7.5e-05	4.7e-05	0.000492	0.00232	0.00773	0.01688	0.03057	0.04125	0.04439	0.04274	0.03907	0.03637	0.03415	0.03213	0.03004	0.02789	0.02586	0.0244	0.02335	0.02144	0.01848	0.01574	0.01445	0.01487	0.01423	0.01297	0.0122	0.01177
1109.56	NaN	5.7e-05	1.5e-05	5.9e-05	0.000149	3.6e-05	-4.3e-05	-2e-06	-0.000122	-0.000198	3.7e-05	5e-05	6.4e-05	2.6e-05	-4.7e-05	-7.2e-05	-0.000207	-4.1e-05	-9.8e-05	-1.4e-05	3.2e-05	3.1e-05	4.8e-05	0.000544	0.00232	0.00795	0.01801	0.03204	0.04284	0.04582	0.04405	0.04036	0.03792	0.03579	0.03374	0.03148	0.02929	0.02734	0.02577	0.02501	0.02319	0.01995	0.01722	0.01596	0.01653	0.01595	0.0147	0.01386	0.01345
1113.01	NaN	8.2e-05	6.6e-05	5.8e-05	1e-06	2.4e-05	-4.3e-05	-7.4e-05	-0.000184	-0.000101	-5.2e-05	-5e-05	-4.6e-05	2.9e-05	-0.000157	-0.000168	-0.000258	-0.000151	-0.000161	-0.000129	-0.000137	-6e-05	-9e-06	0.000444	0.0025	0.00847	0.01866	0.03302	0.04377	0.04677	0.04518	0.04146	0.0389	0.03669	0.0348	0.0327	0.03061	0.0287	0.02724	0.02619	0.02426	0.02131	0.01839	0.01737	0.01793	0.01723	0.01584	0.01524	0.01478
1116.46	NaN	0.000163	6.9e-05	7.7e-05	1.4e-05	-9e-06	-7.7e-05	-0.000116	-0.000201	-0.000114	-6e-05	-5.8e-05	-5.4e-05	-3.2e-05	-0.000114	-0.000107	-0.000194	-0.000118	-9.7e-05	-0.000208	-6.9e-05	-9e-06	1.6e-05	0.000493	0.00279	0.0089	0.01957	0.03415	0.04469	0.04762	0.04608	0.0425	0.0402	0.03797	0.036	0.03397	0.03184	0.03005	0.02848	0.02754	0.02573	0.02255	0.01977	0.01874	0.01934	0.01859	0.0173	0.01659	0.01607
1119.91	NaN	0.00016	5.8e-05	0.000118	-2e-06	5.3e-05	-0.000141	-0.00017	-0.000112	-0.000162	-0.000104	-0.000101	-9.1e-05	-4.6e-05	-0.000243	-0.000132	-0.000202	-0.000102	-0.000133	-0.000197	-0.000178	-0.000137	-2.7e-05	0.000575	0.00288	0.00943	0.02092	0.03607	0.04683	0.04973	0.04815	0.04455	0.04222	0.04017	0.03816	0.03625	0.03407	0.03232	0.03092	0.0298	0.02782	0.02479	0.02207	0.02109	0.02165	0.02091	0.01961	0.01896	0.01838
1123.36	NaN	0.000266	6.9e-05	8.9e-05	-8e-06	-1.3e-05	-0.000168	-0.00014	-7.3e-05	-0.00022	-0.000192	-0.000189	-0.000194	-0.000221	-8.2e-05	-4.9e-05	-0.000165	-0.000126	-0.000121	-0.000133	-0.000213	-0.000129	-1.2e-05	0.000502	0.00293	0.00986	0.02217	0.03748	0.04825	0.05112	0.04953	0.04625	0.04377	0.04171	0.03972	0.03777	0.03579	0.03411	0.03256	0.03151	0.02959	0.02648	0.02378	0.02285	0.02325	0.02264	0.02132	0.02069	0.02013
1126.81	NaN	0.000156	-1.3e-05	9.8e-05	-5.7e-05	-3.6e-05	-0.000138	-9e-05	-0.000122	-8.7e-05	-0.00015	-0.000153	-0.000156	-0.000154	-0.000159	-0.000102	-7.3e-05	-0.000119	-0.000162	-0.000108	-0.000205	-0.000156	-4.9e-05	0.00053	0.0032	0.01034	0.02325	0.03918	0.05001	0.05275	0.05111	0.04798	0.04579	0.04361	0.04165	0.03966	0.03768	0.03601	0.03478	0.03362	0.03142	0.02834	0.02576	0.02489	0.02543	0.02465	0.02345	0.02276	0.0223
1130.27	NaN	0.000229	7.4e-05	5.2e-05	-2e-06	2.1e-05	-0.000177	-0.000125	-0.000141	-0.000112	-0.000123	-0.000124	-0.000128	-0.000131	-7.2e-05	-3.9e-05	-3.1e-05	-0.000181	-7.1e-05	-7.1e-05	-0.000131	-0.000189	-8.6e-05	0.000713	0.00355	0.01109	0.02437	0.04042	0.05102	0.05361	0.05224	0.04906	0.04719	0.04507	0.04309	0.04113	0.03919	0.03755	0.0362	0.0351	0.03303	0.02986	0.02727	0.0265	0.02706	0.02634	0.02521	0.02453	0.02405
1133.72	NaN	0.000133	8.6e-05	2.3e-05	-8e-06	7e-06	-9.9e-05	-0.000201	-4.2e-05	-3.8e-05	-6.7e-05	-6.8e-05	-9.1e-05	-0.000138	-3.9e-05	-3.2e-05	-1.5e-05	-3.2e-05	-2e-05	-0.00014	-0.000115	-0.000133	-7e-06	0.000708	0.00369	0.01162	0.02535	0.04156	0.05228	0.05495	0.05354	0.05063	0.04871	0.04652	0.04454	0.04258	0.04076	0.03911	0.03799	0.03683	0.03464	0.03163	0.02915	0.02842	0.02897	0.02818	0.02711	0.02644	0.0259
1137.17	NaN	0.000146	-3e-06	-1.1e-05	5.3e-05	-1.2e-05	-9e-06	-0.000148	-9.2e-05	1.1e-05	-1.1e-05	-1.2e-05	-4.9e-05	-0.000137	-4.7e-05	6.7e-05	2.5e-05	3.3e-05	8e-05	5e-05	2e-05	-7.1e-05	-1e-06	0.000776	0.00415	0.0124	0.02705	0.04383	0.05446	0.05699	0.0556	0.05278	0.05087	0.04878	0.04673	0.04478	0.04302	0.04143	0.0402	0.03912	0.037	0.03393	0.03148	0.03093	0.03134	0.03056	0.02947	0.02882	0.02833
1140.63	NaN	-2.9e-05	-3e-06	8.2e-05	3.3e-05	4e-06	-4.9e-05	-0.000104	-2.3e-05	2.1e-05	-3.5e-05	-3.9e-05	-2.2e-05	1.8e-05	2.2e-05	6.9e-05	6e-06	5e-06	5.6e-05	-3e-05	-3e-05	-3.1e-05	7.3e-05	0.000997	0.00443	0.01318	0.02836	0.04541	0.0562	0.05868	0.05724	0.05463	0.05279	0.05061	0.04857	0.04674	0.045	0.04353	0.04245	0.04117	0.03892	0.03586	0.03359	0.03291	0.03335	0.03253	0.03142	0.03077	0.03034
1144.09	NaN	-5.7e-05	-3.5e-05	5.5e-05	0.000116	-3.8e-05	2.1e-05	-5.8e-05	1.7e-05	1.1e-05	7.2e-05	7.6e-05	4.8e-05	-9e-06	7.2e-05	0.000206	0.000136	3.4e-05	5.2e-05	9.4e-05	4.1e-05	-7e-05	0.000113	0.00116	0.00487	0.01402	0.02974	0.04712	0.05773	0.06014	0.05874	0.05617	0.05451	0.05234	0.05029	0.04852	0.04689	0.04542	0.04418	0.04315	0.04084	0.03767	0.03532	0.03482	0.03533	0.03447	0.03333	0.03267	0.03237
1147.55	NaN	-1.1e-05	-1.2e-05	-3.7e-05	3e-05	-3e-06	2.8e-05	-8.1e-05	-1e-06	9.7e-05	-5e-06	-1.1e-05	2.4e-05	8.4e-05	6.2e-05	7.1e-05	9.6e-05	0.000102	9.9e-05	0.000113	8e-05	4.7e-05	0.000233	0.00133	0.00516	0.01466	0.0309	0.04849	0.05924	0.0617	0.06036	0.05807	0.05637	0.05409	0.05209	0.05035	0.04869	0.04734	0.04618	0.04498	0.04273	0.03967	0.03743	0.03705	0.03746	0.03652	0.03558	0.03494	0.03452
1151.01	NaN	-5.5e-05	-0.000141	-2.5e-05	0.000111	3.1e-05	2.9e-05	1.6e-05	7.3e-05	5e-05	8e-05	8.2e-05	6.6e-05	4.6e-05	0.000102	0.000196	0.000192	9.3e-05	8.2e-05	0.000129	9.2e-05	1.8e-05	0.00027	0.00144	0.00551	0.01536	0.03195	0.04956	0.06001	0.06244	0.0612	0.05903	0.05737	0.05517	0.0532	0.05151	0.04993	0.04849	0.04737	0.04615	0.04394	0.04094	0.03877	0.03848	0.03876	0.03784	0.03692	0.03637	0.03605
1154.47	NaN	-0.00012	-9e-06	6.5e-05	0.00013	-7.6e-05	9.9e-05	-5.1e-05	8e-05	5.8e-05	9.8e-05	0.000101	7e-05	4.8e-05	8.3e-05	6.2e-05	4.3e-05	7.7e-05	0.000133	0.000138	0.000103	0.000148	0.000353	0.00157	0.00591	0.01622	0.03326	0.05108	0.06144	0.06387	0.06267	0.06062	0.05899	0.05671	0.05471	0.0531	0.05165	0.05038	0.04937	0.04802	0.04557	0.04267	0.04056	0.04033	0.04068	0.03973	0.03882	0.03828	0.03802
1157.93	NaN	-9.9e-05	-9.3e-05	1.1e-05	-1.4e-05	2.8e-05	5e-06	9.9e-05	0.000113	5.2e-05	0.000161	0.000167	0.000162	0.000123	0.000106	9.4e-05	6.9e-05	8.6e-05	0.000122	0.000198	0.000142	9.1e-05	0.000428	0.00174	0.00613	0.01677	0.03406	0.05191	0.06211	0.06451	0.06336	0.06139	0.05989	0.05771	0.05561	0.05406	0.05274	0.0514	0.0503	0.04905	0.04666	0.04374	0.04171	0.04151	0.04183	0.04092	0.04001	0.03947	0.03935
1161.39	NaN	-0.000136	6e-06	-4.8e-05	3.6e-05	1.1e-05	5.9e-05	4.9e-05	9.8e-05	8.1e-05	0.000134	0.000136	0.000152	0.000129	9.3e-05	7.3e-05	4e-05	6.2e-05	8.4e-05	4.5e-05	2e-05	6.9e-05	0.000367	0.00175	0.00643	0.01759	0.0354	0.05339	0.06357	0.06598	0.06487	0.06323	0.06162	0.05926	0.05721	0.05567	0.05441	0.05318	0.05212	0.05078	0.04841	0.04548	0.04356	0.04349	0.04369	0.0427	0.04184	0.04133	0.04122
1164.85	NaN	4.3e-05	-7.1e-05	-4.6e-05	-2.4e-05	5e-06	3.7e-05	0.000123	4.4e-05	4.8e-05	0.000171	0.000177	0.000144	6.2e-05	5.1e-05	0.00014	0.000127	2.2e-05	6.3e-05	0.000149	9.4e-05	9.1e-05	0.000462	0.00194	0.00672	0.0181	0.03616	0.05407	0.06402	0.06638	0.06531	0.06378	0.06221	0.05994	0.05799	0.05647	0.05524	0.05401	0.05301	0.05177	0.04936	0.04654	0.04471	0.04468	0.0448	0.04378	0.04297	0.0425	0.04251
1168.31	NaN	-0.000102	-5.1e-05	-4e-06	-0.00013	3e-05	6e-05	0.000104	3.6e-05	0.000117	0.000145	0.000146	0.000142	0.000144	0.000145	0.00014	0.0001	7.7e-05	0.000126	0.000136	0.000129	0.000207	0.000483	0.00195	0.00701	0.0188	0.03724	0.0552	0.06504	0.06755	0.0666	0.06515	0.06343	0.06113	0.05923	0.05782	0.05676	0.0556	0.05456	0.05328	0.05087	0.04806	0.04622	0.04626	0.04633	0.04528	0.04448	0.04397	0.04399
1171.78	NaN	-8.6e-05	-8.7e-05	0.000106	-2.8e-05	1.8e-05	9.6e-05	0.000187	-3.1e-05	-6.1e-05	0.000145	0.000156	0.000197	0.000149	8.9e-05	9.5e-05	8.1e-05	0.00015	0.000181	0.000193	0.000173	8.3e-05	0.000421	0.00199	0.00713	0.01923	0.03801	0.05622	0.06594	0.06836	0.06743	0.06606	0.06448	0.06209	0.0601	0.05881	0.05777	0.05662	0.05558	0.05425	0.05178	0.04906	0.04741	0.04756	0.04748	0.04641	0.04571	0.04529	0.04545
1175.24	NaN	-0.000174	-0.000109	-4.6e-05	-1.3e-05	3.8e-05	7.7e-05	0.000168	1.6e-05	0.000126	0.00012	0.000119	0.000134	8.3e-05	2.3e-05	8.6e-05	0.000112	0.000105	7.1e-05	2e-05	6.9e-05	0.000177	0.000459	0.00197	0.00721	0.01959	0.03857	0.05662	0.06614	0.06861	0.06774	0.06653	0.06483	0.06261	0.06069	0.05938	0.05837	0.05738	0.05641	0.0549	0.05247	0.04989	0.04825	0.04839	0.0483	0.04727	0.04662	0.04611	0.04626
1178.71	NaN	-5.9e-05	-0.000105	1.8e-05	7.2e-05	0.00011	8.1e-05	0.000133	-7e-06	-2e-05	0.000146	0.000155	0.000236	0.000141	5.7e-05	0.00011	0.000101	1.9e-05	-1e-06	0.000129	0.000206	0.000172	0.000381	0.0021	0.00743	0.01974	0.03871	0.05646	0.06584	0.06852	0.06766	0.06652	0.06478	0.06254	0.06072	0.05944	0.05843	0.05738	0.05641	0.05507	0.05263	0.05012	0.04857	0.04882	0.04872	0.04756	0.04682	0.04644	0.04675
1182.17	NaN	-0.000125	-5.3e-05	-9.1e-05	-4.4e-05	-1.7e-05	0.000142	6.1e-05	1.7e-05	0.000127	0.000165	0.000166	0.00013	0.000127	0.000135	7.7e-05	1.4e-05	0.000126	0.000116	8.2e-05	0.00018	0.000192	0.000373	0.00203	0.00752	0.0202	0.03954	0.05727	0.06636	0.06887	0.06798	0.06703	0.06537	0.06301	0.06117	0.06006	0.05921	0.05827	0.05731	0.05589	0.05344	0.05083	0.04935	0.04965	0.0495	0.04849	0.04792	0.04746	0.04786
1185.64	NaN	-0.000168	-0.000114	3.6e-05	5.8e-05	2.6e-05	0.000142	7e-05	4.1e-05	-4.9e-05	0.00017	0.000182	0.000171	0.000173	0.000111	9.1e-05	0.000102	0.000237	0.000168	0.000174	0.000216	0.000175	0.000442	0.00202	0.00769	0.02068	0.0403	0.05805	0.06712	0.06975	0.06901	0.06804	0.06623	0.06394	0.06207	0.06086	0.06011	0.05917	0.05805	0.05675	0.05433	0.05178	0.05032	0.05082	0.05057	0.04938	0.04894	0.04851	0.04891
1189.11	NaN	-0.000154	-7e-06	0.000104	-1.4e-05	8.6e-05	1.4e-05	5.6e-05	-5e-05	0.000132	7e-06	-1e-06	8.3e-05	0.00018	0.000164	0.000209	0.000213	0.000207	4.2e-05	8.6e-05	0.000229	0.000189	0.000427	0.00221	0.00767	0.02061	0.04007	0.05768	0.06645	0.06894	0.06827	0.06766	0.06574	0.06344	0.06175	0.06076	0.05993	0.05897	0.05803	0.05656	0.05414	0.05174	0.05037	0.05085	0.05049	0.04941	0.04896	0.04861	0.04912
1192.58	NaN	2.8e-05	-2.8e-05	-2.9e-05	3.2e-05	2.5e-05	8e-06	-3e-06	-0.000124	0.000102	7.4e-05	7.2e-05	0.000142	0.000177	0.00015	0.000255	0.000156	0.000121	0.000117	0.000148	0.000119	8.7e-05	0.000412	0.00209	0.00773	0.02074	0.04015	0.0576	0.06619	0.06874	0.06791	0.06743	0.06536	0.06321	0.06166	0.0608	0.06001	0.05898	0.05798	0.05656	0.05407	0.05176	0.05058	0.05104	0.05056	0.04938	0.04901	0.04874	0.04929
1196.05	NaN	-0.000117	-3.5e-05	-0.000111	0.000112	3.3e-05	2e-05	-1e-06	-7.3e-05	8.5e-05	0.000214	0.00022	0.000208	0.000369	0.000313	0.000293	0.000343	0.000314	0.000202	0.000224	0.000386	0.000189	0.000493	0.00227	0.0078	0.0209	0.04053	0.05758	0.06594	0.0686	0.06779	0.06729	0.06533	0.06314	0.06155	0.06065	0.05981	0.05885	0.05777	0.05633	0.05414	0.05201	0.05076	0.05119	0.0509	0.04968	0.0492	0.049	0.04961
1199.52	NaN	-0.000106	3e-06	-1.4e-05	-7.5e-05	4.5e-05	0.000142	9.3e-05	-0.000103	0.000163	7.5e-05	6.9e-05	0.000157	0.000216	0.000211	0.000203	0.000213	0.000255	0.000174	0.000277	0.00023	0	0.000408	0.00222	0.00776	0.02068	0.04051	0.05769	0.06616	0.06866	0.06789	0.06732	0.06525	0.06307	0.06159	0.06074	0.06003	0.05892	0.0578	0.05643	0.05429	0.05234	0.05121	0.05178	0.05108	0.04988	0.04959	0.04932	0.04995
1202.99	NaN	-0.00011	-7.5e-05	2.6e-05	-1e-06	9.6e-05	0.000149	-8e-05	2.8e-05	8.3e-05	0.00029	0.000301	0.000326	0.000238	0.000142	0.000275	0.000166	0.000257	0.000261	0.000125	0.000143	8.2e-05	0.000355	0.00209	0.00761	0.02085	0.0403	0.05745	0.0656	0.06812	0.06705	0.06682	0.06479	0.06263	0.06102	0.06027	0.05967	0.0587	0.05763	0.05625	0.05409	0.05204	0.0511	0.05141	0.05093	0.04982	0.0495	0.04926	0.04997
1206.47	NaN	-0.000123	1.7e-05	4.1e-05	-1e-06	-4.5e-05	0.00011	5.7e-05	0.000124	-8e-06	0.00018	0.000191	0.000264	0.000209	0.000187	0.000313	0.000228	0.000185	0.000218	0.000126	0.000143	0.000107	0.000435	0.00217	0.00756	0.0208	0.04015	0.05715	0.06496	0.06742	0.06641	0.0661	0.06422	0.0622	0.0607	0.05999	0.05953	0.05844	0.05733	0.05588	0.05384	0.05189	0.0508	0.05126	0.05075	0.04951	0.04914	0.04908	0.04966
1209.94	NaN	-3.9e-05	6.7e-05	2e-06	-1.7e-05	-3.9e-05	3.7e-05	0.000199	-0.000105	1e-05	0.00026	0.000273	0.00025	0.000197	0.000269	0.000294	0.000285	0.000194	0.000276	0.00022	0.00021	0.000163	0.000425	0.0022	0.00751	0.02031	0.03938	0.05613	0.0636	0.066	0.06502	0.06481	0.06283	0.06102	0.05958	0.05886	0.0583	0.05718	0.05622	0.05485	0.05282	0.05119	0.0502	0.05053	0.0499	0.0488	0.04859	0.04851	0.04918
1213.42	NaN	5.9e-05	-9.2e-05	-4.8e-05	-0.000115	1.6e-05	-8e-06	-2e-06	0.000216	4.8e-05	0.000167	0.000174	0.000285	0.000182	0.000187	0.000267	0.000263	0.000194	0.00033	0.00028	0.000119	0.000228	0.000552	0.00212	0.00738	0.02017	0.03925	0.05579	0.06292	0.06528	0.06444	0.06416	0.06224	0.06042	0.05906	0.05831	0.05788	0.05685	0.05561	0.05434	0.05249	0.05091	0.0498	0.05041	0.04953	0.04836	0.04825	0.04814	0.04872
1216.89	NaN	-0.00031	8.7e-05	0.000121	0.000113	-6.7e-05	5e-06	-3.3e-05	0.000168	-5.3e-05	0.000287	0.000305	0.000435	0.000251	0.000299	0.000262	0.000191	0.000273	0.000187	0.000209	0.000145	0.000167	0.00044	0.00211	0.0072	0.01952	0.03861	0.05467	0.06172	0.06408	0.06311	0.0631	0.0609	0.05921	0.0579	0.0573	0.05654	0.05541	0.05458	0.05316	0.05157	0.05034	0.04922	0.04952	0.04863	0.04749	0.04757	0.04761	0.04809
1220.37	NaN	1e-06	-7.7e-05	3.1e-05	-0.00012	-8.7e-05	0.000151	0.000179	4e-06	-8e-05	0.000317	0.000338	0.000322	0.000265	0.000274	0.000382	0.000328	0.000237	0.00043	0.000443	0.000227	0.000313	0.000585	0.00208	0.00731	0.01938	0.03817	0.05406	0.06093	0.0632	0.06234	0.06204	0.05988	0.05813	0.05703	0.05661	0.05606	0.05503	0.05367	0.05262	0.05082	0.04956	0.0486	0.04895	0.04815	0.04678	0.04696	0.04686	0.04735
1223.84	NaN	-7.6e-05	2.8e-05	3.6e-05	-0.000168	-0.000378	0.000103	9.4e-05	8.2e-05	0.000259	0.000272	0.000272	0.00034	0.000193	0.00033	0.000278	0.00014	0.000323	0.000348	0.000536	0.000283	0.000223	0.000506	0.00197	0.00706	0.01895	0.03706	0.05291	0.05971	0.06223	0.06107	0.06106	0.05868	0.05713	0.056	0.05547	0.05468	0.05371	0.05242	0.05155	0.04974	0.04867	0.04738	0.04802	0.047	0.04595	0.04596	0.04594	0.04629
1227.32	NaN	5e-05	-0.000251	7.6e-05	-9e-06	-6.3e-05	1e-05	0.000265	-6.6e-05	-0.000128	0.000294	0.000316	0.000257	0.000509	0.000353	0.000247	0.000444	0.000607	0.000216	0.000606	0.000363	0.000206	0.000494	0.00208	0.00671	0.01816	0.03615	0.05168	0.05811	0.0606	0.05976	0.05928	0.05708	0.05564	0.05454	0.05394	0.05321	0.05229	0.05136	0.05013	0.04832	0.04722	0.04629	0.04669	0.04572	0.0448	0.04479	0.04455	0.04504
1230.8	NaN	-4.3e-05	-0.000169	0.0001	-7.7e-05	7.7e-05	-0.000124	0.000157	-0.000157	4.3e-05	0.00058	0.000606	0.000455	0.000483	0.000406	0.000366	0.000184	0.000284	0.000407	0.000519	0.000351	0.000286	0.000469	0.00206	0.00672	0.018	0.0354	0.05055	0.05722	0.05941	0.05861	0.05817	0.05592	0.05466	0.05357	0.05287	0.0527	0.05116	0.05014	0.04892	0.04714	0.04636	0.04555	0.0457	0.04484	0.04373	0.04359	0.04348	0.04429
1234.28	NaN	-0.000144	8.3e-05	0.000113	-0.000116	0.00016	-2.2e-05	-0.000169	-0.000193	5.3e-05	0.000303	0.000313	0.000277	0.000268	0.000328	0.000603	0.000341	0.000273	0.000343	0.000505	0.00037	0.000262	0.000589	0.00199	0.00639	0.01715	0.03397	0.04898	0.05549	0.05795	0.05675	0.05655	0.05441	0.05278	0.05171	0.05121	0.05077	0.04947	0.04871	0.04763	0.04595	0.04481	0.04363	0.0443	0.0432	0.04221	0.04254	0.04205	0.0427
1237.76	NaN	6.9e-05	4.5e-05	2.4e-05	-0.000143	-0.000139	-2.3e-05	0.000158	0.000159	-0.000135	0.000595	0.000615	0.000342	0.000358	0.00058	0.000244	0.000245	0.000591	0.000309	0.000531	0.000552	0.000422	0.000677	0.00204	0.00681	0.0176	0.03373	0.04804	0.05468	0.05679	0.05583	0.05564	0.05317	0.05188	0.05082	0.05042	0.05	0.04856	0.0475	0.04666	0.04505	0.04413	0.04292	0.04332	0.0426	0.04168	0.04146	0.04164	0.04226
1241.24	NaN	8.8e-05	-2.1e-05	-1.8e-05	-7.7e-05	-0.00021	-5e-05	8.2e-05	5.4e-05	-6.1e-05	0.000118	0.000158	0.000484	0.000217	9.2e-05	9e-05	6.1e-05	0.00017	0.000473	0.000123	0.000416	0.000126	0.000394	0.00186	0.00613	0.01682	0.03322	0.04735	0.05324	0.05547	0.05451	0.05446	0.05199	0.05091	0.04961	0.04909	0.04876	0.0477	0.04644	0.04548	0.04412	0.04346	0.04242	0.04279	0.0416	0.04067	0.04098	0.04074	0.04102
1244.73	NaN	0.000319	4.7e-05	-5.1e-05	-1.3e-05	-0.000272	-0.00019	0.000255	-0.000175	-0.000352	-2.7e-05	0	9.3e-05	3.3e-05	0.000152	9.6e-05	0.000225	0.000222	0.000443	0.000153	0.000186	7.2e-05	0.00012	0.0016	0.006	0.01648	0.0319	0.04561	0.05217	0.05424	0.0535	0.05287	0.05096	0.0497	0.04824	0.04819	0.0477	0.04632	0.0456	0.04441	0.0428	0.04187	0.04117	0.04116	0.04015	0.03943	0.03938	0.03956	0.03954
1248.21	NaN	0.000279	0.0001	-1.8e-05	-0.000128	-0.000109	1.6e-05	-3.5e-05	-0.000368	-4.3e-05	0.000527	0.000534	0.000379	0.000112	0.000109	0.000249	-3.6e-05	0.000123	0.000268	0.000281	3.6e-05	0.000143	0.000445	0.00163	0.00586	0.01589	0.02992	0.04291	0.04895	0.05094	0.05047	0.0501	0.04793	0.04647	0.04538	0.04519	0.04487	0.04351	0.04233	0.04155	0.04042	0.03945	0.03861	0.03893	0.03778	0.03677	0.03696	0.03717	0.03724
1251.69	NaN	0.000201	-0.000132	2e-06	-0.000112	-0.000693	0.000164	0.000234	3.6e-05	-8.9e-05	0.000138	0.000136	3e-05	-6.7e-05	0.000579	0.000486	0.000443	0.000569	0.000642	0.000303	0.000408	0.000116	0.000372	0.00201	0.00643	0.0156	0.0299	0.04211	0.04781	0.04994	0.04979	0.0492	0.04693	0.04602	0.04478	0.04449	0.0439	0.04268	0.04175	0.0409	0.0397	0.03899	0.03787	0.03802	0.03721	0.03668	0.03653	0.03653	0.03674
1255.18	NaN	0.000135	-0.000257	-0.000256	-0.000214	1.4e-05	0.000103	-1e-05	-0.000124	0.000339	0.000174	0.000225	0.000477	0.000335	0.000128	0.000187	0.000105	0.000326	1e-06	7.1e-05	0.00017	0.000251	0.000506	0.00141	0.00587	0.01513	0.02945	0.04191	0.04768	0.04943	0.04911	0.04858	0.04608	0.04493	0.04434	0.04399	0.04353	0.04199	0.04074	0.04032	0.03914	0.0383	0.03771	0.03753	0.03662	0.03583	0.036	0.03619	0.03611
1258.67	NaN	0.000439	-4.5e-05	-4.8e-05	4.7e-05	-1.5e-05	-0.00018	-0.0001	-0.000175	-8.1e-05	7.9e-05	5.6e-05	-6.2e-05	3.1e-05	0.000394	0.000422	0.000371	0.000368	0.000501	0.000421	0.000367	5.4e-05	0.000745	0.00187	0.00589	0.01441	0.02797	0.04029	0.04601	0.04844	0.04788	0.04706	0.04482	0.04369	0.04285	0.04261	0.04212	0.04081	0.03966	0.03882	0.03725	0.03659	0.03574	0.03577	0.03532	0.03434	0.0343	0.03422	0.03446
1262.15	NaN	0.000204	0.000183	-7.4e-05	-1e-05	0.000106	-0.000161	-0.000253	-0.000271	-0.000117	0.000123	0.000195	0.000381	0.000218	7.2e-05	0.000329	0.000247	0.0003	0.000226	0.00032	-1e-06	-0.000161	0.000331	0.0014	0.00545	0.01404	0.02718	0.03889	0.04495	0.04673	0.04634	0.04582	0.04358	0.04259	0.04186	0.04158	0.04056	0.03936	0.0384	0.03753	0.03674	0.03591	0.03521	0.03501	0.03401	0.0332	0.03345	0.03356	0.03376
1265.64	NaN	0.000214	0.000263	5.7e-05	-7.1e-05	-0.000214	-0.000164	-0.000128	-1.3e-05	-3.2e-05	0.000307	0.000206	-9.8e-05	8.9e-05	0.000254	0.000268	3.9e-05	9.2e-05	0.000341	0.000382	0.000402	0.000161	0.000148	0.00154	0.00538	0.01356	0.026	0.03721	0.04313	0.04477	0.04475	0.04342	0.04146	0.0402	0.03949	0.03925	0.03881	0.03693	0.03637	0.0355	0.03433	0.03357	0.03268	0.03254	0.03195	0.03091	0.03151	0.03142	0.03123
1269.13	NaN	-0.000211	2.1e-05	-0.000121	9e-05	0.000201	-0.000114	-2.4e-05	-0.000223	0.000239	0.000154	0.000173	0.000144	-4.3e-05	0.000144	8.1e-05	-0.000148	8.4e-05	8.2e-05	-0.000155	6e-06	9.6e-05	0.000292	0.00153	0.00529	0.01293	0.02466	0.03531	0.04119	0.04295	0.04274	0.04202	0.03963	0.0386	0.03782	0.03757	0.03704	0.03576	0.03466	0.03367	0.03285	0.0319	0.03123	0.03135	0.03035	0.02982	0.02979	0.03018	0.03003
1272.62	NaN	0.000387	-8.8e-05	-3.5e-05	-0.000156	0.000182	-0.000238	0.000263	0.000146	-0.000616	1.2e-05	-6.6e-05	-0.000137	0.000301	0.000439	0.00054	0.000165	0.000381	0.000747	0.000616	0.00026	0.000414	0.000681	0.00134	0.00545	0.01339	0.02489	0.03584	0.04147	0.04316	0.04232	0.04142	0.04018	0.03888	0.03803	0.03782	0.0374	0.03587	0.0351	0.03411	0.03314	0.03211	0.03191	0.03186	0.03074	0.03007	0.02981	0.03019	0.0301
1276.11	NaN	-5.7e-05	-1e-05	0.000149	0.000275	-0.000695	-0.000173	-0.000111	-4.3e-05	8.9e-05	0.000345	0.000393	0.000476	0.000466	0.000395	0.00018	9.8e-05	0.000283	0.00039	0.00039	0.000495	0.000343	0.000476	0.00159	0.00482	0.01216	0.0232	0.03378	0.03958	0.04114	0.04076	0.03979	0.03789	0.03635	0.03588	0.03598	0.03515	0.034	0.03299	0.03188	0.03084	0.03018	0.02967	0.02945	0.02852	0.02793	0.02808	0.02825	0.02771
1279.6	NaN	-0.000174	-0.000114	-0.000153	0.000305	0.000215	-0.000327	-0.00013	0.000125	2.6e-05	0.000261	0.000352	0.000282	4.1e-05	0.00043	0.000255	0.000192	0.000297	0.000159	0.000483	0.000284	0.000311	0.000617	0.00144	0.00465	0.01192	0.02326	0.03322	0.03888	0.04066	0.03991	0.03931	0.03766	0.03636	0.03528	0.03471	0.03389	0.03273	0.03206	0.031	0.03027	0.02958	0.02906	0.0282	0.02718	0.02686	0.02729	0.02731	0.02727
1283.09	NaN	-0.000881	2.1e-05	5.1e-05	0.000278	-0.000237	0.000275	0.000131	7.6e-05	-7.4e-05	-9.1e-05	0.00018	0.000333	-6.4e-05	0.000391	0.000328	-8.9e-05	0.000401	0.000888	0.000326	0.000201	0.000423	0.000568	0.0014	0.00453	0.01149	0.02239	0.03224	0.0378	0.03972	0.03905	0.03807	0.036	0.0351	0.03413	0.03382	0.0332	0.03198	0.03105	0.03023	0.02953	0.02853	0.0279	0.02777	0.02669	0.0264	0.02637	0.02638	0.02618
1286.59	NaN	0.000236	0.000196	-5.1e-05	-5.1e-05	-0.00032	-0.000408	7.5e-05	-0.000122	0.000125	0.000547	0.00052	0.000455	0.000444	0.000187	-3.9e-05	-5.4e-05	-6.5e-05	0.000644	0.000268	5e-05	0.000578	0.000464	0.00126	0.00436	0.01114	0.02176	0.03145	0.03669	0.03818	0.03732	0.03622	0.03488	0.03357	0.03251	0.03214	0.03166	0.0305	0.02982	0.02877	0.02781	0.02738	0.02677	0.02635	0.02543	0.02478	0.02512	0.0251	0.02431
1290.08	NaN	-0.000257	-0.000138	0.000133	-0.000297	0.00018	-5.7e-05	-0.000296	0.000382	0.000395	0.000655	0.000566	0.000506	0.000286	0.000145	0.000144	-0.000448	0.000303	0.000296	-0.000151	0.000433	0.000386	0.000588	0.00135	0.00426	0.01013	0.01959	0.02893	0.03409	0.03548	0.03492	0.03349	0.0319	0.03107	0.03041	0.03046	0.02964	0.02836	0.02746	0.02643	0.02558	0.02489	0.02402	0.02425	0.02345	0.02253	0.02283	0.02268	0.02194
1293.57	NaN	0.000645	0.000116	-0.000113	-0.000204	0.000216	-0.000411	-0.00024	-0.000332	3.7e-05	-0.000172	-3e-05	0.000383	0.000525	0.000319	-3.1e-05	-0.00027	4.3e-05	0.000326	0.000483	0.000249	0.000214	0.000282	0.00118	0.00401	0.01032	0.01993	0.02891	0.0338	0.03552	0.03503	0.03378	0.03224	0.03113	0.03053	0.02989	0.02875	0.0273	0.02678	0.02618	0.02544	0.02468	0.02403	0.02389	0.02326	0.02235	0.02275	0.0224	0.02117
1297.07	NaN	-6.2e-05	-0.000594	-1e-06	0.000107	0.000141	0.000557	0.000202	-0.000281	-5e-05	0.000553	0.000466	0.000182	-0.0001	-5e-06	0.000245	0.000358	0.000203	-5.1e-05	0.000203	0.000274	0.000325	0.000742	0.00152	0.00384	0.00955	0.01912	0.02824	0.03272	0.03424	0.03365	0.03212	0.03086	0.03007	0.02924	0.02892	0.02847	0.02733	0.02582	0.02503	0.02449	0.02402	0.02347	0.02261	0.02173	0.02135	0.02139	0.0213	0.02043
1300.57	NaN	0.00024	0.000308	-2.9e-05	0.000209	0.000239	-0.000183	-0.000362	-0.000233	0.00014	0.000164	5e-05	0.000376	0.000395	-0.000132	-0.000263	-7.2e-05	0.000378	0.000624	0.000335	-7.2e-05	0.000359	0.000421	0.000847	0.00305	0.009	0.01877	0.0272	0.03144	0.03294	0.03207	0.03071	0.02989	0.02856	0.02771	0.02742	0.02624	0.025	0.02489	0.024	0.02264	0.02215	0.02162	0.02091	0.02036	0.02005	0.02026	0.02002	0.01922
1304.06	NaN	0.000194	-0.000189	-0.00041	-9.6e-05	-0.000505	-1e-05	9.8e-05	0.000188	0.000267	-0.00024	-0.000359	0.000243	0.000523	-0.000227	-0.000289	5.8e-05	5.9e-05	-0.000275	7.5e-05	0.000729	0.000842	0.000457	0.000713	0.00295	0.00831	0.0173	0.02609	0.03063	0.03155	0.03127	0.03002	0.02819	0.02685	0.02681	0.0269	0.02581	0.02451	0.02361	0.02289	0.02179	0.02082	0.02087	0.02062	0.0192	0.01885	0.01938	0.01904	0.01813
1307.56	NaN	0.0006	5.8e-05	-0.000361	-0.000281	0.000377	-0.000287	5.9e-05	-0.000224	-0.000286	0.00062	0.000158	-0.000237	-0.000532	-0.000455	3.9e-05	0.000178	1.8e-05	-0.000203	-9e-06	-0.000133	-0.00017	0.000712	0.00108	0.00252	0.00786	0.01695	0.02538	0.02985	0.03111	0.02995	0.02863	0.02733	0.02629	0.02623	0.02538	0.02362	0.02274	0.02248	0.0213	0.02007	0.01974	0.01964	0.0191	0.01841	0.01793	0.01775	0.01769	0.01706
1311.06	NaN	-0.00104	0.000187	2.7e-05	-8.6e-05	-0.000458	9.6e-05	-0.000346	0.000818	0.000295	-0.000805	-0.000881	-0.000518	-0.000256	-0.000305	-0.000352	0.000226	0.000159	-0.000129	0.000164	0.000177	0.000133	0.000109	0.00063	0.00214	0.00737	0.01598	0.02373	0.02819	0.02896	0.02863	0.02743	0.02575	0.02486	0.02432	0.02387	0.02278	0.02081	0.01982	0.01947	0.01884	0.01869	0.01827	0.01761	0.01666	0.01608	0.01619	0.01604	0.01531
1314.56	NaN	0.000781	4.7e-05	-0.000233	-0.000102	7.2e-05	-0.000713	6.2e-05	-0.000509	0.00021	7.9e-05	0.000131	0.000182	0.000212	0.000559	0.000427	0.000421	0.000277	7.8e-05	-0.000412	-0.000315	0.000127	0.000432	0.00104	0.00285	0.00787	0.01636	0.0239	0.02763	0.02876	0.02851	0.02752	0.02601	0.02457	0.02418	0.02334	0.02174	0.02081	0.02026	0.01978	0.01905	0.01793	0.01783	0.01727	0.01649	0.01658	0.01647	0.01626	0.01566
1318.06	NaN	-0.000381	0.000883	-0.000575	-0.000223	-0.00063	0.000241	-0.000303	0.000596	-0.000263	-0.000197	6.6e-05	0.000214	-9e-06	5.8e-05	0.000654	0.000553	-0.000154	-0.000782	-0.000289	-5.5e-05	0.000229	0.000675	0.00113	0.00267	0.0071	0.01454	0.02203	0.02581	0.02667	0.02656	0.0249	0.02345	0.02243	0.0218	0.02106	0.02019	0.01939	0.01815	0.01726	0.01711	0.01661	0.01565	0.01498	0.01439	0.01416	0.01399	0.01375	0.01312
1321.56	NaN	0.000334	0.000577	-0.000135	-0.00138	0.000757	-0.000462	-7.7e-05	-0.000148	-0.000351	-0.000346	-0.000422	0.000224	8.8e-05	0.000446	0.00094	0.000762	0.000961	0.000442	-0.000238	4.4e-05	-0.000341	2.6e-05	0.000888	0.00242	0.0077	0.01548	0.02259	0.0263	0.02714	0.02622	0.02502	0.02355	0.02296	0.02281	0.02173	0.02006	0.01919	0.01828	0.01739	0.01668	0.01573	0.0154	0.01484	0.01466	0.01415	0.01378	0.01372	0.01338
1325.07	NaN	-0.000579	0.000226	-0.000627	0.000126	4.8e-05	0.0014	-0.000814	-0.000229	-7.8e-05	-3.3e-05	0.000335	0.000269	0.000333	0.000366	0.000111	-5.8e-05	-0.000145	-6.6e-05	-7.5e-05	0.000281	4e-05	6.4e-05	0.000757	0.00255	0.00685	0.01507	0.02294	0.02659	0.02669	0.02656	0.02503	0.02283	0.02136	0.0215	0.02085	0.01999	0.01904	0.01797	0.01684	0.01644	0.01611	0.01509	0.0139	0.01368	0.01333	0.01331	0.01305	0.01229
1328.57	NaN	-3.5e-05	0.000649	0.000231	-0.0014	0.000984	-0.000548	0.000125	-7.3e-05	-0.000243	0.000177	-0.00028	-0.000105	0.00048	2.5e-05	-0.000619	-0.000913	-0.000475	0.000231	0.000121	-0.000795	-0.000788	-0.000637	0.000273	0.00105	0.00544	0.01407	0.02008	0.02332	0.02406	0.02395	0.02265	0.02071	0.02	0.01973	0.01933	0.01703	0.01612	0.01562	0.01443	0.01469	0.01307	0.0126	0.01259	0.01168	0.01136	0.01184	0.01216	0.01081
1332.08	NaN	0.000287	0.000644	0.000209	-0.000357	-6.5e-05	0.000757	-0.000362	-0.00107	-0.000354	0.000307	0.000406	3.2e-05	0.00114	0.000946	0.000443	-6.9e-05	6e-05	0.00046	0.00103	0.000222	0.000958	0.00109	0.000128	0.00142	0.00555	0.01334	0.02099	0.02465	0.02527	0.02377	0.02235	0.02075	0.01992	0.01988	0.01961	0.01744	0.01619	0.01618	0.015	0.01461	0.01322	0.01231	0.01255	0.01071	0.01076	0.01134	0.01089	0.00965
1335.58	NaN	-0.000785	-0.000123	0.000209	-0.000397	0.00101	-0.000308	0.000967	-0.00044	-0.00118	0.00025	0.000799	0.000275	-0.000298	0.000207	0.000145	-6.7e-05	0.000258	0.000669	0.000444	-0.000509	-0.000592	-0.000941	-0.000592	0.00102	0.00591	0.01312	0.0205	0.02402	0.02387	0.02301	0.02092	0.01836	0.01879	0.01867	0.01843	0.01722	0.01599	0.01543	0.01436	0.01378	0.0129	0.01196	0.01099	0.01053	0.01108	0.01171	0.01098	0.00966
1339.09	NaN	0.000653	-0.000277	-0.00084	0.000308	-0.000658	0.000341	0.000122	0.000348	-0.000341	0.00124	0.00102	0.000533	0.000674	0.00027	8.7e-05	0.000888	0.000479	9.1e-05	0.000196	-0.000615	0.00026	0.000633	0.000779	0.00169	0.00569	0.01248	0.01935	0.02261	0.02299	0.02222	0.02073	0.01872	0.01775	0.01725	0.01767	0.0162	0.01489	0.01396	0.01265	0.01202	0.01074	0.01033	0.0097	0.00913	0.00955	0.00874	0.00999	0.00894
1342.59	NaN	0.000145	-0.000418	3.5e-05	0.000258	0.000379	-0.00064	-0.00172	-0.000569	-0.00022	-0.000409	0.000355	0.000699	-0.000693	-0.000386	0.000697	-0.000267	-0.000689	-6.7e-05	0.000119	-0.000275	-0.000142	-0.000599	7.9e-05	0.00134	0.00581	0.01257	0.01888	0.02257	0.02247	0.02157	0.02105	0.01923	0.0182	0.017	0.01729	0.01579	0.01413	0.01368	0.01268	0.01119	0.01027	0.01026	0.00918	0.00821	0.00716	0.00858	0.00882	0.00843
1346.1	NaN	-0.000114	3.5e-05	-0.00075	0.000159	0.00131	-0.000391	-0.000259	-0.000292	-0.000356	0.000774	0.000935	0.000197	0.000536	0.000184	0.000502	0.000383	-6.4e-05	-0.000894	-0.0012	-5e-06	9e-06	-0.000317	0.000514	0.00192	0.00586	0.0133	0.01958	0.02161	0.0218	0.02061	0.01902	0.01797	0.01607	0.01646	0.01587	0.01441	0.01233	0.01206	0.01202	0.00998	0.00905	0.00949	0.00975	0.00847	0.00712	0.00738	0.00709	0.00694
1349.61	NaN	0.00118	-0.00055	0.000403	0.000844	0.000322	-0.0021	-0.000622	-0.000566	-0.000676	-7.9e-05	8.6e-05	7.3e-05	-0.000198	-0.000522	0.000206	0.000362	-0.000896	-3.3e-05	-2.6e-05	-0.0015	-0.000855	-0.00107	-0.000273	0.00132	0.00641	0.01369	0.02053	0.02288	0.02257	0.02096	0.02068	0.01944	0.01745	0.01642	0.01674	0.01576	0.01334	0.01239	0.01194	0.01223	0.01077	0.01127	0.00875	0.0078	0.00802	0.00907	0.00819	0.00747
1353.12	NaN	0.00128	-0.000342	0.000966	0.00127	-0.000678	-0.00138	0.000168	-0.000497	0	-0.000148	-0.000204	0.000678	0.000346	-0.000807	-0.00111	-0.00105	-0.000315	-0.00128	-0.00125	-0.000889	-0.000371	0.000299	0.000504	0.00126	0.00519	0.01259	0.0193	0.02205	0.02257	0.02052	0.01811	0.01718	0.01505	0.0143	0.01381	0.01439	0.01248	0.01083	0.00942	0.0091	0.00821	0.00817	0.00678	0.00679	0.00656	0.00639	0.00611	0.00637
1356.63	NaN	0.000898	0.000573	-0.000501	0.000818	0.000391	-0.00126	-0.00052	4.2e-05	-0.000891	-0.00123	-0.00102	-0.000375	-0.000847	-0.00154	-0.00111	-7.4e-05	0.000899	0.000203	0.000155	-0.000176	-0.000132	-0.000441	-0.000129	0.00199	0.00644	0.01274	0.01937	0.02208	0.02132	0.02057	0.01997	0.01902	0.01717	0.01558	0.01389	0.01275	0.01291	0.01153	0.01125	0.00984	0.00905	0.00833	0.00716	0.00662	0.00601	0.00592	0.00586	0.00538
1360.14	NaN	0.000384	-0.000129	0.000406	0.00068	-0.000808	-0.00159	0.00127	-0.000896	0.00047	0.000154	0.000973	0.000995	0.000454	-2e-06	-0.00102	0.000581	0.000218	-0.00052	0.000388	-0.000179	0.000137	0.00121	0.00163	0.00306	0.0073	0.01344	0.01962	0.02139	0.02231	0.02117	0.01836	0.01765	0.0134	0.01503	0.01466	0.0132	0.01299	0.01198	0.00998	0.00991	0.00843	0.00851	0.00816	0.00776	0.00702	0.00528	0.0059	0.00536
1363.65	NaN	-0.000325	-0.000331	-0.000185	0.000702	-7.1e-05	-0.000669	0.000124	-0.000494	0.000405	0.000204	0.000622	0.000127	-0.000349	-0.000457	0.00064	0.000653	0.000265	0.00116	0.00111	0.000687	-0.000249	0.000753	-0.000216	0.00123	0.00472	0.01312	0.01984	0.02014	0.02016	0.02017	0.01748	0.01596	0.01457	0.01416	0.01393	0.01275	0.01327	0.00884	0.00921	0.00951	0.00691	0.00709	0.00554	0.00597	0.00484	0.00523	0.00474	0.00346
1367.17	NaN	-0.00145	-0.000525	0.000572	0.00143	-0.000612	-0.000675	0.000187	0.000453	5.7e-05	0.000271	0.000337	0.00105	0.000721	0.000859	5.1e-05	-0.000306	0.000899	0.000747	0.0019	0.00174	0.000582	0.00172	0.00201	0.00178	0.00528	0.01234	0.01961	0.02115	0.02163	0.019	0.01734	0.01656	0.01423	0.01438	0.01395	0.01281	0.01027	0.00924	0.0077	0.00768	0.00814	0.00693	0.00685	0.00455	0.00526	0.00581	0.00464	0.00462
1370.68	NaN	-0.000892	0.00134	-1.6e-05	-0.00104	-0.000191	-2.7e-05	-0.000597	0.000582	0.00046	-0.000377	0.00175	0.00152	-0.000771	-0.000514	-0.00204	-0.000302	-0.000149	-0.000275	-5.8e-05	-0.000765	-0.00165	-0.000571	0.00031	-0.000767	0.00406	0.01199	0.01791	0.02048	0.01973	0.01931	0.01864	0.01724	0.01466	0.01289	0.01133	0.01246	0.01123	0.00814	0.00771	0.00573	0.00694	0.00675	0.00508	0.00455	0.00402	0.00348	0.00401	0.00288
1374.2	NaN	-0.000789	0.00166	0	-0.00119	-3.8e-05	-0.00175	0.00116	0.000872	0.000668	0.000736	0.000595	0.00096	0.00178	0.000809	0.00214	0.00123	0.000648	0.000528	0.000964	0.00219	0.000205	0.000287	0.000857	0.00452	0.00593	0.01316	0.02081	0.02228	0.02208	0.02149	0.01757	0.01527	0.01498	0.01392	0.01292	0.01142	0.01172	0.01082	0.00999	0.00841	0.0068	0.00705	0.00556	0.00466	0.00399	0.00543	0.0038	0.00299
1377.71	NaN	-4.2e-05	-0.00181	-6.1e-05	0.000673	0.000821	0.00019	0.00182	-0.000399	0.00107	0.00192	0.00185	0.000583	-0.000186	0.00148	0.000508	-0.00146	-0.000312	-0.000105	0.000255	0.000174	0.00129	-0.000525	-0.00031	-0.00044	0.00727	0.01696	0.02187	0.02304	0.0242	0.02297	0.01992	0.01773	0.01597	0.0143	0.01289	0.01175	0.01183	0.00913	0.01099	0.00929	0.00662	0.00534	0.00596	0.00659	0.00649	0.00555	0.00605	0.00443
1381.23	NaN	0.00211	0.000813	-0.00104	0.000251	0.000397	-1.7e-05	-0.000795	-6.8e-05	-0.00138	0.000746	-0.000752	0.000584	-0.000981	0.00135	0.00241	0.00163	0.000119	-0.00188	0.00137	0.000583	0.00121	0.00266	0.000559	0.00184	0.00246	0.01308	0.01844	0.02183	0.02225	0.02057	0.01762	0.01509	0.0149	0.01392	0.01413	0.01035	0.00906	0.01049	0.00642	0.00717	0.00655	0.00531	0.00483	0.00433	0.00263	0.00397	0.00397	0.00227
1384.75	NaN	0.000991	-0.00209	-0.000955	0.000552	-0.00127	-0.000309	0.000801	0.000383	0.001	0.000153	0.00122	-0.00167	-0.0014	-0.000592	0.00109	0.00054	-0.002	-0.0014	-0.000772	-0.000217	-0.00231	0.000758	-0.000247	-0.00144	0.00355	0.01401	0.01931	0.0222	0.02132	0.01993	0.01655	0.01585	0.01383	0.01417	0.01478	0.01239	0.01072	0.00882	0.00821	0.00565	0.005	0.00434	0.00126	0.00241	0.00284	0.00281	0.00293	0.00272
1388.27	NaN	0.0014	0.000762	-0.00116	0.00158	-0.0014	-0.00144	0.000321	0.000681	-0.00183	0.00319	0.0016	-0.000301	0.000751	0.00125	0.000135	0.00133	-0.000191	0.00193	-0.00222	0.00293	-0.000138	0.00153	0.00106	0.00196	0.00583	0.01569	0.02063	0.02394	0.02112	0.01901	0.01802	0.01645	0.01472	0.01329	0.01413	0.00939	0.01111	0.0101	0.00873	0.00832	0.00743	0.0048	0.00597	0.00511	0.004	0.00234	0.00372	0.00297
1391.78	NaN	0.000962	0.000649	-0.00179	0.000955	0.00118	0.000251	-0.00104	-0.00091	0.000298	0.00221	0.00326	-0.000602	-0.00145	-0.000787	0.00178	0.0025	-0.000296	0.000792	0.00138	0.000147	-0.00046	9e-05	0.00201	0.00185	0.00422	0.0182	0.01958	0.0229	0.02257	0.02239	0.01722	0.01479	0.01398	0.01259	0.01118	0.01151	0.00972	0.0097	0.00823	0.00447	0.00606	0.00539	0.00636	0.00353	0.00322	0.00347	0.00437	0.00223
1395.31	NaN	0.00277	-2.7e-05	0.000993	0.000669	-0.000822	-0.00177	-0.00101	0.000677	-0.000187	0.000565	0.00217	0.00229	0.00205	-0.000194	0.00178	0.000632	0.0023	0.00127	0.000492	0.00102	-7.8e-05	-0.000264	0.00234	0.00262	0.00792	0.01517	0.02089	0.02271	0.0219	0.01956	0.01933	0.01537	0.01535	0.01478	0.01505	0.01161	0.0081	0.00777	0.00694	0.00767	0.00694	0.0049	0.00607	0.00423	0.00494	0.00234	0.00346	0.00206
1398.83	0.00269	0.00133	-0.000644	-0.0011	-0.00175	0.00071	0.00102	-0.00299	-0.000707	0.00145	-0.00108	-0.00202	0.000851	-0.000131	-0.000485	0.00136	-0.000161	0.000407	-0.000375	0.00101	-0.000644	-0.00204	-0.00374	-0.000197	0.00132	0.00539	0.01673	0.0205	0.02157	0.02238	0.01995	0.01751	0.01583	0.01656	0.01604	0.01155	0.01198	0.01062	0.00917	0.01	0.00378	0.00689	0.00453	0.00389	0.00134	0.00104	0.00148	0.000201	0.00124
[truncated: 193 more columns]

## Sheet: Figure 4f
Target
wavelengty (nm)||△T/T||Time (s)	-10.5798	-9.57983	-8.57983	-7.57983	-6.57983	-5.57983	-4.57983	-3.57983	-2.57983	-1.57983	-0.57983	-0.52983	-0.47983	-0.42983	-0.37983	-0.32983	-0.27983	-0.22983	-0.17983	-0.12983	-0.07983	-0.02983	0.02017	0.07017	0.12017	0.17017	0.22017	0.27017	0.32017	0.37017	0.42017	0.47017	0.52017	0.57017	0.62017	0.67017	0.72017	0.77017	0.82017	0.87017	0.92017	0.97017	1.02017	1.07017	1.12017	1.17017	1.22017	1.27017	1.32017
839.831	NaN	-2e-05	-0.000211	-5.1e-05	-0.000651	-0.000555	0.000281	0.000357	4.5e-05	2.9e-05	-0.00147	-0.00157	-0.00167	-0.00177	-0.00186	-0.00182	-0.00251	-0.00221	-0.0019	-0.00278	-0.00481	-0.00792	-0.01333	-0.02015	-0.02724	-0.03173	-0.0311	-0.02911	-0.02932	-0.03135	-0.03325	-0.03573	-0.03784	-0.0387	-0.03855	-0.03834	-0.0394	-0.03896	-0.03846	-0.03895	-0.04029	-0.04154	-0.04214	-0.04253	-0.04203	-0.04086	-0.04086	-0.04215	-0.04223
843.211	NaN	-8e-06	-0.000134	0.00014	-0.000444	0.000115	0.00036	9.9e-05	9.4e-05	1.8e-05	6.1e-05	6.6e-05	7e-05	7.4e-05	7.9e-05	0.000308	0.000428	-0.000517	-0.000507	-0.00144	-0.00255	-0.0053	-0.01063	-0.01852	-0.0266	-0.03152	-0.03059	-0.02891	-0.02922	-0.03145	-0.03458	-0.03684	-0.03837	-0.03911	-0.03949	-0.03857	-0.03825	-0.03908	-0.03909	-0.04068	-0.04201	-0.04254	-0.04287	-0.04261	-0.04231	-0.04112	-0.04117	-0.04242	-0.04359
846.592	NaN	-0.000233	-0.000287	-0.000565	-0.00011	0.000178	0.000233	0.000499	0.000122	0.000284	8.8e-05	7.1e-05	5.4e-05	3.7e-05	2e-05	-0.000195	-0.000414	-0.000519	-0.00103	-0.000724	-0.00156	-0.0036	-0.00834	-0.01723	-0.02808	-0.03363	-0.03184	-0.03005	-0.0308	-0.03411	-0.03696	-0.03932	-0.04119	-0.0421	-0.04287	-0.04215	-0.04298	-0.04247	-0.04247	-0.044	-0.04503	-0.04576	-0.04689	-0.04631	-0.04593	-0.04473	-0.0444	-0.04556	-0.0467
849.974	NaN	-0.000106	-0.000492	0.000169	-0.000342	3.2e-05	3.4e-05	0.00028	0.000189	0.000361	0.000393	0.000391	0.00039	0.000388	0.000387	0.000131	0.000298	5.8e-05	-0.000368	-0.00065	0.000107	-0.00215	-0.00586	-0.01498	-0.02845	-0.03567	-0.0337	-0.03158	-0.03261	-0.03603	-0.04048	-0.04287	-0.04489	-0.04613	-0.04662	-0.04645	-0.04622	-0.04674	-0.0467	-0.0476	-0.0498	-0.05114	-0.05153	-0.05131	-0.05084	-0.04878	-0.04961	-0.05098	-0.05256
853.357	NaN	0.000132	-8.6e-05	-0.000195	-0.000192	-0.000159	-0.000249	0.000199	0.000103	0.000132	-0.000244	-0.000269	-0.000294	-0.000318	-0.000346	-0.000534	-0.000252	0.000329	-0.000335	-0.000735	-0.000191	-0.000637	-0.00342	-0.01216	-0.02753	-0.03744	-0.03571	-0.0332	-0.03435	-0.03923	-0.04443	-0.04665	-0.04829	-0.04933	-0.05033	-0.05066	-0.05138	-0.05126	-0.05124	-0.0532	-0.05502	-0.05678	-0.05746	-0.05704	-0.05616	-0.05457	-0.05493	-0.05679	-0.05858
856.74	NaN	-0.000123	-0.000391	0.000134	-6.3e-05	0.000348	9.9e-05	-0.000127	1.1e-05	-0.000124	8.5e-05	0.0001	0.000116	0.000131	0.000155	0.000244	0.000295	1e-05	4.8e-05	-0.000204	0.000136	-0.000392	-0.00244	-0.01036	-0.025	-0.03673	-0.03731	-0.03434	-0.03592	-0.04085	-0.04607	-0.04934	-0.0517	-0.0527	-0.05367	-0.05407	-0.05472	-0.05533	-0.05562	-0.05767	-0.05941	-0.061	-0.06236	-0.0622	-0.0611	-0.05944	-0.06045	-0.06273	-0.06418
860.125	NaN	0.000153	3.6e-05	-4.5e-05	-0.00027	8.2e-05	-0.000111	3.3e-05	-0.000284	0.000167	-0.000401	-0.000444	-0.000487	-0.00053	-0.000462	-0.000127	-0.00017	-6.2e-05	-3e-05	6.7e-05	0.000324	0.000301	-0.00137	-0.00799	-0.02176	-0.03509	-0.03741	-0.03506	-0.03662	-0.04224	-0.04797	-0.05192	-0.05388	-0.05467	-0.05617	-0.05702	-0.05854	-0.05867	-0.05953	-0.06157	-0.06311	-0.06515	-0.06653	-0.06613	-0.06479	-0.06358	-0.06493	-0.06719	-0.06855
863.51	NaN	-2.7e-05	-2.6e-05	-1e-06	6.1e-05	3e-05	3.8e-05	-6e-06	-4.6e-05	-6.9e-05	3.8e-05	4.4e-05	5.1e-05	5.8e-05	0.000111	0.00023	0.00013	2e-05	0.000198	-1.3e-05	0.000195	-0.000229	-0.00118	-0.00666	-0.01977	-0.03377	-0.0373	-0.03556	-0.03684	-0.0429	-0.04949	-0.05387	-0.05585	-0.05676	-0.05828	-0.05934	-0.06074	-0.06139	-0.06206	-0.06441	-0.06661	-0.0686	-0.06957	-0.06917	-0.06764	-0.06663	-0.06829	-0.07091	-0.07223
866.896	NaN	-0.00038	9.6e-05	2.2e-05	-6e-06	2.4e-05	-0.000102	0.000305	2.8e-05	-1.5e-05	-6e-06	-6e-06	-6e-06	-6e-06	4.9e-05	1.8e-05	-0.00015	-0.000106	-0.000173	-0.000238	-1.1e-05	-0.000162	-0.00117	-0.00622	-0.01922	-0.03347	-0.03807	-0.03661	-0.03838	-0.0449	-0.05152	-0.05567	-0.05783	-0.05915	-0.06052	-0.06237	-0.06428	-0.06472	-0.0655	-0.06756	-0.07002	-0.07219	-0.07336	-0.07298	-0.07143	-0.07065	-0.07234	-0.07483	-0.07665
870.284	NaN	0.00019	0.000336	-9.5e-05	-0.000412	-0.000126	-1.5e-05	-5.3e-05	-0.000176	9e-05	-0.000213	-0.000235	-0.000257	-0.000279	6e-06	8.6e-05	0.000168	0.000259	2.1e-05	-7.2e-05	-0.000116	-0.000105	-0.00123	-0.00651	-0.01974	-0.03375	-0.03825	-0.03759	-0.03993	-0.04623	-0.05289	-0.05741	-0.05951	-0.06101	-0.06238	-0.06401	-0.06603	-0.06692	-0.06821	-0.0706	-0.0729	-0.07503	-0.07628	-0.07589	-0.07411	-0.07376	-0.07604	-0.07843	-0.08056
873.672	NaN	-0.000293	0.000308	-0.00014	-0.000451	3.1e-05	0.000182	0.000266	0.000288	3e-06	-0.000212	-0.000221	-0.000231	-0.00024	-0.000157	-0.000209	-9.9e-05	9.2e-05	-3.3e-05	-0.000189	-0.000167	-0.000261	-0.00176	-0.00746	-0.02084	-0.03437	-0.03849	-0.03762	-0.03999	-0.04681	-0.05405	-0.05869	-0.06104	-0.06251	-0.06404	-0.06633	-0.06854	-0.06922	-0.07075	-0.07309	-0.07565	-0.07813	-0.07936	-0.07885	-0.07741	-0.07737	-0.07955	-0.08175	-0.08389
877.06	NaN	8.7e-05	-6.6e-05	-0.00032	-7.7e-05	-0.000183	-6.1e-05	0.0002	7.2e-05	0.000294	-4e-05	-6.3e-05	-8.7e-05	-0.00011	-0.000297	3.7e-05	-4e-05	0.000228	0.000256	7.2e-05	-0.000213	-0.000586	-0.00236	-0.00811	-0.0212	-0.03452	-0.03844	-0.03773	-0.04046	-0.04787	-0.05567	-0.06086	-0.06353	-0.06477	-0.06621	-0.06867	-0.07122	-0.07199	-0.07373	-0.07603	-0.07857	-0.0814	-0.08265	-0.08187	-0.08035	-0.08071	-0.08313	-0.08554	-0.08758
880.45	NaN	9e-05	0.000144	-3e-05	-0.000199	-9.9e-05	-1.7e-05	-0.0002	0.000211	0.000153	6.1e-05	5.8e-05	5.4e-05	5e-05	-2e-06	-0.000115	0.000396	0.000109	0.000324	0.000288	0.00036	-0.000204	-0.00239	-0.00812	-0.02173	-0.03549	-0.03878	-0.0379	-0.04181	-0.04949	-0.05745	-0.06282	-0.0651	-0.06732	-0.06876	-0.07192	-0.07434	-0.07531	-0.07689	-0.07955	-0.0823	-0.08482	-0.0861	-0.08543	-0.08401	-0.08449	-0.08765	-0.08947	-0.0919
883.841	NaN	-1e-06	-0.000119	-0.000374	-4.2e-05	-1.7e-05	0.00013	0.00016	0.00024	0.00018	7.5e-05	7e-05	6.4e-05	5.9e-05	4.2e-05	5.1e-05	0.000182	0.000222	0.000162	-0.000155	4.4e-05	-0.000218	-0.00228	-0.00794	-0.02167	-0.03615	-0.03944	-0.03907	-0.04303	-0.05088	-0.05873	-0.06412	-0.06671	-0.06838	-0.07015	-0.07311	-0.07612	-0.07722	-0.07944	-0.08206	-0.08492	-0.08799	-0.08919	-0.0882	-0.08691	-0.08739	-0.09043	-0.09288	-0.09593
887.232	NaN	1.2e-05	-5.5e-05	-0.00021	-2.9e-05	0.000258	0.000122	6.6e-05	-1.6e-05	3.5e-05	-6.9e-05	-7.6e-05	-8.3e-05	-9e-05	0.000326	-7.1e-05	6.7e-05	0.000155	0.000209	0.000169	-0.000135	-0.000688	-0.00234	-0.00777	-0.02142	-0.03609	-0.03996	-0.03933	-0.04381	-0.05195	-0.06005	-0.06608	-0.06846	-0.07075	-0.07261	-0.07644	-0.07885	-0.08064	-0.08245	-0.08489	-0.08818	-0.09079	-0.09197	-0.0913	-0.08975	-0.09145	-0.09449	-0.096	-0.09826
890.624	NaN	0.000114	-0.000141	2.2e-05	-0.000115	-0.000281	0.000214	-1.4e-05	-4.7e-05	0.00015	0.000287	0.000293	0.000299	0.000305	0.000225	0.000354	0.000161	0.000539	0.000358	0.000391	0.000238	-0.000389	-0.00214	-0.00652	-0.02029	-0.03661	-0.04091	-0.03975	-0.04449	-0.05292	-0.06139	-0.06708	-0.06992	-0.0719	-0.07342	-0.07687	-0.07992	-0.08179	-0.08437	-0.08674	-0.0899	-0.09323	-0.09434	-0.09333	-0.09192	-0.09284	-0.09685	-0.09879	-0.1018
894.018	NaN	-3.1e-05	-0.000101	-0.000353	2.7e-05	0.000251	0.000134	-0.000119	0.000245	-9e-06	-2.1e-05	-1.9e-05	-1.6e-05	7e-06	0.000473	-0.000156	-6.3e-05	-0.000147	-8.6e-05	0.000149	0.000147	-0.000124	-0.00134	-0.00583	-0.0194	-0.03666	-0.04132	-0.04036	-0.04516	-0.05412	-0.06268	-0.0686	-0.07118	-0.07313	-0.07502	-0.07908	-0.08204	-0.08402	-0.08645	-0.08903	-0.09259	-0.09629	-0.09685	-0.09607	-0.09406	-0.09605	-0.0996	-0.10135	-0.10435
897.412	NaN	5.9e-05	-3.8e-05	-3e-06	-0.000236	-0.000242	0.000244	1.7e-05	6e-05	0.000137	0.000251	0.000257	0.000263	0.000241	-2e-06	-0.000105	0.000299	0.000316	-5.9e-05	9.9e-05	0.00011	-0.000111	-0.00134	-0.00614	-0.01861	-0.03539	-0.04058	-0.04042	-0.04527	-0.05361	-0.06316	-0.06903	-0.07202	-0.07397	-0.07627	-0.07985	-0.08339	-0.08513	-0.08816	-0.09066	-0.09364	-0.09667	-0.09754	-0.0968	-0.0957	-0.09729	-0.10064	-0.10286	-0.10574
900.807	NaN	9.8e-05	2.3e-05	8.9e-05	-0.000294	-5e-05	-1e-05	7.8e-05	9e-06	0.000193	0.00032	0.000325	0.00033	0.000303	0.000173	0.00017	-0.000344	-0.000182	-1.4e-05	-0.000133	-0.000141	-0.000278	-0.00211	-0.00707	-0.01992	-0.0355	-0.04067	-0.04078	-0.046	-0.05504	-0.06364	-0.06981	-0.07279	-0.07525	-0.07734	-0.0812	-0.08494	-0.08714	-0.08951	-0.09269	-0.09614	-0.09909	-0.10035	-0.09953	-0.09812	-0.10046	-0.10402	-0.10583	-0.10867
904.203	NaN	-0.000274	0.000534	-0.000192	-0.000142	-0.000127	-6e-06	-8.2e-05	-0.000281	0.000489	5.2e-05	1.9e-05	-1.4e-05	-0.000106	-0.000177	0.000233	7.7e-05	7e-05	-0.000102	5.4e-05	-0.000233	-0.000331	-0.00229	-0.00823	-0.02012	-0.03445	-0.03951	-0.04032	-0.04499	-0.05411	-0.06334	-0.06984	-0.073	-0.07528	-0.07763	-0.08178	-0.08571	-0.08803	-0.09075	-0.09387	-0.09721	-0.10031	-0.10129	-0.10053	-0.09995	-0.10177	-0.10532	-0.10782	-0.11068
907.599	NaN	9.2e-05	5e-06	1.9e-05	-0.000145	0.000194	0.00012	-1.3e-05	-0.000104	-4e-06	0.000344	0.000363	0.000382	0.000376	0.00023	3.3e-05	0.000145	6.5e-05	-0.000153	-2.4e-05	-0.000101	-0.000395	-0.00284	-0.00922	-0.02164	-0.03512	-0.0395	-0.04036	-0.04569	-0.05448	-0.06341	-0.06989	-0.07331	-0.07596	-0.07897	-0.08345	-0.08714	-0.0899	-0.09278	-0.09611	-0.0995	-0.1025	-0.10382	-0.10301	-0.10238	-0.10472	-0.10786	-0.11035	-0.11305
910.997	NaN	-0.000283	-0.000137	-0.000263	-0.000312	0.000108	4.8e-05	0.000158	-7.9e-05	0.00068	-0.000168	-0.000224	-0.00028	-0.000172	-3e-06	-4.3e-05	0.000185	-6e-05	-0.000392	-9.3e-05	-0.000292	-0.00103	-0.0038	-0.01093	-0.02285	-0.03497	-0.03898	-0.04006	-0.04557	-0.05445	-0.06355	-0.07023	-0.07427	-0.0769	-0.07993	-0.08448	-0.08864	-0.09137	-0.09437	-0.09774	-0.10129	-0.10438	-0.10543	-0.10454	-0.10394	-0.10633	-0.11013	-0.11304	-0.1155
914.395	NaN	0.000186	-0.000391	-2.9e-05	-1e-05	-1.2e-05	0.000223	0.000211	-0.00012	-7.6e-05	0.000273	0.000293	0.000312	0.000181	-3.2e-05	-1.7e-05	-5.3e-05	-0.000338	-0.00031	-0.000138	-0.000344	-0.000932	-0.00408	-0.01165	-0.0243	-0.03591	-0.03952	-0.04072	-0.04609	-0.05483	-0.06386	-0.0704	-0.07422	-0.07725	-0.0809	-0.08558	-0.08971	-0.09284	-0.09585	-0.09958	-0.10332	-0.10629	-0.10741	-0.1069	-0.107	-0.10926	-0.11231	-0.11505	-0.11744
917.795	NaN	-0.000157	4.2e-05	-0.000121	-3.2e-05	3e-05	0.000107	0.000165	-0.000156	0.000186	3.6e-05	2.5e-05	1.3e-05	0.000129	0.000195	0.000122	0.000194	8.7e-05	-0.000362	-0.000124	0.000273	-0.000697	-0.00443	-0.01204	-0.02412	-0.03533	-0.03889	-0.04038	-0.04586	-0.05469	-0.06362	-0.07011	-0.07431	-0.07723	-0.08091	-0.08609	-0.09019	-0.09338	-0.09695	-0.10067	-0.10445	-0.10722	-0.10825	-0.10789	-0.10807	-0.11063	-0.11402	-0.1167	-0.11881
921.195	NaN	-0.000178	-9.3e-05	-8.3e-05	5.7e-05	0.000143	0.000158	4.7e-05	0.000312	-8.5e-05	0.00044	0.000473	0.000506	0.000523	0.000392	0.000387	0.000231	-7.7e-05	-4.4e-05	4.9e-05	4.6e-05	-0.000547	-0.00417	-0.01156	-0.02334	-0.03338	-0.03624	-0.03818	-0.04386	-0.05242	-0.06161	-0.06842	-0.07274	-0.07616	-0.08022	-0.08525	-0.08964	-0.09288	-0.09618	-0.09986	-0.10358	-0.10653	-0.10778	-0.10753	-0.10815	-0.11109	-0.11392	-0.11653	-0.11904
924.596	NaN	-0.000321	0.000112	0.000118	-0.000324	0.000145	-4.9e-05	9.8e-05	0.000122	5.3e-05	0.000121	0.000125	0.00013	5.9e-05	0.000233	0.000269	9.5e-05	-6.9e-05	8.4e-05	9.2e-05	-0.000155	-0.000769	-0.00427	-0.011	-0.02182	-0.03105	-0.03367	-0.03577	-0.04147	-0.0504	-0.05951	-0.06614	-0.07042	-0.07369	-0.07797	-0.08323	-0.08761	-0.09146	-0.09494	-0.09828	-0.10239	-0.10536	-0.1067	-0.10651	-0.10716	-0.11015	-0.11318	-0.11591	-0.11814
927.998	NaN	4.6e-05	-0.000118	-4.5e-05	-8.2e-05	0.000122	0.000311	-0.000229	4e-06	0.00023	0.000264	0.000265	0.000265	0.000304	0.000346	5.6e-05	-9.8e-05	-0.000164	-8e-06	8.1e-05	-9.6e-05	-0.000999	-0.00428	-0.01063	-0.02171	-0.03072	-0.03271	-0.03446	-0.0402	-0.04878	-0.05795	-0.06503	-0.06944	-0.07284	-0.07743	-0.08285	-0.08722	-0.09095	-0.09447	-0.09825	-0.10219	-0.1052	-0.10655	-0.10638	-0.10737	-0.11029	-0.11291	-0.11585	-0.11832
931.401	NaN	2e-05	0.000308	-3.5e-05	-0.000128	0.000155	-0.000187	-0.000125	0.000278	-9.8e-05	9.1e-05	0.000105	0.000118	0.000103	0.000183	6.2e-05	0.000244	0.00016	0.000338	0.000392	-2.6e-05	-0.000769	-0.00407	-0.01019	-0.02013	-0.02821	-0.02991	-0.0314	-0.03689	-0.04588	-0.05495	-0.06172	-0.06634	-0.0699	-0.07434	-0.08012	-0.08494	-0.08885	-0.09231	-0.09599	-0.10023	-0.10316	-0.10472	-0.10465	-0.10558	-0.10836	-0.11132	-0.11402	-0.11617
934.805	NaN	0.000152	-2.3e-05	-3.8e-05	-0.000166	9.4e-05	-0.000164	-0.000193	0.000163	0.000201	0.000147	0.000144	0.000141	0.000244	0.000267	0.000159	5.7e-05	0.000263	2.4e-05	-0.0001	3.9e-05	-0.000844	-0.00396	-0.00924	-0.01837	-0.02545	-0.02639	-0.0276	-0.03284	-0.04203	-0.05066	-0.0573	-0.0619	-0.06576	-0.07069	-0.07662	-0.08149	-0.08564	-0.08926	-0.09285	-0.09661	-0.09985	-0.10161	-0.1016	-0.10288	-0.10609	-0.10836	-0.11099	-0.1135
938.209	NaN	0.000164	0.000189	-2e-05	-0.000109	9.6e-05	-0.000169	-1e-05	9.5e-05	-2.7e-05	5e-05	5.5e-05	6e-05	0.000231	-0.000122	4e-06	7e-05	-9.6e-05	-0.000142	-7.2e-05	6e-06	-0.000841	-0.00435	-0.00934	-0.01748	-0.02355	-0.02366	-0.02407	-0.02939	-0.03796	-0.04672	-0.05348	-0.05816	-0.06224	-0.06747	-0.07333	-0.0779	-0.08197	-0.08551	-0.08894	-0.09333	-0.09655	-0.09817	-0.09832	-0.09967	-0.10278	-0.10542	-0.10784	-0.11007
941.615	NaN	-4e-05	-0.000234	0.000136	-8.1e-05	0.000203	-0.000342	8.5e-05	-4.6e-05	0.000219	7.8e-05	6.8e-05	5.8e-05	-4e-05	0.000109	-9.7e-05	-5.4e-05	-1.5e-05	-0.000196	-0.000139	-0.000201	-0.00105	-0.00387	-0.00815	-0.01458	-0.01878	-0.01775	-0.01822	-0.02293	-0.03105	-0.03972	-0.0465	-0.05131	-0.05598	-0.06107	-0.06707	-0.07197	-0.07601	-0.07947	-0.08312	-0.08706	-0.09018	-0.09196	-0.09272	-0.09442	-0.09717	-0.0994	-0.1019	-0.10378
945.021	NaN	-3.6e-05	-9e-06	8e-06	7.2e-05	0.00016	-4.1e-05	6.8e-05	6.9e-05	-0.000127	5e-06	1.3e-05	2.2e-05	-0.000233	-0.000259	-2.3e-05	-8.9e-05	3.9e-05	0.000147	0.000246	4.6e-05	-0.000737	-0.00344	-0.0069	-0.01131	-0.01367	-0.01157	-0.01156	-0.01629	-0.0245	-0.0325	-0.03939	-0.04451	-0.04921	-0.05468	-0.06078	-0.06562	-0.06957	-0.07293	-0.07642	-0.08069	-0.08381	-0.08579	-0.08649	-0.08801	-0.09118	-0.09327	-0.0955	-0.09726
948.428	NaN	-0.000371	-0.000293	-1.7e-05	0.000256	0.000189	-6.2e-05	9e-06	9.4e-05	7.3e-05	9.3e-05	9.4e-05	9.6e-05	-3.6e-05	-0.00014	6.9e-05	0.000111	0.000146	0.000156	2.8e-05	2.7e-05	-0.000613	-0.00292	-0.00543	-0.00822	-0.00867	-0.00541	-0.00503	-0.00877	-0.01675	-0.02497	-0.03153	-0.03667	-0.04169	-0.04677	-0.0531	-0.05818	-0.0624	-0.06537	-0.06879	-0.0729	-0.07598	-0.07815	-0.07915	-0.08111	-0.08394	-0.0854	-0.08773	-0.08931
951.836	NaN	-0.000311	-0.000322	1.9e-05	3.5e-05	5.6e-05	4e-06	2.3e-05	4.5e-05	0.00026	7.6e-05	6.4e-05	5.2e-05	-0.000191	-0.000383	-0.000196	5.8e-05	-1e-06	0.000229	8.9e-05	3.7e-05	-0.000417	-0.00229	-0.0036	-0.00456	-0.00372	0.000566	0.00178	-0.00164	-0.00958	-0.01721	-0.02389	-0.02895	-0.03417	-0.03975	-0.04615	-0.05117	-0.05529	-0.05804	-0.06098	-0.06506	-0.06848	-0.07094	-0.07208	-0.07399	-0.07679	-0.07826	-0.08057	-0.08198
955.245	NaN	-0.000168	-0.00038	-0.00015	2e-05	1.1e-05	0.000189	0.000153	-6.9e-05	7.8e-05	3e-06	-2e-06	-7e-06	6e-05	-3.8e-05	4.2e-05	7.2e-05	-0.000175	-4.8e-05	-0.000161	9.4e-05	-3.3e-05	-0.00124	-0.00137	-0.000511	0.00178	0.00742	0.00867	0.00643	-0.00121	-0.0091	-0.01555	-0.02064	-0.0257	-0.03114	-0.03744	-0.0426	-0.04679	-0.04933	-0.0522	-0.05608	-0.05952	-0.06206	-0.0635	-0.0655	-0.06834	-0.06931	-0.07144	-0.07308
958.655	NaN	-0.000161	-0.000319	-4e-06	0.000116	0.000158	0.000259	2e-06	-0.000208	5.7e-05	0.000125	0.000127	0.000123	-1e-06	5.6e-05	8.7e-05	1e-06	-0.000118	-4e-05	0.000148	0.000287	0.000342	-0.000198	0.00107	0.00349	0.00673	0.01271	0.01486	0.01273	0.00564	-0.00181	-0.00819	-0.01336	-0.01887	-0.02405	-0.03038	-0.03544	-0.03962	-0.04209	-0.04494	-0.04877	-0.05219	-0.05477	-0.05624	-0.05813	-0.06095	-0.06183	-0.06381	-0.06531
962.066	NaN	-0.000127	-0.000355	-8.4e-05	3.5e-05	0.000163	0.000219	3.6e-05	-8.8e-05	-3.9e-05	1.5e-05	1.8e-05	2.5e-05	8.7e-05	0.000123	7.3e-05	0.000206	-6.1e-05	-0.000184	0.000103	0.000309	0.000532	0.00111	0.00358	0.00773	0.01268	0.01983	0.02228	0.02084	0.01405	0.00668	0.000648	-0.00457	-0.00989	-0.01517	-0.02135	-0.02649	-0.03046	-0.03264	-0.03532	-0.0391	-0.04252	-0.0453	-0.04729	-0.04908	-0.05164	-0.05219	-0.05406	-0.05533
965.478	NaN	-5e-05	-0.000228	-6.9e-05	0.000113	0.000127	0.000169	-7.6e-05	-9.7e-05	-5.5e-05	-7e-05	-7.1e-05	-7.2e-05	-4.9e-05	0.000122	0.000116	9.8e-05	-0.000112	-2e-05	5.9e-05	0.000219	0.000754	0.00205	0.00591	0.01206	0.01801	0.02568	0.02888	0.02784	0.02158	0.01494	0.0086	0.00334	-0.00211	-0.00729	-0.01349	-0.01847	-0.02243	-0.02443	-0.02717	-0.03071	-0.0341	-0.03711	-0.03902	-0.04075	-0.04318	-0.04357	-0.04549	-0.04677
968.89	NaN	0.000138	-5.8e-05	-0.000241	-4.1e-05	6.2e-05	6.5e-05	6e-06	-0.000148	-2e-05	-9.4e-05	-9.9e-05	-6.3e-05	0.000174	0.000306	0.000156	0.000102	8.4e-05	4.5e-05	0.000226	0.000177	0.000875	0.00315	0.00809	0.01543	0.02219	0.03064	0.03429	0.03386	0.02798	0.02142	0.01543	0.01038	0.005	-8.2e-05	-0.00613	-0.01105	-0.01483	-0.01665	-0.01921	-0.02284	-0.02608	-0.02896	-0.03111	-0.03273	-0.03511	-0.03538	-0.03714	-0.03833
972.303	NaN	7.5e-05	-2.4e-05	-0.000121	-1.4e-05	0.000101	0.0001	-0.000108	-6.1e-05	-0.000115	-6.8e-05	-6.5e-05	-1.9e-05	0.000164	0.000149	2.1e-05	1.2e-05	-1.8e-05	8.2e-05	0.000176	0.00028	0.00114	0.00403	0.00991	0.01866	0.02717	0.03614	0.04052	0.04011	0.03478	0.0286	0.02266	0.01727	0.01202	0.00717	0.00147	-0.00342	-0.00719	-0.00899	-0.01156	-0.01484	-0.01806	-0.02083	-0.02312	-0.02495	-0.02703	-0.02713	-0.02881	-0.03015
975.718	NaN	4.3e-05	6.2e-05	-0.000125	-9e-05	-1e-05	7.7e-05	3e-05	-6.7e-05	-6.3e-05	0.000105	0.000115	0.00014	0.000211	0.000212	0.000123	0.000159	2.8e-05	0.000139	0.00018	0.000245	0.00132	0.00474	0.01154	0.02104	0.02984	0.03942	0.04444	0.0445	0.03975	0.03379	0.02788	0.02269	0.01781	0.01327	0.00741	0.00253	-0.00119	-0.00268	-0.00521	-0.00837	-0.01154	-0.01436	-0.0166	-0.0183	-0.02037	-0.02045	-0.02209	-0.02328
979.133	NaN	5e-05	0.00013	-0.000149	-4.7e-05	-5.6e-05	-7e-05	3.3e-05	4.3e-05	-3.8e-05	2.7e-05	3.1e-05	2e-05	1.3e-05	6.2e-05	-3.7e-05	-6.1e-05	1.4e-05	8.9e-05	1.3e-05	0.000177	0.00129	0.00493	0.01235	0.02251	0.03203	0.04201	0.04741	0.04785	0.0433	0.03778	0.03211	0.02695	0.02203	0.01753	0.01206	0.00724	0.00381	0.00224	-9.8e-05	-0.00314	-0.0063	-0.00895	-0.01118	-0.01295	-0.01482	-0.0149	-0.01629	-0.01721
982.549	NaN	0.00014	0.00013	-7.3e-05	-0.000115	-0.000103	-0.000105	-8.6e-05	1e-06	1e-06	6.8e-05	7.1e-05	8.7e-05	0.000126	0.0001	1e-05	2.8e-05	-2.9e-05	-6.1e-05	-3.3e-05	0.000201	0.00147	0.00547	0.01323	0.02393	0.0339	0.04406	0.05008	0.05084	0.04681	0.04176	0.03623	0.03092	0.02608	0.02179	0.01635	0.01173	0.00839	0.00703	0.00484	0.00194	-0.00121	-0.004	-0.00609	-0.00781	-0.00949	-0.00964	-0.01084	-0.01176
985.966	NaN	0.000109	0.000148	6.6e-05	-0.000191	-0.000121	-0.000102	1.7e-05	-8.1e-05	-5.9e-05	0.000119	0.000129	0.000114	8.5e-05	9.3e-05	4.2e-05	6e-06	3.1e-05	3.6e-05	-5.3e-05	0.000179	0.0014	0.00548	0.01343	0.02396	0.0344	0.04497	0.05127	0.05233	0.0487	0.0438	0.03828	0.03302	0.02843	0.02428	0.01913	0.01455	0.01128	0.00983	0.00776	0.00499	0.00204	-0.000514	-0.00248	-0.00409	-0.0057	-0.00608	-0.00718	-0.00804
989.383	NaN	0	2e-06	7.6e-05	2e-06	-0.000123	-0.000146	-5e-05	-3.4e-05	4.8e-05	-5.2e-05	-5.8e-05	1e-06	8.6e-05	2.2e-05	-6e-06	1.8e-05	-3e-06	-4.2e-05	-6.9e-05	8.1e-05	0.00133	0.00521	0.01311	0.02357	0.03417	0.04502	0.05172	0.05304	0.04979	0.04496	0.03945	0.03444	0.0302	0.02621	0.02113	0.01669	0.01355	0.01216	0.0103	0.00766	0.00474	0.00238	0.000438	-0.00126	-0.00284	-0.00318	-0.00413	-0.00491
992.802	NaN	8.7e-05	5.2e-05	-9e-05	-6.2e-05	-0.00012	-3e-06	-0.000164	-1e-06	4.5e-05	0.000123	0.000127	9.7e-05	4.5e-05	2.2e-05	-1.4e-05	9e-06	3.3e-05	-2.9e-05	-2.8e-05	0.00012	0.00121	0.00494	0.01276	0.02322	0.03412	0.04497	0.05228	0.0541	0.05101	0.04621	0.04091	0.03603	0.03168	0.02781	0.02308	0.01872	0.0159	0.01452	0.01267	0.01023	0.00739	0.00479	0.00289	0.00129	-8.1e-05	-0.000449	-0.00117	-0.00193
996.222	NaN	4.1e-05	-0.000129	-5.3e-05	-3e-06	-3.6e-05	-4e-06	4e-06	-4.6e-05	1.1e-05	-8.1e-05	-8.6e-05	-5.9e-05	-6.1e-05	-8.2e-05	0	4.3e-05	-1.2e-05	-8.8e-05	-7.3e-05	7.5e-05	0.00107	0.00446	0.01206	0.02229	0.03312	0.04432	0.05195	0.05404	0.05131	0.04671	0.04142	0.03651	0.03239	0.02862	0.02399	0.01978	0.01706	0.01585	0.01421	0.01172	0.0088	0.00623	0.00446	0.00289	0.00166	0.0014	0.000786	3.7e-05
999.642	NaN	6.9e-05	-5.7e-05	-1.3e-05	5e-06	-4.7e-05	3.2e-05	-6.3e-05	-0.000112	-4e-05	6.8e-05	7.3e-05	8.1e-05	-3.7e-05	-0.000114	3e-06	3.3e-05	3.3e-05	4.3e-05	3.3e-05	9.8e-05	0.00103	0.00426	0.0114	0.02122	0.03216	0.04337	0.0512	0.05333	0.05081	0.04633	0.04125	0.0364	0.0324	0.0288	0.02437	0.02028	0.0177	0.01643	0.01481	0.01243	0.00972	0.00724	0.00554	0.00404	0.00282	0.00245	0.00185	0.0011
1003.06	NaN	4.5e-05	-7.5e-05	-4.4e-05	-3.2e-05	2.6e-05	3e-05	-7e-06	-6e-06	-5.8e-05	-4e-05	-3.9e-05	-4.9e-05	-6.2e-05	-7.8e-05	-5.5e-05	-4.5e-05	-9e-05	-7.7e-05	-4e-06	0.000114	0.000867	0.00377	0.01061	0.0201	0.03109	0.04241	0.05057	0.05293	0.0504	0.04589	0.04096	0.03635	0.03259	0.02894	0.02469	0.02079	0.01836	0.01725	0.01573	0.01334	0.01052	0.0081	0.00656	0.005	0.00395	0.00365	0.00315	0.00237
1006.49	NaN	3.4e-05	-7e-05	-5.1e-05	-1.6e-05	-9e-06	2.8e-05	-1e-05	-5e-06	-7.6e-05	-7e-06	-3e-06	1e-06	2e-06	6e-06	1.3e-05	8e-06	2.7e-05	8.5e-05	9.7e-05	0.000136	0.000863	0.00356	0.00989	0.01875	0.02939	0.04066	0.049	0.0514	0.04901	0.04453	0.03966	0.03513	0.0316	0.02816	0.02403	0.02022	0.01792	0.01688	0.01541	0.01313	0.01053	0.00822	0.0067	0.00516	0.00422	0.00395	0.00346	0.00255
1009.91	NaN	9.8e-05	-7.3e-05	-6.3e-05	9.6e-05	-2.5e-05	-4.5e-05	-9e-05	-5.3e-05	-3.3e-05	-0.000149	-0.000155	-0.000158	-0.000154	-9.8e-05	-7e-06	-1.9e-05	-7.1e-05	-0.000105	-2.2e-05	9.2e-05	0.000592	0.00313	0.00915	0.01756	0.02824	0.03974	0.04844	0.05095	0.04853	0.04408	0.0394	0.03508	0.03166	0.02821	0.02407	0.02035	0.0183	0.01734	0.01587	0.01361	0.01098	0.00856	0.00711	0.00564	0.00476	0.00444	0.0038	0.00288
1013.33	NaN	5.7e-05	2e-05	-5e-05	-7e-06	-1.4e-05	-5.4e-05	3e-06	-3.9e-05	-2.4e-05	-2.2e-05	-2.2e-05	-2e-06	-5.1e-05	-5.8e-05	-6.8e-05	-8.1e-05	1e-06	8e-06	1e-06	3.9e-05	0.000601	0.00289	0.00839	0.01634	0.02687	0.03817	0.04695	0.04961	0.04734	0.04292	0.03835	0.03408	0.03069	0.02736	0.02346	0.02001	0.01814	0.01717	0.01576	0.01361	0.01096	0.0085	0.00701	0.00558	0.005	0.00466	0.00393	0.00292
1016.76	NaN	0.00012	0.000159	-1.4e-05	-1.3e-05	-5e-05	-3.3e-05	-5.5e-05	-1.7e-05	-0.000169	-2.6e-05	-1.8e-05	-8.3e-05	-9.1e-05	-4.7e-05	-9e-06	-3.9e-05	-7.3e-05	-6.8e-05	-3.6e-05	2.3e-05	0.000478	0.00253	0.00759	0.01503	0.02535	0.03691	0.04592	0.04854	0.04636	0.04184	0.03719	0.03297	0.02986	0.02675	0.02295	0.01959	0.01783	0.01671	0.01512	0.01303	0.01048	0.00816	0.00674	0.00538	0.0049	0.00455	0.00372	0.00268
1020.18	NaN	0.000184	8.5e-05	-4.8e-05	4e-06	-2.5e-05	-3.6e-05	-0.000125	-8.7e-05	-7.2e-05	-1e-05	-7e-06	9e-05	1.4e-05	-4.4e-05	-1.4e-05	9e-06	1.7e-05	1.4e-05	1.1e-05	5e-05	0.000474	0.00237	0.0071	0.01401	0.0241	0.03569	0.04479	0.0472	0.04493	0.04065	0.03632	0.03236	0.02926	0.02608	0.02231	0.01912	0.01748	0.01645	0.015	0.01292	0.01039	0.008	0.00674	0.00528	0.0049	0.00455	0.00361	0.0025
1023.61	NaN	0.000163	8.6e-05	0.000191	-5.3e-05	-9.3e-05	-0.000104	-1.7e-05	-0.000135	-5.8e-05	-0.00015	-0.000156	-0.000141	-0.000109	-2.6e-05	-1.5e-05	-6.1e-05	-3.7e-05	-3.3e-05	-7.5e-05	-6.4e-05	0.000224	0.00199	0.00649	0.01297	0.02294	0.03481	0.04407	0.04641	0.04421	0.03988	0.03545	0.03153	0.0288	0.02571	0.0221	0.01896	0.01725	0.01625	0.01475	0.01272	0.0103	0.00807	0.00671	0.00532	0.00498	0.00459	0.0036	0.00246
1027.04	NaN	0.000171	5.7e-05	-5.5e-05	1.5e-05	-7.2e-05	-7.5e-05	-1.1e-05	-5.4e-05	-0.000125	-3.2e-05	-2.7e-05	-0.000142	-0.000135	-0.000169	-8.5e-05	-7.7e-05	-6.9e-05	-5.3e-05	-7.2e-05	-5.9e-05	0.000274	0.00189	0.00596	0.01239	0.02226	0.03396	0.04322	0.04561	0.04356	0.0392	0.03485	0.03098	0.02818	0.02523	0.02171	0.01884	0.01734	0.01614	0.0147	0.01288	0.01044	0.00802	0.00676	0.00553	0.00525	0.00479	0.00375	0.00256
1030.46	NaN	0.000162	9.9e-05	3.9e-05	2.8e-05	-7.6e-05	-0.000107	-0.000105	-6.9e-05	-0.000135	1e-05	1.8e-05	-9.8e-05	-8.8e-05	-6.5e-05	-3.1e-05	-0.000118	-0.0001	-6.9e-05	-0.000108	-8.6e-05	0.000152	0.00162	0.00537	0.0116	0.02153	0.03365	0.04296	0.04529	0.04329	0.03896	0.03458	0.03067	0.02813	0.02516	0.02172	0.01902	0.01758	0.01626	0.01476	0.01282	0.01046	0.00835	0.00709	0.00576	0.00542	0.00484	0.00377	0.00256
1033.89	NaN	0.000169	1.5e-05	5.7e-05	-8.8e-05	-1.6e-05	-8.9e-05	-8.8e-05	-0.000117	-5.6e-05	-5.9e-05	-6e-05	-0.000143	-9.1e-05	-0.000149	-0.000106	-0.000112	-7.1e-05	-0.000103	-3.6e-05	-0.00011	0.000165	0.00154	0.00506	0.01091	0.02079	0.03291	0.04215	0.04438	0.04239	0.03796	0.03362	0.02976	0.02747	0.02468	0.02129	0.01871	0.01711	0.01572	0.0142	0.01247	0.01022	0.008	0.00676	0.00558	0.00532	0.00464	0.00341	0.00212
1037.32	NaN	8.1e-05	4.9e-05	-2.9e-05	-4e-05	-4.3e-05	5.9e-05	-6.3e-05	-7e-05	-0.000101	-9.6e-05	-9.6e-05	-0.000193	-8.6e-05	-4.4e-05	-5e-06	-8.3e-05	-6e-05	-0.000144	-0.000135	-7.2e-05	9.3e-05	0.00127	0.00469	0.0104	0.01998	0.03201	0.04131	0.04362	0.04167	0.03739	0.03307	0.02928	0.02702	0.02426	0.02103	0.01844	0.01687	0.01542	0.01409	0.01232	0.01019	0.00806	0.00681	0.00567	0.0053	0.00452	0.00339	0.0021
1040.75	NaN	9.1e-05	-1.6e-05	7.7e-05	1.2e-05	-1.7e-05	-6.4e-05	-0.000123	-8.6e-05	2e-05	-0.000127	-0.000135	-6.5e-05	-0.000133	-0.000151	-0.00014	-0.000144	-4.7e-05	-6.5e-05	-0.000131	-0.000102	0.00019	0.00121	0.00428	0.00981	0.01928	0.03149	0.04109	0.04336	0.04147	0.03711	0.03277	0.0289	0.02675	0.02394	0.02078	0.01837	0.01675	0.01544	0.01398	0.01226	0.01013	0.00792	0.00665	0.00568	0.00544	0.00481	0.00353	0.00218
1044.19	NaN	-5.8e-05	0.000102	3.3e-05	-6.1e-05	-1e-05	-7e-06	5e-05	-8.9e-05	-0.000147	-9.5e-05	-9.2e-05	-0.000198	-0.000196	-0.000147	-7.5e-05	-6.2e-05	-9.1e-05	-0.000102	-6.4e-05	-3.7e-05	2.8e-05	0.00108	0.00419	0.0099	0.01945	0.03187	0.0415	0.04401	0.04221	0.0377	0.03339	0.02944	0.02741	0.02458	0.02147	0.01911	0.0176	0.01613	0.01483	0.01318	0.01093	0.00884	0.00758	0.0066	0.00623	0.00543	0.00439	0.003
1047.62	NaN	8.2e-05	-5.5e-05	9.8e-05	6.6e-05	3.2e-05	-0.000113	-0.00013	-0.000119	-0.000134	-0.000148	-0.000149	-0.000124	-0.000152	-0.000132	-6.8e-05	-0.000124	-4.8e-05	-6.5e-05	2e-06	3.8e-05	9.6e-05	0.00104	0.00385	0.00952	0.01896	0.03147	0.04091	0.04326	0.04159	0.0373	0.0329	0.02891	0.02692	0.02416	0.02117	0.01899	0.01748	0.0161	0.01479	0.01306	0.01083	0.00866	0.00746	0.00663	0.00626	0.00539	0.00425	0.00297
1051.05	NaN	3e-06	-7e-05	5.8e-05	4.6e-05	-2e-06	-3.2e-05	-9.1e-05	-9.4e-05	-2.4e-05	-6.5e-05	-6.7e-05	-5.4e-05	-3.3e-05	-3.4e-05	1.4e-05	-0.000108	-5e-05	-4.2e-05	-1.9e-05	-1.3e-05	1.3e-05	0.000915	0.00376	0.00958	0.01921	0.03186	0.04147	0.04382	0.0425	0.03804	0.03358	0.02944	0.02734	0.02468	0.02192	0.01977	0.01818	0.01684	0.01565	0.01406	0.01168	0.00949	0.00823	0.00748	0.0071	0.00639	0.00534	0.00387
1054.49	NaN	7e-06	-0.00015	-2.7e-05	0.000116	7.5e-05	4.1e-05	-6e-05	-0.000144	-6.1e-05	-6.4e-05	-6.4e-05	-0.000122	-0.000156	-1.3e-05	-0.000137	-0.000104	-5.7e-05	-7.1e-05	-3.9e-05	-5.2e-05	3.1e-05	0.000851	0.00361	0.00971	0.01912	0.03184	0.04169	0.0441	0.0427	0.03814	0.03376	0.02979	0.02782	0.02518	0.02222	0.02017	0.01858	0.01737	0.01615	0.01454	0.01226	0.00988	0.0086	0.00809	0.00757	0.00697	0.00576	0.00433
1057.92	NaN	2.3e-05	-2.6e-05	-4.2e-05	-4.1e-05	-4e-05	9.9e-05	1e-06	-8.9e-05	-0.000124	-0.000145	-0.000146	-0.000114	2.8e-05	-3.4e-05	-2.4e-05	-9.6e-05	-4.1e-05	-5.2e-05	-9.6e-05	-7.8e-05	-1e-06	0.000743	0.00335	0.00934	0.01877	0.0317	0.04159	0.04403	0.04269	0.03837	0.03391	0.02979	0.0277	0.02504	0.02224	0.02045	0.01898	0.01768	0.01655	0.01497	0.01239	0.01015	0.00887	0.00849	0.00794	0.00738	0.0063	0.00478
1061.36	NaN	5.7e-05	-9.2e-05	4e-06	2.2e-05	3.2e-05	2.9e-05	-8.1e-05	-0.000175	-3.2e-05	-0.000111	-0.000116	-0.0001	-2.8e-05	-3.9e-05	-6.6e-05	-3e-05	-9.4e-05	-4.3e-05	1e-06	-1e-06	-3.6e-05	0.000665	0.00331	0.0096	0.01925	0.0322	0.0422	0.04468	0.04347	0.039	0.03452	0.03028	0.02832	0.02566	0.02296	0.02134	0.0198	0.01866	0.01747	0.01577	0.01323	0.0109	0.00973	0.00947	0.00885	0.00852	0.0074	0.00578
1064.8	NaN	0.000188	1.9e-05	-4.9e-05	-5.2e-05	-7e-06	-1.9e-05	9e-06	-4.6e-05	-0.000147	-0.000134	-0.000133	-4.5e-05	-8.8e-05	-5.2e-05	7e-06	-0.000128	1.5e-05	-5.3e-05	-0.000113	-1.8e-05	-3.1e-05	0.000679	0.00325	0.00978	0.01961	0.03266	0.04277	0.04526	0.04408	0.03959	0.03526	0.03098	0.02895	0.02647	0.02377	0.0223	0.0208	0.01967	0.01853	0.01695	0.01429	0.01179	0.01062	0.01046	0.00993	0.00949	0.00836	0.00673
1068.23	NaN	0.000141	4.5e-05	-6e-05	5.6e-05	4.2e-05	-3e-05	-0.000107	-2.2e-05	-6.5e-05	4e-05	4.6e-05	-2e-05	0.00011	-3.4e-05	5e-05	-9.6e-05	-6.3e-05	-5.5e-05	-6.1e-05	-7.6e-05	2e-06	0.000639	0.00318	0.00968	0.01967	0.03291	0.04324	0.04576	0.04457	0.04022	0.03574	0.03152	0.02947	0.02711	0.02438	0.02302	0.02144	0.02047	0.01935	0.01766	0.01493	0.01239	0.01123	0.01117	0.01063	0.01022	0.00903	0.00733
1071.67	NaN	0.000204	8.5e-05	-8e-06	-3.6e-05	-3e-05	3e-06	-1e-05	-2.2e-05	-0.000134	-3.5e-05	-2.9e-05	-7.4e-05	5.6e-05	1e-06	6.7e-05	-8e-05	-4.8e-05	-2.5e-05	-9.9e-05	-8.6e-05	1.5e-05	0.000692	0.00313	0.00974	0.01978	0.03321	0.04381	0.04647	0.04553	0.0411	0.03666	0.0321	0.03011	0.02764	0.0251	0.02405	0.02264	0.02168	0.0206	0.019	0.01599	0.01333	0.01215	0.01237	0.01188	0.01165	0.01044	0.00872
1075.11	NaN	0.000161	0.00021	4.2e-05	-3.1e-05	-4.2e-05	-8.8e-05	-5e-05	-8e-06	-0.0001	4e-06	1e-05	6.2e-05	6.5e-05	-4.6e-05	-5.5e-05	-3.4e-05	-5.9e-05	-9.2e-05	-0.000173	-0.000109	8e-06	0.000637	0.00308	0.00979	0.02034	0.03397	0.04462	0.04725	0.04629	0.04204	0.0376	0.03312	0.03105	0.02858	0.02607	0.02517	0.02386	0.02301	0.02185	0.02021	0.01716	0.01431	0.01324	0.01346	0.01312	0.01283	0.01155	0.00976
1078.55	NaN	0.000223	0.000255	1.2e-05	-9.7e-05	-0.000101	-8.8e-05	-8.7e-05	-5e-06	-0.000131	-0.000142	-0.000142	-0.000114	6.6e-05	-0.000141	6.8e-05	-6e-05	-4.5e-05	-0.000138	-0.000172	-8.7e-05	2.5e-05	0.000625	0.00312	0.01015	0.02103	0.03483	0.04548	0.04818	0.04734	0.04304	0.0387	0.03406	0.03203	0.02972	0.02737	0.02661	0.02528	0.02438	0.0231	0.02147	0.01845	0.01582	0.01452	0.01503	0.01456	0.01443	0.013	0.01123
1081.99	NaN	0.000243	0.000196	3.7e-05	-9.3e-05	-6e-05	-8.4e-05	-5.8e-05	-3.2e-05	-0.00011	-1.1e-05	-2e-06	7.8e-05	-4e-06	-0.000104	-2.6e-05	-2.1e-05	2e-06	-0.000169	-0.000156	-0.000147	0.000105	0.000696	0.00314	0.01014	0.02114	0.035	0.04574	0.04843	0.04779	0.04358	0.03926	0.03458	0.03264	0.03035	0.02796	0.02731	0.0261	0.02518	0.02396	0.02235	0.01934	0.01648	0.01529	0.01586	0.01558	0.01546	0.01408	0.01217
1085.44	NaN	0.000192	0.000293	4.3e-05	-8.7e-05	-8.6e-05	-0.000159	-6.8e-05	0.000101	-0.000156	-1.9e-05	-1.4e-05	-5.8e-05	-0.000127	-0.000125	-2.1e-05	-7.1e-05	6.5e-05	-8.8e-05	-0.000103	-0.000163	0.000115	0.000821	0.00322	0.01058	0.02203	0.03606	0.04659	0.04939	0.04889	0.04477	0.04054	0.03597	0.03406	0.03168	0.02947	0.02897	0.0277	0.02674	0.02557	0.02401	0.02098	0.01821	0.01706	0.01753	0.0173	0.017	0.01556	0.01368
1088.88	NaN	0.000256	0.000231	5.6e-05	-5e-05	-0.000134	-0.000149	-0.000119	6.9e-05	-4e-05	-4.8e-05	-5.3e-05	-9.6e-05	-6.9e-05	-0.000114	-6.6e-05	-2e-05	1.4e-05	-0.000116	-0.000122	-0.000109	0.0001	0.000872	0.00323	0.0105	0.0222	0.03613	0.04672	0.04967	0.04918	0.04529	0.04091	0.03642	0.03444	0.03212	0.03	0.02969	0.02846	0.02747	0.02634	0.02465	0.02171	0.01895	0.01771	0.01832	0.01813	0.01797	0.01652	0.01467
1092.32	NaN	0.000201	0.000252	-6.6e-05	-8.3e-05	-9.3e-05	-7.3e-05	-5e-06	2.6e-05	-0.000143	-0.000157	-0.000158	-0.000156	-9.2e-05	-7.5e-05	-1e-05	-5.2e-05	-1.2e-05	-9.7e-05	-4.8e-05	-9.5e-05	0.000127	0.000741	0.00328	0.01086	0.02299	0.03709	0.04752	0.05057	0.05036	0.04657	0.04222	0.03771	0.03582	0.03349	0.03149	0.03114	0.03015	0.02915	0.02802	0.02633	0.02338	0.02057	0.01947	0.02012	0.01978	0.01962	0.01818	0.01615
1095.77	NaN	9.9e-05	0.000126	0.000119	-7e-06	-7.2e-05	-0.000107	-6.6e-05	-1.9e-05	-6.4e-05	-0.000134	-0.000138	-0.000154	-0.000224	-0.000142	-0.000109	-9.7e-05	-0.000163	-0.00016	-0.000152	-0.000118	0.000144	0.000746	0.00331	0.01089	0.0234	0.03764	0.04815	0.05138	0.0512	0.04763	0.04322	0.03859	0.03654	0.03437	0.03257	0.03233	0.03131	0.03038	0.02927	0.02754	0.02453	0.02167	0.02058	0.02139	0.02118	0.02117	0.01971	0.01775
1099.21	NaN	5.2e-05	0.000145	1.6e-05	6e-06	-0.000126	-5.3e-05	-1.1e-05	-5e-06	-0.000119	-9.1e-05	-0.00011	-0.000243	-0.000219	-6.7e-05	-9.1e-05	-0.000156	-0.000114	-9.8e-05	-7.5e-05	-0.00013	3.1e-05	0.00069	0.00333	0.01113	0.02383	0.03837	0.04905	0.05243	0.05245	0.04872	0.04439	0.03975	0.03766	0.03558	0.03369	0.0336	0.03271	0.03186	0.03081	0.02911	0.02594	0.02308	0.02216	0.02289	0.02272	0.02262	0.02123	0.01938
1102.66	NaN	-2e-06	3.6e-05	3.2e-05	3.3e-05	-0.000102	-2e-05	-5.8e-05	-3.1e-05	1.4e-05	-1.6e-05	-2.5e-05	-9.2e-05	-0.000196	-5.6e-05	-9.5e-05	-6.1e-05	1.3e-05	-5.7e-05	-4.5e-05	-6.9e-05	5.4e-05	0.000663	0.0034	0.01137	0.0244	0.03912	0.04985	0.05336	0.05342	0.04991	0.04559	0.04081	0.03895	0.03684	0.03506	0.03488	0.03403	0.03321	0.03215	0.03047	0.02726	0.02441	0.02359	0.02432	0.02412	0.02404	0.02264	0.02067
1106.11	NaN	-5.2e-05	-5.2e-05	6e-05	7.9e-05	2.2e-05	-9e-06	-8.9e-05	-1.4e-05	-2.8e-05	-6.1e-05	-8.1e-05	-0.000188	-0.000235	-5.7e-05	-4e-05	-4.8e-05	1e-06	-3.8e-05	1.9e-05	8.9e-05	0.000125	0.00072	0.00339	0.01151	0.02494	0.03992	0.05085	0.05458	0.05482	0.05128	0.04685	0.04216	0.04002	0.03804	0.03634	0.03647	0.03568	0.03498	0.03393	0.03228	0.02888	0.02602	0.0252	0.02604	0.02593	0.02591	0.02457	0.02258
1109.56	NaN	-0.000168	-0.000171	7.3e-05	0.000173	-1e-05	5.7e-05	-3e-05	-7.2e-05	4.9e-05	-3.3e-05	-4.2e-05	-7.1e-05	-6.7e-05	1.6e-05	5e-06	-8.4e-05	-0.00011	-4.9e-05	5.1e-05	3.3e-05	7.5e-05	0.000718	0.00349	0.01166	0.02541	0.04033	0.05133	0.05511	0.0555	0.05224	0.04769	0.04287	0.04079	0.03887	0.03732	0.03742	0.03679	0.03614	0.03514	0.03336	0.03	0.02716	0.02626	0.02705	0.02711	0.02718	0.02593	0.0239
1113.01	NaN	-0.000114	-0.000111	-2.2e-05	6.3e-05	1.7e-05	7.8e-05	-0.0001	-5.7e-05	2.5e-05	2.5e-05	2e-06	-9e-05	-9.3e-05	-8e-05	-0.000102	-9.4e-05	6e-06	-4.5e-05	8.9e-05	4.6e-05	7.3e-05	0.000671	0.00351	0.01197	0.02585	0.04101	0.05209	0.05603	0.05652	0.05315	0.04868	0.04401	0.04194	0.03998	0.03851	0.03871	0.03813	0.03753	0.0366	0.03481	0.03145	0.02851	0.02779	0.0287	0.02866	0.02872	0.02755	0.0255
1116.46	NaN	-0.00019	-0.000174	-1.6e-05	7.8e-05	-1.2e-05	7.7e-05	2.3e-05	2.1e-05	0.000105	-1.7e-05	-2.6e-05	-5.1e-05	-6.2e-05	3.1e-05	-3e-06	-4e-06	-2.2e-05	2.8e-05	0.000104	8.4e-05	-1e-06	0.00075	0.00355	0.01201	0.02639	0.04164	0.05279	0.05664	0.05724	0.05426	0.04972	0.04503	0.04289	0.04108	0.03975	0.03984	0.03935	0.03885	0.03784	0.03599	0.03268	0.02971	0.02905	0.03004	0.03	0.03016	0.02888	0.02692
1119.91	NaN	-2.8e-05	-0.000155	-1.2e-05	6.8e-05	-3.8e-05	6.6e-05	-2.1e-05	-5.5e-05	6.3e-05	-3.7e-05	-4.4e-05	-3.2e-05	2e-05	-3.4e-05	-7e-05	-1.3e-05	-0.000119	-4.4e-05	0.000111	4.6e-05	8e-05	0.000655	0.0036	0.01218	0.02666	0.04224	0.05351	0.05768	0.05833	0.05522	0.05075	0.04601	0.04383	0.04188	0.04068	0.04105	0.04067	0.04022	0.03925	0.03733	0.03391	0.03091	0.03033	0.03131	0.03147	0.03171	0.03058	0.02849
1123.36	NaN	-0.000166	-0.000236	-3.6e-05	8.7e-05	0.000105	4.5e-05	3.4e-05	-6.7e-05	7.8e-05	-8.7e-05	-6.1e-05	3.1e-05	3.1e-05	8.7e-05	0.000142	4.6e-05	-5e-05	1.4e-05	0.000123	0.000108	7.6e-05	0.000719	0.0036	0.01214	0.02704	0.04262	0.05396	0.05811	0.05897	0.05605	0.05147	0.0468	0.04467	0.04288	0.04165	0.04199	0.04166	0.04137	0.04041	0.0385	0.03505	0.03199	0.03151	0.0325	0.03268	0.03306	0.03193	0.02986
1126.81	NaN	-0.000154	-0.000113	-1.7e-05	6.1e-05	8.1e-05	3.3e-05	-8e-06	-3e-06	6.7e-05	-1.4e-05	2.3e-05	0.000115	4.9e-05	2.6e-05	9.8e-05	5.4e-05	3.7e-05	0.000168	0.000137	0.000124	0.000172	0.000747	0.00363	0.01234	0.02759	0.04354	0.05482	0.05919	0.06005	0.05718	0.05268	0.04804	0.0459	0.04403	0.04304	0.04348	0.04321	0.04287	0.04194	0.03993	0.03646	0.03355	0.03316	0.03408	0.03441	0.03472	0.03357	0.03154
1130.27	NaN	-2.9e-05	-0.000118	-0.000127	6.6e-05	1.7e-05	4.2e-05	-2.7e-05	4.3e-05	0.000119	-1.4e-05	-1.9e-05	2.1e-05	0.0001	3.8e-05	6.7e-05	0.000108	0.000119	5.5e-05	9.8e-05	3.2e-05	5.3e-05	0.000733	0.00367	0.01241	0.0281	0.04446	0.05598	0.06036	0.06124	0.05847	0.05399	0.04935	0.0474	0.04558	0.04448	0.04494	0.04482	0.04446	0.04347	0.04149	0.03804	0.03511	0.03479	0.0358	0.03603	0.03633	0.03511	0.03307
1133.72	NaN	2.2e-05	1.6e-05	-0.00013	1.3e-05	2e-05	0.000153	2.9e-05	-3e-05	-6.9e-05	9.8e-05	0.000108	0.000118	0.00012	0.000106	5.2e-05	-3.9e-05	-1.9e-05	1.3e-05	2.8e-05	5.7e-05	0.000133	0.000826	0.00373	0.0125	0.02845	0.0451	0.05675	0.06123	0.06218	0.05947	0.05501	0.05033	0.04831	0.0465	0.04559	0.0461	0.04611	0.04576	0.04475	0.04263	0.03922	0.0363	0.03603	0.03704	0.03735	0.03765	0.03645	0.03435
1137.17	NaN	1.2e-05	-3e-05	-1.3e-05	-4.2e-05	4.2e-05	-2.2e-05	-4e-06	-8e-06	0.000113	4.2e-05	6.7e-05	0.000176	0.000208	9.3e-05	0.000139	5e-05	9.6e-05	2.9e-05	6.2e-05	0.0001	0.000177	0.000855	0.0038	0.0125	0.02838	0.04501	0.0567	0.06126	0.06232	0.05969	0.05527	0.05073	0.04868	0.04689	0.04607	0.04657	0.04656	0.04623	0.04528	0.04333	0.03985	0.03696	0.0367	0.03769	0.03811	0.03853	0.03745	0.03535
1140.63	NaN	-1e-05	8.9e-05	-4e-05	-1.3e-05	4.8e-05	-5.8e-05	-2e-05	7.1e-05	1.6e-05	4.8e-05	6e-05	0.000115	0.00013	9.1e-05	0.000156	4.8e-05	8.1e-05	3.9e-05	2.8e-05	5.4e-05	0.000261	0.000908	0.00385	0.01272	0.02867	0.04537	0.05705	0.06177	0.06296	0.06042	0.05588	0.05126	0.04932	0.04761	0.04685	0.04749	0.04752	0.0472	0.04634	0.04427	0.04076	0.03787	0.0377	0.03876	0.03918	0.03961	0.03849	0.03636
1144.09	NaN	2.5e-05	0.000111	-4e-05	-2.7e-05	-1.1e-05	-5.9e-05	-6.1e-05	0.000129	8.2e-05	5.6e-05	1.8e-05	1.2e-05	9.1e-05	4e-05	7.6e-05	-1.1e-05	-3.5e-05	-3.1e-05	-3.3e-05	-2.4e-05	0.000245	0.00101	0.00399	0.01289	0.02899	0.04583	0.05753	0.06239	0.06349	0.0609	0.05646	0.05197	0.05006	0.04843	0.04777	0.04834	0.04859	0.04838	0.0476	0.04546	0.04186	0.03895	0.03881	0.03979	0.04033	0.04075	0.03964	0.03759
1147.55	NaN	0.000131	6.6e-05	-5.2e-05	-0.000128	1e-05	-2.8e-05	5.7e-05	4.9e-05	4.4e-05	5e-05	4.8e-05	7e-05	0.000127	0.000125	8.3e-05	7.3e-05	6e-05	-1.4e-05	-9.4e-05	-1.3e-05	0.000262	0.000999	0.00402	0.01315	0.02963	0.04689	0.05866	0.06344	0.06478	0.06234	0.05782	0.05337	0.05152	0.04978	0.04915	0.04985	0.05004	0.04983	0.0489	0.0467	0.04319	0.04042	0.04024	0.04121	0.04173	0.04218	0.04123	0.03923
1151.01	NaN	2.5e-05	0.000192	9e-06	-0.000104	-7e-05	-5.1e-05	2.6e-05	1.1e-05	0.000125	3.3e-05	6.1e-05	7.6e-05	1.6e-05	2.5e-05	1.2e-05	2.6e-05	1.4e-05	-6.4e-05	-5.4e-05	-2.8e-05	0.000239	0.00102	0.00401	0.01312	0.02938	0.04657	0.05832	0.06332	0.06456	0.06209	0.05758	0.05326	0.0514	0.04974	0.04928	0.04988	0.05012	0.05002	0.04919	0.04691	0.04343	0.04076	0.04067	0.04156	0.04215	0.04271	0.04167	0.03951
1154.47	NaN	5.9e-05	0.000123	-8e-06	-0.000127	-9e-06	-4.7e-05	4.8e-05	5.9e-05	8.6e-05	-2e-06	4.3e-05	0.00012	8.5e-05	-1e-05	0	0.000105	2e-05	-6.3e-05	-6e-06	3.4e-05	0.000235	0.000946	0.00405	0.01332	0.02977	0.04721	0.05922	0.06434	0.06559	0.06319	0.05862	0.05433	0.05255	0.05088	0.05037	0.05116	0.05146	0.0513	0.05038	0.04816	0.04458	0.04185	0.04182	0.04276	0.0434	0.04391	0.0429	0.04071
1157.93	NaN	8e-05	-3.3e-05	-7.3e-05	-9.1e-05	-5e-06	-2.7e-05	7.7e-05	0.000138	6.4e-05	0.00017	8.3e-05	-1.7e-05	4e-05	4.3e-05	6.6e-05	9.4e-05	4.6e-05	-2.4e-05	1.5e-05	8e-05	0.00027	0.0011	0.00404	0.0133	0.02988	0.04718	0.05913	0.06426	0.06556	0.06322	0.05868	0.05449	0.05269	0.05106	0.05055	0.05114	0.05156	0.05155	0.05059	0.04829	0.04493	0.04235	0.04233	0.04318	0.04393	0.04442	0.04343	0.04131
1161.39	NaN	-1e-06	9e-06	-1.9e-05	-6.1e-05	-4.1e-05	2.7e-05	3e-05	5.1e-05	4e-05	8.8e-05	9.2e-05	5.6e-05	1.5e-05	6.6e-05	8.2e-05	0.000102	0.000142	4.4e-05	6e-06	6.6e-05	0.000227	0.00104	0.00406	0.01337	0.03001	0.04753	0.05958	0.06479	0.06606	0.06376	0.05931	0.05502	0.05317	0.05164	0.05108	0.05176	0.05227	0.05233	0.05132	0.04894	0.0455	0.043	0.0431	0.04395	0.04471	0.04529	0.04429	0.04209
1164.85	NaN	1.9e-05	-1.3e-05	-9.8e-05	4.7e-05	1.4e-05	7e-06	-2.1e-05	-1.9e-05	1.2e-05	6.8e-05	1.1e-05	-5.8e-05	9e-06	0.000112	7.1e-05	-3e-06	4e-05	5e-05	8.9e-05	1.1e-05	0.000119	0.000992	0.00398	0.01337	0.02984	0.04723	0.05926	0.06441	0.06571	0.06343	0.05903	0.05479	0.05302	0.0515	0.05095	0.05163	0.05215	0.05219	0.05138	0.04916	0.04564	0.0431	0.04312	0.044	0.04486	0.0455	0.04453	0.0423
1168.31	NaN	-8.5e-05	1.1e-05	-0.000102	-2.6e-05	-8.1e-05	3.3e-05	6.7e-05	6.8e-05	2.9e-05	4.4e-05	1.3e-05	-4.3e-05	-2.2e-05	4.3e-05	2.4e-05	8e-06	1.3e-05	-4.5e-05	1.4e-05	0.000115	0.000196	0.000902	0.00394	0.01331	0.02962	0.04689	0.05881	0.06411	0.06556	0.06344	0.05893	0.05484	0.05311	0.05171	0.05128	0.05189	0.05247	0.05257	0.05172	0.04935	0.04576	0.04332	0.04341	0.04425	0.0452	0.04578	0.04476	0.04253
1171.78	NaN	-0.000108	2.6e-05	2.8e-05	3.4e-05	0	-3e-05	1.5e-05	6e-05	4.4e-05	-1.5e-05	-1.7e-05	-4.5e-05	-2.8e-05	5.9e-05	5.8e-05	3e-06	3e-06	2.3e-05	1.9e-05	2.6e-05	0.000148	0.000894	0.00385	0.0132	0.02947	0.04688	0.05905	0.06451	0.06587	0.0636	0.05916	0.05508	0.05337	0.05191	0.05148	0.05208	0.05269	0.05288	0.05192	0.04958	0.0462	0.04375	0.04379	0.04455	0.04543	0.0462	0.0454	0.04308
1175.24	NaN	-0.000103	-6.4e-05	-0.000115	2.5e-05	-4.3e-05	3.9e-05	9.7e-05	4.6e-05	0.000127	0.000212	0.000111	4.9e-05	0.000152	0.000132	4.7e-05	6.3e-05	7.1e-05	6.3e-05	0.000149	0.000172	0.000192	0.000858	0.00373	0.01294	0.02909	0.0463	0.05822	0.06369	0.06498	0.06276	0.0585	0.05457	0.05282	0.05137	0.05095	0.05181	0.05247	0.05244	0.05143	0.04907	0.04574	0.04351	0.04359	0.04435	0.0452	0.04589	0.04502	0.04281
1178.71	NaN	-9.6e-05	-1.3e-05	2e-06	-2.3e-05	-5e-06	7e-05	9e-06	-4.5e-05	2.9e-05	0.000174	0.000116	0.000108	5.4e-05	1e-06	0.000112	6.5e-05	1.6e-05	9.9e-05	0.000195	0.000232	0.000197	0.000762	0.00365	0.01295	0.02909	0.0462	0.05791	0.06314	0.06438	0.06232	0.05817	0.05448	0.05275	0.05135	0.05101	0.05174	0.05239	0.05247	0.05154	0.04917	0.04575	0.04358	0.04361	0.04435	0.04545	0.046	0.04505	0.04305
1182.17	NaN	-6.8e-05	-0.000151	1.6e-05	1.4e-05	-8.3e-05	1.1e-05	0.000107	-4e-05	1e-06	7.5e-05	5.7e-05	7.2e-05	0.00011	9.8e-05	8e-06	-3e-05	3.3e-05	0.000156	0.000198	0.000127	0.000243	0.000875	0.0036	0.01282	0.0289	0.04618	0.05805	0.0634	0.06465	0.06264	0.05837	0.05455	0.05301	0.05167	0.05118	0.05193	0.0527	0.05278	0.05184	0.0495	0.04616	0.044	0.04398	0.0448	0.0458	0.04628	0.04532	0.04322
1185.64	NaN	-4.7e-05	1.8e-05	-6.2e-05	-5.1e-05	-5.1e-05	7.1e-05	-5.3e-05	-6e-06	0.000187	7.2e-05	0.000111	0.000153	7.4e-05	9e-06	3.1e-05	2.9e-05	-2.4e-05	3e-06	0.000191	0.000167	0.000126	0.000741	0.00357	0.01274	0.02857	0.04572	0.05753	0.06293	0.06417	0.06215	0.05799	0.05444	0.05273	0.05124	0.05097	0.05178	0.05252	0.05257	0.05158	0.04933	0.04601	0.04394	0.044	0.04479	0.04578	0.04632	0.04538	0.0432
1189.11	NaN	-0.000138	-5.3e-05	-3e-06	0.000182	-0.0001	-1.3e-05	5.7e-05	-0.000114	0.000159	4.5e-05	0.000131	0.000145	4.1e-05	5.5e-05	6e-06	-6.6e-05	6.6e-05	0.000123	0.000164	9.8e-05	3.1e-05	0.000716	0.00347	0.01267	0.02848	0.04559	0.05729	0.06243	0.06358	0.06167	0.05756	0.05401	0.05259	0.05133	0.05073	0.05145	0.0522	0.05223	0.0513	0.04899	0.0457	0.04369	0.04369	0.04451	0.04557	0.046	0.04491	0.04284
1192.58	NaN	-6.4e-05	-6e-06	-3.1e-05	2.8e-05	8.1e-05	7.9e-05	-4.1e-05	-4e-05	1.7e-05	6.3e-05	-1.9e-05	1.2e-05	0.000116	8.7e-05	1.8e-05	0.00012	0.00012	2.4e-05	0.00012	8.2e-05	0.000111	0.000853	0.00349	0.0123	0.02775	0.04448	0.05591	0.06112	0.06231	0.06034	0.05634	0.05317	0.05163	0.05036	0.04993	0.05054	0.05117	0.05121	0.05034	0.04815	0.04509	0.04328	0.04325	0.04389	0.04482	0.04543	0.04459	0.04251
1196.05	NaN	2.9e-05	-0.000178	-4.8e-05	0.000227	7.2e-05	-3.2e-05	-1.8e-05	-6.3e-05	0.000115	5.5e-05	0.000136	0.000219	0.000216	7.1e-05	-4.5e-05	0.000115	0.000119	0.000101	0.000153	1.3e-05	4e-05	0.000626	0.00326	0.01213	0.02731	0.04389	0.05493	0.06001	0.06126	0.05942	0.05557	0.05239	0.05091	0.04961	0.0491	0.04981	0.05053	0.05056	0.04959	0.04752	0.04444	0.04253	0.04246	0.04321	0.04421	0.04452	0.0436	0.04178
1199.52	NaN	3.8e-05	0.000164	-0.000158	-9.2e-05	3.9e-05	0.000104	-6e-05	-0.000115	0.000137	3.9e-05	9.3e-05	0.000194	0.000216	0.000163	1.4e-05	4.7e-05	8.1e-05	8.9e-05	0.000166	6.9e-05	0.000208	0.000941	0.0034	0.01168	0.02612	0.04218	0.05309	0.05821	0.0595	0.05762	0.05367	0.05074	0.04936	0.0481	0.04774	0.04834	0.04902	0.04908	0.04817	0.046	0.04292	0.04124	0.04121	0.04193	0.04284	0.04327	0.04236	0.04038
1202.99	NaN	-0.000149	-8.1e-05	9e-05	0.000184	-3.8e-05	-2.7e-05	4.5e-05	5.3e-05	8.7e-05	-4.9e-05	9.1e-05	0.000165	7.4e-05	6.6e-05	9.3e-05	7.3e-05	6.2e-05	2e-05	5.8e-05	0.000135	0.000158	0.000621	0.00294	0.01115	0.02559	0.04156	0.05246	0.05776	0.05901	0.05713	0.05324	0.05033	0.04904	0.04779	0.04725	0.04784	0.04858	0.04864	0.04774	0.04576	0.04271	0.04095	0.04088	0.04158	0.04249	0.04292	0.04197	0.04001
1206.47	NaN	-9.7e-05	5.9e-05	-6.2e-05	3.3e-05	-4.3e-05	2e-05	-8.6e-05	0.000181	2.6e-05	8.4e-05	-2.6e-05	-5e-05	4.2e-05	9.8e-05	0.000101	1.2e-05	0.000147	0.000153	0.00015	0.000192	9.5e-05	0.000555	0.00296	0.01099	0.02524	0.04117	0.05178	0.05693	0.05822	0.05645	0.05266	0.04992	0.04856	0.04732	0.0469	0.04748	0.04802	0.04805	0.04712	0.04518	0.04233	0.04065	0.0405	0.04112	0.04221	0.0426	0.04143	0.03942
1209.94	NaN	0.000121	-8e-05	0.000223	9.1e-05	5.5e-05	-0.000187	-6.2e-05	-5.3e-05	-1e-05	4e-06	0.000148	4.2e-05	-1.2e-05	0.000113	0.000102	2.5e-05	-2.3e-05	-3.7e-05	-0.000101	6.3e-05	0.000187	0.000606	0.00284	0.01087	0.02475	0.04044	0.05117	0.05607	0.057	0.05533	0.05172	0.04922	0.04801	0.04672	0.04623	0.0468	0.0473	0.04721	0.04618	0.04437	0.04159	0.04005	0.03981	0.04055	0.04146	0.04162	0.04067	0.03891
1213.42	NaN	4.3e-05	9e-05	2.8e-05	-0.000182	-2.9e-05	-5.4e-05	1.8e-05	-6.4e-05	-3e-05	0.000127	0.000227	0.000176	4e-06	0.000202	0.00023	3e-06	-1e-05	-5e-06	-1.1e-05	0.000157	0.000229	0.000601	0.0027	0.01027	0.02388	0.03897	0.04925	0.05421	0.05538	0.05359	0.05006	0.0477	0.04646	0.04538	0.04465	0.04528	0.04589	0.04566	0.04488	0.04318	0.04049	0.03903	0.03871	0.03942	0.04021	0.04044	0.03961	0.03774
1216.89	NaN	0.000157	0.000105	3.3e-05	-4.7e-05	2e-05	-0.000113	-6.8e-05	-5.9e-05	2.5e-05	1.5e-05	0.000199	0.000236	0.000152	9.8e-05	-1.9e-05	9.1e-05	0.000139	0.000101	3.9e-05	-2.2e-05	-2e-06	0.000512	0.00268	0.01002	0.02314	0.03795	0.04823	0.05325	0.05424	0.05245	0.04886	0.04685	0.04578	0.04442	0.04366	0.04421	0.04472	0.04462	0.04385	0.04224	0.03952	0.03791	0.03761	0.03829	0.03922	0.03947	0.03851	0.03672
1220.37	NaN	0.000225	0.000146	-2.1e-05	-0.00018	1e-05	-4.8e-05	1e-06	-8.1e-05	-3e-06	0.000215	-2.5e-05	-6.6e-05	3.9e-05	9.8e-05	7e-06	0.000189	0.000296	0.000154	3.8e-05	-1.2e-05	-3e-05	0.000522	0.00252	0.00953	0.02232	0.03692	0.04699	0.05193	0.05295	0.05139	0.04791	0.04565	0.04448	0.04328	0.04278	0.04326	0.04363	0.04344	0.04261	0.04113	0.03859	0.0373	0.03688	0.03728	0.03787	0.03814	0.03736	0.03559
1223.84	NaN	-7.4e-05	1.5e-05	-7.7e-05	8.5e-05	0.000117	-0.000128	-0.000218	6.6e-05	0.000106	0.000352	0.000259	0.000137	0.000104	5.7e-05	-1e-06	-3.8e-05	1.4e-05	9e-06	3.3e-05	5.4e-05	0.000169	0.000691	0.00253	0.00922	0.02169	0.03625	0.04612	0.05114	0.05195	0.05023	0.04684	0.04487	0.04376	0.04257	0.04197	0.0425	0.04278	0.0426	0.0419	0.04011	0.03751	0.03621	0.03584	0.03644	0.03708	0.03723	0.03633	0.03471
1227.32	NaN	8.4e-05	-6.3e-05	-8.2e-05	-4.5e-05	1.2e-05	-3.5e-05	1.2e-05	-6.1e-05	-6.1e-05	1.9e-05	-0.000159	-7.4e-05	8.8e-05	0.000161	0.000223	0.000265	8.2e-05	6.4e-05	0.000138	0.000321	0.000126	0.000457	0.00221	0.00877	0.02087	0.03511	0.04476	0.04967	0.05067	0.04899	0.04567	0.04357	0.04243	0.04125	0.04053	0.04106	0.04148	0.04128	0.04032	0.03871	0.03634	0.03519	0.03473	0.03516	0.03593	0.03615	0.0352	0.03354
1230.8	NaN	0.000156	-0.000108	-3.4e-05	-7.5e-05	-0.000105	-0.000153	-0.000156	0.00033	0.000111	-0.000148	0.000253	0.00026	0.000152	5.2e-05	-1.8e-05	0.000101	5.9e-05	0.000215	0.00024	-3.6e-05	6.2e-05	0.000489	0.00243	0.00847	0.01985	0.03355	0.04308	0.04819	0.04913	0.04734	0.04383	0.04177	0.04084	0.03976	0.03931	0.0397	0.03992	0.03975	0.03901	0.03751	0.03506	0.03361	0.03322	0.03379	0.03457	0.03487	0.03394	0.0323
1234.28	NaN	-0.000249	0.000391	0.000195	-2.9e-05	6.2e-05	-0.000384	-0.000197	0.000154	-3.9e-05	0.000119	-0.000105	-3.4e-05	-6.6e-05	-5e-06	8.6e-05	9e-05	-0.000133	-9.2e-05	0.000106	5.9e-05	3.7e-05	0.00026	0.00177	0.0079	0.01889	0.03193	0.04129	0.04613	0.04728	0.04571	0.04225	0.04015	0.03895	0.03788	0.03736	0.03744	0.03771	0.03785	0.03687	0.03544	0.03325	0.03209	0.03178	0.03208	0.03274	0.03284	0.03188	0.03055
1237.76	NaN	-8.1e-05	-0.000231	-0.000241	7e-06	6.3e-05	0.000171	-3e-05	3.2e-05	0.000127	-0.000112	0.000279	0.00015	-0.000111	6.4e-05	-3.6e-05	-0.000331	-0.000183	-3.3e-05	0.000113	0.000111	8.7e-05	0.000227	0.00182	0.0077	0.01829	0.03142	0.04067	0.04546	0.04626	0.04436	0.04124	0.03975	0.03855	0.03754	0.03676	0.03702	0.03736	0.03741	0.03649	0.0349	0.03286	0.03173	0.03113	0.03152	0.03201	0.0326	0.03174	0.03015
1241.24	NaN	-5.3e-05	-0.00036	-9.9e-05	1.8e-05	-7.8e-05	-0.000296	0.000367	-3.2e-05	0.000301	-0.000116	-7.4e-05	-1e-06	-0.0001	8.6e-05	6.9e-05	7.4e-05	0.000148	0.000245	0.000309	0.000326	-1e-06	0.000261	0.00161	0.00709	0.01794	0.03139	0.04051	0.04514	0.0462	0.04469	0.04131	0.03913	0.03802	0.03688	0.03621	0.03659	0.03694	0.03696	0.03617	0.03445	0.03206	0.03098	0.03072	0.03101	0.03163	0.03207	0.03146	0.02981
1244.73	NaN	0.000178	-0.000334	-0.000321	0.000152	1.4e-05	-0.000147	-9.5e-05	0.000237	0.000229	0.000109	0.000216	0.000212	0.000258	0.000381	1e-06	4e-06	7e-06	0.000119	0.000104	7.7e-05	-1.3e-05	0.000259	0.00164	0.00676	0.01692	0.02936	0.03813	0.04318	0.04396	0.04201	0.03899	0.03703	0.03594	0.03549	0.03449	0.03472	0.035	0.03497	0.0339	0.03257	0.03061	0.02956	0.02892	0.02918	0.02993	0.0303	0.02954	0.02791
1248.21	NaN	-6e-06	-0.000258	-0.000271	6.4e-05	6e-06	-5.8e-05	-0.000144	0.000263	-1e-06	4.4e-05	-0.00011	-0.000436	-4e-06	-8e-05	-0.00023	-3.8e-05	0.000295	0.000158	-6.7e-05	6.7e-05	-4.2e-05	0.00018	0.00166	0.00629	0.01616	0.02908	0.03782	0.04205	0.04305	0.04139	0.03821	0.03657	0.03528	0.03431	0.03383	0.03406	0.03422	0.03427	0.03313	0.0318	0.02955	0.02844	0.02801	0.02838	0.02918	0.02949	0.02884	0.02719
1251.69	NaN	0.000333	-0.000248	-2e-06	-6.4e-05	4.5e-05	0.00012	-0.000234	-0.000105	-5e-05	0.000172	-3.3e-05	5e-05	-8.5e-05	0.000159	0.000104	1.3e-05	1.9e-05	0.000285	-0.000114	-2.6e-05	0.000143	0.000467	0.00148	0.00614	0.01529	0.027	0.03595	0.04058	0.0415	0.03967	0.03632	0.03435	0.03314	0.03243	0.03185	0.03228	0.03236	0.03238	0.03116	0.02978	0.02779	0.02665	0.02594	0.02653	0.02728	0.02742	0.02661	0.02531
1255.18	NaN	-0.000176	1.9e-05	-4e-05	0.000323	-0.000198	-0.000233	-7.3e-05	0.000209	2.6e-05	-3.4e-05	0.000217	9.1e-05	-4.5e-05	-7e-06	-2.5e-05	1.3e-05	-6.1e-05	-5.9e-05	0.0002	0.000342	0.000107	0.000178	0.00157	0.00564	0.01418	0.0259	0.03432	0.03858	0.03947	0.03763	0.03463	0.03254	0.03158	0.03059	0.0303	0.03066	0.03094	0.03088	0.03002	0.02841	0.0263	0.02526	0.0248	0.02525	0.02562	0.02608	0.02534	0.02401
1258.67	NaN	7.9e-05	-7.7e-05	-0.000212	8.9e-05	-4.3e-05	3.6e-05	4.1e-05	-0.000103	-9.4e-05	0.000162	0.000526	0.000168	0.000274	0.000143	2.4e-05	0.000355	0.000132	0.000421	0.000228	4.9e-05	-6.3e-05	0.000339	0.00165	0.00573	0.01459	0.02647	0.03425	0.03856	0.0395	0.03776	0.03478	0.03329	0.03205	0.03105	0.0303	0.0307	0.03066	0.03076	0.03001	0.02841	0.02656	0.02545	0.02457	0.02505	0.02587	0.02631	0.02528	0.02394
1262.15	NaN	-4.1e-05	-9.8e-05	-2.4e-05	0.000319	-8.1e-05	-0.000245	2.5e-05	-0.000222	-8.4e-05	0.000627	5.8e-05	-0.000232	0.000174	0.000357	0.000207	0.000109	-6.1e-05	0.000267	0.000433	-0.000145	8.2e-05	0.000373	0.0014	0.00527	0.01344	0.02456	0.03293	0.03727	0.03773	0.03618	0.03307	0.03157	0.03051	0.0297	0.02892	0.02924	0.02906	0.02923	0.02842	0.02703	0.02497	0.02431	0.02359	0.02382	0.02481	0.02489	0.02418	0.02286
1265.64	NaN	0.000152	-0.000141	-6.7e-05	-0.000173	-0.000165	0.000672	-0.000156	0.000176	-0.000393	0.000387	1.1e-05	0.000233	0.000357	0.000327	0.000139	-1.6e-05	8e-05	0.00028	-2.2e-05	-1.9e-05	0.000145	0.000126	0.00107	0.00493	0.01325	0.0245	0.03257	0.03696	0.03746	0.03595	0.03286	0.03111	0.0301	0.02936	0.0284	0.02875	0.02902	0.02906	0.02764	0.026	0.02379	0.02309	0.02237	0.02295	0.02382	0.02412	0.02323	0.02201
1269.13	NaN	-0.000187	0.00023	0.000238	0.000362	-0.000123	-0.000461	-0.000281	0.000348	-9.3e-05	-0.0001	2.9e-05	2.9e-05	-0.000169	-0.000137	3.4e-05	-0.0002	-0.000264	-0.000238	-0.000415	5e-06	8.4e-05	0.000144	0.000907	0.00445	0.01205	0.02246	0.02982	0.03425	0.03522	0.03367	0.03039	0.02864	0.02818	0.02678	0.02598	0.02615	0.02691	0.02669	0.02494	0.02413	0.02191	0.02148	0.02103	0.02069	0.02166	0.02206	0.0212	0.01942
1272.62	NaN	-0.000198	-0.00071	-0.000194	-0.000373	-0.000304	0.00049	0.000151	0.000415	-7e-06	2.7e-05	0.000166	7e-05	7.8e-05	0.000349	-0.000105	0.000165	4.8e-05	-2.7e-05	2.4e-05	-8e-06	0.000607	0.000548	0.00114	0.00472	0.0126	0.02312	0.03075	0.03495	0.03534	0.03376	0.03089	0.02948	0.02823	0.02696	0.02633	0.02672	0.027	0.02681	0.02585	0.02445	0.02261	0.02189	0.02075	0.02096	0.02199	0.02212	0.02156	0.01981
1276.11	NaN	0.000362	6.1e-05	0.000167	4.5e-05	-1.4e-05	-1e-06	-0.000138	-0.000229	-0.00017	-0.000523	0.000313	0.000253	-2.2e-05	0.000441	0.000281	0.000132	-6.3e-05	0.000169	0.000177	-0.000135	0.000322	0.000276	0.000628	0.00416	0.01151	0.02235	0.0308	0.03451	0.03476	0.03359	0.03026	0.02891	0.02762	0.02685	0.02612	0.0266	0.02674	0.02599	0.02476	0.0236	0.02134	0.02099	0.02071	0.02096	0.02126	0.02126	0.02051	0.01905
1279.6	NaN	0.000393	0.000145	0.000215	-0.000576	0.000118	-4e-05	-0.000249	-0.000183	-5.9e-05	-0.000201	0.000134	0.000206	-3.8e-05	5.4e-05	1.5e-05	0.000337	0.000345	-4e-06	-4.5e-05	0.0002	0.000149	0.000203	0.00117	0.00428	0.0108	0.02135	0.02927	0.0332	0.03329	0.03146	0.029	0.0277	0.02658	0.02556	0.02501	0.02514	0.02581	0.02547	0.02406	0.02279	0.02056	0.02001	0.01921	0.01921	0.01974	0.01967	0.01909	0.01812
1283.09	NaN	3.5e-05	-0.000758	0.000509	-0.000145	-0.000242	-0.000119	0.000488	9.9e-05	4e-05	7.2e-05	0.000433	6.3e-05	0.000441	0.000475	0.00105	0.000644	0.0001	0.000545	0.00071	0.000479	0.000465	0.000569	0.000957	0.00376	0.01011	0.02045	0.02765	0.03141	0.03207	0.03009	0.02665	0.02545	0.02501	0.024	0.02269	0.02295	0.02352	0.02329	0.02266	0.02118	0.01894	0.01806	0.01783	0.0183	0.01849	0.01828	0.01762	0.01674
1286.59	NaN	0.000162	0.000214	-8.7e-05	0.0002	-0.000516	0.000146	-0.000345	0.00032	-0.000241	-0.000113	-0.000632	3e-06	0.000345	0.000148	-6.3e-05	-0.00014	2.7e-05	-7e-06	5.2e-05	0.000238	0.000287	0.000498	0.00111	0.00338	0.00954	0.01985	0.0274	0.03096	0.03087	0.02933	0.02659	0.02498	0.02455	0.02362	0.02254	0.02352	0.02264	0.02244	0.02187	0.0207	0.01913	0.01769	0.01666	0.01769	0.01798	0.01797	0.01701	0.01616
1290.08	NaN	-0.000107	-0.000289	0.000253	9e-05	-0.00043	-0.000201	0.000187	-0.000167	0.000166	-7.9e-05	0.000257	-3.2e-05	-0.000125	-0.000131	5.5e-05	0.000462	0.000423	-0.000263	0.000314	0.000678	-0.000133	0.000364	0.00102	0.00318	0.00912	0.01847	0.02601	0.02997	0.02942	0.0282	0.02589	0.02361	0.02323	0.02241	0.02215	0.02149	0.02185	0.02071	0.01992	0.01906	0.01713	0.01685	0.01581	0.01653	0.0169	0.01661	0.01548	0.01491
1293.57	NaN	0.000315	-0.000476	0.000309	-0.000394	-0.00024	-0.000699	-0.000311	0.000978	-7.3e-05	-0.000438	-0.000562	0.000116	-0.00053	-0.000324	-9.3e-05	-0.000595	-0.000106	-0.000324	-0.000151	-0.000298	-0.000703	-0.00052	9e-05	0.00248	0.00831	0.018	0.02527	0.02884	0.02888	0.02734	0.02499	0.0236	0.02233	0.02198	0.02101	0.02097	0.02119	0.02057	0.0192	0.01864	0.01695	0.01603	0.01531	0.01499	0.01592	0.01523	0.01511	0.01437
1297.07	NaN	0.000166	-0.000135	0.000224	-0.000462	-0.000239	-0.000237	0.000455	0.000563	-0.000358	0.000511	-3e-06	0.000521	8.5e-05	1.5e-05	-0.000419	-0.000421	-0.000385	-0.000294	-7e-06	0.000357	-0.000481	-0.000486	0.00105	0.00301	0.00775	0.01751	0.02503	0.02863	0.02902	0.02741	0.02471	0.02289	0.0225	0.02109	0.02049	0.02035	0.0201	0.02001	0.01902	0.0185	0.01637	0.01498	0.01414	0.01478	0.01549	0.01512	0.01405	0.01289
1300.57	NaN	-3.3e-05	0.000175	-0.000667	0.000154	-0.00108	-6e-05	0.000564	0.000402	0.000179	0.000213	0.000199	0.000652	0.000243	-0.00011	-0.000518	-0.000727	-0.000442	-0.000214	-0.000294	-0.000411	0.000129	-0.000262	0.000823	0.00129	0.00643	0.01661	0.02391	0.0273	0.02804	0.02621	0.02327	0.02242	0.02132	0.02067	0.01938	0.01952	0.01922	0.01908	0.01781	0.01698	0.01527	0.01519	0.01335	0.01385	0.01399	0.01382	0.01299	0.01243
1304.06	NaN	3.6e-05	2.1e-05	-0.000774	0.000434	-5.4e-05	0.000328	4.2e-05	-0.000166	9.3e-05	-0.000363	7.6e-05	-0.000426	0.000331	0.000335	-0.000382	-0.000424	-3.4e-05	0.000422	0.000172	-0.000215	6.6e-05	-0.000247	0.000164	0.00206	0.00677	0.01609	0.02346	0.02693	0.02678	0.02482	0.02252	0.02111	0.02054	0.01943	0.01885	0.01866	0.01803	0.01835	0.01756	0.01591	0.01478	0.01416	0.01299	0.01356	0.01339	0.01321	0.01216	0.01209
1307.56	NaN	4.2e-05	-0.000746	0.000443	-0.000885	-0.000516	-0.000186	0.000983	0.000269	0.00015	0.000238	-0.000293	0.000102	-0.000326	0.000312	-0.000216	-0.000223	-0.000819	-0.000355	-0.000263	-0.000354	0.000643	-0.000169	0.000419	0.00111	0.00606	0.01586	0.0229	0.02644	0.02605	0.02422	0.02156	0.02092	0.01912	0.01874	0.01766	0.01762	0.01759	0.01697	0.01607	0.01542	0.01355	0.01321	0.01258	0.01254	0.01248	0.01189	0.01137	0.01045
1311.06	NaN	0.000396	0.000304	0.000179	-0.000281	0.000625	-0.000134	-0.000253	-0.000804	0.000119	0.000721	0.000248	-0.000343	-0.000209	4.7e-05	0.00026	-5.5e-05	0.000332	-0.000178	0.000358	-0.000144	-5.1e-05	0.000496	0.000579	0.00129	0.0059	0.01525	0.02178	0.02577	0.02577	0.02318	0.02127	0.02005	0.01934	0.01805	0.01718	0.01757	0.01621	0.01568	0.01469	0.01503	0.01277	0.01196	0.0113	0.01223	0.01135	0.01174	0.01013	0.00963
1314.56	NaN	5e-06	4.5e-05	0.000322	-0.000211	-0.000232	-0.000168	0.000128	0.000131	-0.00011	-2.8e-05	-0.000649	-7.5e-05	-0.000404	-5.4e-05	-0.000365	-0.000554	-0.000284	-8.2e-05	-0.000144	-0.000688	0.000353	0.0004	0.000616	0.00174	0.00665	0.0164	0.023	0.02697	0.02698	0.02455	0.02158	0.02096	0.01956	0.01916	0.01778	0.01775	0.01733	0.0164	0.01574	0.0147	0.01291	0.01296	0.01142	0.01137	0.0115	0.01169	0.01068	0.00969
1318.06	NaN	0.000252	-1.6e-05	0.00018	6.8e-05	0.000516	-0.000222	-0.00061	5e-06	-5.3e-05	-4.8e-05	0.000904	-0.000849	0.000528	0.000115	-0.00102	0.000263	0.00026	-0.000113	-6.1e-05	0.000637	0.000413	0.000142	0.000238	0.00126	0.00594	0.01504	0.02145	0.02515	0.02512	0.02367	0.02103	0.01991	0.0188	0.01707	0.01675	0.01671	0.0157	0.01551	0.01434	0.01366	0.01295	0.01096	0.01072	0.0108	0.01088	0.01056	0.00962	0.00871
1321.56	NaN	-0.000687	-0.000165	-0.000103	-0.000307	-0.00045	0.000241	0.000902	-0.000375	-0.000394	-8.5e-05	-0.000617	-0.000446	-0.000591	-0.00018	-0.000241	-0.000206	-0.000484	0.000222	-0.000354	-0.000605	6.3e-05	0.000283	0.000216	0.000465	0.00582	0.01588	0.02215	0.02566	0.02513	0.0227	0.02011	0.01916	0.01836	0.01686	0.01683	0.01491	0.01557	0.01527	0.01447	0.01311	0.01183	0.01118	0.01005	0.01032	0.00963	0.01	0.00908	0.00794
1325.07	NaN	0.00018	-7.3e-05	-0.000593	0.000652	0.000366	-0.000588	-0.000228	0.000553	0.00013	0.000778	-7.8e-05	-0.00111	-0.000937	-0.000881	-0.00049	-0.000361	-0.000728	-0.000358	-0.000444	-0.000282	0.000175	2.9e-05	8.1e-05	0.000927	0.00553	0.01441	0.02121	0.02569	0.02511	0.02288	0.01931	0.01817	0.01777	0.01605	0.01513	0.01506	0.0151	0.01458	0.01422	0.0124	0.01101	0.0098	0.00939	0.00977	0.00945	0.00996	0.00932	0.00719
1328.57	NaN	-0.000542	0.00111	-0.000522	-0.000686	-0.000197	0.000361	-0.000403	5.9e-05	0.000275	-0.000956	-0.000506	0.000604	3.3e-05	0.000242	-0.000322	-0.000983	-0.000509	-0.000198	-5.2e-05	-0.000366	-1e-05	-0.000404	0.000532	0.00111	0.00557	0.0143	0.02044	0.0233	0.02298	0.02122	0.01924	0.0179	0.01667	0.01511	0.01458	0.01413	0.01366	0.0138	0.01278	0.01124	0.01093	0.01036	0.00887	0.00832	0.00802	0.00869	0.00799	0.00724
1332.08	NaN	-0.000443	0.000121	-0.000531	0.000334	0.00095	-0.000208	-9e-06	-0.000815	0.000647	8.2e-05	0.0008	0.000504	-0.00119	-0.000801	-0.000279	-0.000363	-0.000305	-0.000358	-1.6e-05	-0.000422	-0.000604	-0.00111	-4.5e-05	0.000712	0.00508	0.01391	0.02066	0.02281	0.02332	0.0217	0.01796	0.01753	0.01622	0.01472	0.0143	0.01384	0.01369	0.01298	0.01286	0.01086	0.01022	0.00863	0.00852	0.0087	0.00795	0.00766	0.00639	0.00622
1335.58	NaN	0.000453	0.000772	-0.00145	-0.000513	-0.000211	0.000105	9.7e-05	0.000386	0.000426	0.000428	-7.9e-05	2e-05	0.00048	0.00157	0.000592	-0.000534	0.000673	-0.000399	0.000212	0.000564	0.00135	0.00105	0.00179	0.00183	0.00627	0.0138	0.02066	0.0242	0.0225	0.02169	0.01831	0.01766	0.01607	0.01569	0.01531	0.01383	0.01362	0.0124	0.01183	0.01025	0.00932	0.00933	0.00798	0.00799	0.0072	0.00732	0.00741	0.00543
1339.09	NaN	0.000332	-0.000431	-0.000393	0.00124	0.000242	0.000303	-0.000245	-0.00081	-0.000213	0.000821	0.000199	-9.6e-05	-0.000557	-0.0018	-0.000357	-1e-05	0.000424	-0.000135	-6.3e-05	6.9e-05	-0.000536	3.7e-05	2e-06	0.000122	0.00519	0.01482	0.02076	0.02428	0.02422	0.02189	0.01864	0.01706	0.01593	0.01485	0.01437	0.01411	0.01185	0.01198	0.01196	0.0106	0.00923	0.00826	0.00699	0.00769	0.00774	0.00753	0.00738	0.00618
1342.59	NaN	-0.000301	0.000891	-0.00146	5.9e-05	8.6e-05	-0.000396	0.00144	0.000867	-0.00155	-0.00137	0.000181	-0.000913	-0.00101	0.000486	0.000244	0.000438	0.000729	-0.000631	0.000424	0.000144	0.000234	0.000277	0.000734	0.000431	0.00631	0.0157	0.02155	0.02553	0.02332	0.02159	0.01936	0.01794	0.01557	0.01461	0.01507	0.01443	0.01476	0.01369	0.0127	0.01151	0.00999	0.00942	0.00869	0.00857	0.00866	0.0069	0.00616	0.00654
1346.1	NaN	-0.000321	-0.000923	0.00126	0.000238	0.000359	0.000167	-0.000985	-0.000581	0.000434	0.000961	-0.000558	-0.000516	-0.000348	-0.0002	0.000128	-0.000556	0.000156	0.000376	0.000671	-0.000424	-0.000503	-0.000627	-0.000166	0.000664	0.00535	0.01443	0.01963	0.02311	0.02418	0.02117	0.01803	0.01628	0.01416	0.01331	0.01394	0.01227	0.01211	0.0119	0.01196	0.01024	0.00722	0.00656	0.00592	0.0064	0.00646	0.00566	0.0046	0.00579
1349.61	NaN	-0.000709	0.000646	-0.000568	-0.000248	0.000193	0.000209	-0.00042	0.0018	-0.00103	-0.00176	-0.00102	-0.000319	5.5e-05	-0.000169	-0.00107	0.000165	0.000269	-7.6e-05	0.000319	-9.6e-05	0.000509	0.000959	0.00024	0.00121	0.00589	0.01467	0.0218	0.02382	0.02467	0.02187	0.01794	0.01709	0.01623	0.01442	0.01453	0.01336	0.01369	0.01125	0.01155	0.01018	0.0093	0.00948	0.00931	0.00694	0.00713	0.00608	0.00628	0.00463
1353.12	NaN	-0.000371	0.000615	0.000646	5.7e-05	-0.000307	-0.000231	0.000107	-0.00103	-0.000518	0.0017	-0.000458	-0.000186	-0.000598	-0.0004	-0.00116	0.000132	-0.00039	-0.000262	-0.000296	0.000373	-0.00046	-0.000368	-9.7e-05	0.00264	0.00576	0.01518	0.02187	0.02457	0.02384	0.02229	0.01749	0.01582	0.01664	0.01493	0.01432	0.0133	0.01353	0.01152	0.01124	0.00943	0.00874	0.00696	0.00647	0.00753	0.00715	0.00712	0.00512	0.00458
1356.63	NaN	0.000697	0.00095	-0.00152	0.00019	-0.000116	-0.000214	-0.000616	0.00125	-0.00106	-0.00107	-0.000743	-0.000355	-0.000139	0.00185	-0.0018	-0.000359	-0.00115	-0.00061	-0.000458	0.000713	0.000229	0.00143	0.00226	0.00223	0.0069	0.01524	0.0229	0.02394	0.02462	0.02117	0.01843	0.01605	0.01566	0.0148	0.01355	0.01341	0.01282	0.01317	0.01144	0.00825	0.00814	0.00894	0.00681	0.00756	0.00724	0.00534	0.00478	0.00586
1360.14	NaN	-0.000659	-0.000364	0.000265	0.000267	3.1e-05	-0.000857	0.000727	0.000387	-0.000451	0.000754	0.00012	0.000167	-0.000376	0.000345	-0.000161	0.00085	-0.000185	0.000846	-0.00131	0.000578	-0.000915	-0.000186	-0.000409	0.00198	0.00698	0.01734	0.02119	0.02538	0.02499	0.02145	0.01608	0.01717	0.01493	0.01515	0.01351	0.01368	0.01332	0.01169	0.01042	0.01023	0.00783	0.00694	0.0073	0.00823	0.00713	0.00624	0.00533	0.00374
1363.65	NaN	-0.000343	0.00118	0.00086	0.000309	-0.000445	-0.000164	0.00085	1.4e-05	-0.000464	-0.00128	0.000478	-4e-06	-0.000532	0.000824	0.000195	0.000689	0.00112	0.000211	0.0011	0.000629	-0.000453	0.000387	0.00032	0.000256	0.00803	0.01624	0.02243	0.0234	0.02298	0.021	0.01683	0.01547	0.01525	0.0145	0.01551	0.01246	0.01372	0.01228	0.01203	0.00916	0.00856	0.00823	0.00656	0.00676	0.00749	0.00764	0.00683	0.00495
1367.17	NaN	-0.00118	-0.00115	0.000576	0.00081	-4e-06	7.3e-05	-0.000312	0.000576	0.00109	0.000218	0.000717	0.00078	0.000213	0.000803	-0.00022	0.00164	-0.00118	0.00056	0.000249	-0.000343	2.3e-05	-4.2e-05	-0.00039	0.00132	0.006	0.01649	0.02253	0.02337	0.02398	0.02222	0.01812	0.01625	0.01379	0.01416	0.01467	0.012	0.01299	0.01062	0.01015	0.01036	0.00523	0.00618	0.00478	0.00502	0.00474	0.00528	0.00453	0.00309
1370.68	NaN	0.000657	0.000457	0.00117	0.000705	-0.000939	0.000368	-0.000525	-0.000582	-0.000324	0.000127	0.000705	0.000393	0.000816	0.000552	0.00022	0.000241	0.000753	-0.000169	-5.6e-05	-0.000983	0.00221	0.000682	0.000253	-0.000317	0.00718	0.01742	0.02145	0.02505	0.02324	0.02134	0.01911	0.01813	0.01265	0.01409	0.01523	0.01408	0.01204	0.01136	0.01081	0.00798	0.00674	0.00694	0.00619	0.00627	0.00624	0.0057	0.00332	0.00364
1374.2	NaN	0.00026	-0.000842	0.000163	-0.000921	-2.2e-05	6e-05	0.00126	0.000203	5e-05	-6.8e-05	0.000376	0.00125	0.00127	0.00116	0.00137	-0.000974	0.00036	0.000809	-0.000615	0.000804	0.000774	-0.00119	-0.000153	0.00151	0.00864	0.01729	0.02367	0.02579	0.02287	0.02151	0.01812	0.01652	0.01443	0.01456	0.01461	0.0131	0.0129	0.01204	0.00984	0.00809	0.00691	0.00555	0.00503	0.00613	0.00661	0.0064	0.00475	0.00287
1377.71	NaN	0.00224	0.00199	-0.000898	-0.000252	0.000512	0.000339	-0.00139	-7.5e-05	0.000279	0.000195	-0.0011	-0.00141	-0.00026	-5e-06	0.000886	-0.00123	-0.000101	0.00015	-0.000682	-0.00147	0.000112	0.00138	0.00187	-0.000794	0.00625	0.01852	0.02519	0.02793	0.0255	0.02417	0.01898	0.01764	0.01563	0.01742	0.01489	0.01469	0.01373	0.01314	0.01115	0.01001	0.00886	0.00741	0.00887	0.0065	0.00609	0.00444	0.00319	0.00426
1381.23	NaN	-0.000107	-0.00195	-0.00131	0.000203	0.00107	0.000382	-0.000214	0.000263	0.00285	-0.00169	-0.000314	0.000242	0.000286	-9.7e-05	0.000346	-0.00284	0.000106	0.000907	-0.000723	-0.000313	0.0015	-0.000154	-0.000659	0.00325	0.00812	0.01747	0.0239	0.02542	0.02362	0.02259	0.0196	0.0182	0.01545	0.01623	0.0141	0.01242	0.01265	0.01259	0.01042	0.01026	0.00707	0.00743	0.00513	0.00694	0.00632	0.00611	0.00422	0.00381
1384.75	NaN	0.00112	0.00115	-0.00147	0.000383	-0.000666	0.00107	-0.000873	0.000277	-0.000499	0.000351	-4.4e-05	0.00107	0.000435	-0.00019	0.00208	0.00128	0.00175	-0.000841	0.00249	-0.000225	0.00114	0.00239	0.000212	0.00109	0.008	0.0213	0.02525	0.02881	0.02693	0.02437	0.02061	0.01993	0.01656	0.01936	0.01606	0.01387	0.01269	0.01258	0.01164	0.0097	0.01167	0.00788	0.00808	0.00843	0.00807	0.00788	0.00528	0.00396
1388.27	NaN	0.00184	0.0014	-0.000946	0.00175	0.000117	-0.00206	-0.000668	-0.000203	-0.00022	-0.00109	-0.000274	0.00124	-0.00164	-0.000126	0.0011	-0.000193	-0.00115	-0.00128	0.000296	0.000203	0.000872	0.000696	0.00184	0.00167	0.00688	0.01891	0.02594	0.02757	0.02629	0.02096	0.01926	0.01688	0.01651	0.01364	0.01525	0.0133	0.01497	0.01239	0.01006	0.01227	0.00727	0.00958	0.00699	0.00754	0.00751	0.0054	0.00364	0.00433
1391.78	NaN	0.00182	0.00127	-0.000201	0.00234	-0.00139	-0.00325	-0.000328	0.000187	0.00139	0.000899	0.000413	5.7e-05	-0.00139	-0.000979	-0.000134	-3.8e-05	0.00113	0.00124	0.0002	0.00178	0.000335	0.000589	0.00222	0.00256	0.00781	0.02062	0.02504	0.02724	0.02654	0.0248	0.01873	0.01701	0.0175	0.0173	0.01543	0.01412	0.01372	0.01312	0.01146	0.00806	0.00572	0.0087	0.00826	0.00684	0.00852	0.00522	0.0054	0.00664
1395.31	NaN	0.00101	-0.000383	2.8e-05	-0.000232	0.000215	-0.00259	8.2e-05	-0.00026	0.00139	0.00109	0.00145	0.00284	0.000731	0.00196	0.000999	0.000833	-0.000541	0.000476	-0.0015	0.000131	0.000834	-0.0011	0.00028	0.00365	0.01039	0.02	0.0262	0.02558	0.02814	0.02394	0.01936	0.01899	0.01666	0.01874	0.01632	0.01426	0.01323	0.01197	0.00948	0.01061	0.00613	0.00838	0.0067	0.00776	0.00839	0.00705	0.0049	0.00363
1398.83	-0.000454	0.00018	-0.000208	-0.00148	-0.000211	-0.000834	0.000157	0.00266	0.000891	-0.000702	0.00144	0.000153	0.00155	-0.00101	-0.000394	0.000535	-0.000328	-0.00289	0.00131	0.00141	0.000881	0.00265	-0.000653	0.000753	8e-06	0.00716	0.02083	0.02889	0.031	0.03	0.0271	0.0227	0.01873	0.01855	0.01559	0.0165	0.01591	0.01322	0.01387	0.0117	0.0093	0.01097	0.00992	0.00788	0.00919	0.00883	0.00775	0.00642	0.0049
[truncated: 193 more columns]

[truncated: 5 more sheets: Figure 5a, Figure 5b, Figure 5c, Figure 5d, Figure 5e]
