# Supplementary material for: A tin fluoride-free, efficient and durable tin-lead perovskite solar cell
Source: Nat Commun. 2026 Jan 12;17:360. doi: 10.1038/s41467-025-65445-0 (PMC12796181; doi:10.1038/s41467-025-65445-0)
Supplement: Supplementary file 5 — Source Data in SI [file 41467_2025_65445_MOESM5_ESM.xlsx]

## Sheet: figure S1. DSC
FAI		2FAI+SnF2
Temperature (°C)	DSC (mW/mg）	Temperature (°C)	DSC (mW/mg）
17.29	19.9958	16.91	20
17.3	19.9929	16.91	20
17.3	19.9901	16.9	20
17.3	19.9873	16.9	20
17.3	19.9852	16.9	20
17.3	19.9823	16.9	20
17.31	19.9795	16.89	20
17.31	19.9774	16.89	20.0004
17.31	19.9749	16.89	20
17.31	19.9728	16.89	20.0004
17.32	19.9703	16.89	20.0004
17.32	19.9679	16.89	20
17.32	19.9654	16.88	20
17.32	19.9633	16.88	20.0004
17.32	19.9611	16.88	20.0004
17.33	19.959	16.88	20
17.33	19.9569	16.87	20
17.33	19.9551	16.87	20
17.33	19.9527	16.87	20
17.33	19.9509	16.87	19.9997
17.34	19.9488	16.87	19.9997
17.34	19.947	16.87	19.9997
17.34	19.9449	16.87	19.9993
17.34	19.9428	16.87	19.9993
17.34	19.9414	16.87	19.9993
17.34	19.9396	16.86	19.9993
17.35	19.9375	16.86	19.999
17.35	19.9361	16.86	19.999
17.35	19.9343	16.86	19.9993
17.35	19.9329	16.86	19.9993
17.36	19.9311	16.86	19.9993
17.36	19.9293	16.85	19.9997
17.36	19.9279	16.85	19.9997
17.36	19.9262	16.85	19.9997
17.36	19.9244	16.85	19.9997
17.37	19.9233	16.85	20.0004
17.37	19.9216	16.85	20.0004
17.37	19.9202	16.84	20.0007
17.37	19.9184	16.84	20.0007
17.37	19.917	16.84	20.0011
17.37	19.9156	16.84	20.0018
17.38	19.9138	16.84	20.0018
17.38	19.912	16.83	20.0021
17.38	19.9106	16.83	20.0025
17.38	19.9092	16.83	20.0029
17.38	19.9074	16.83	20.0032
17.38	19.9064	16.83	20.0039
17.39	19.9046	16.83	20.0043
17.39	19.9028	16.83	20.0043
17.39	19.9018	16.82	20.005
17.39	19.9	16.82	20.005
17.39	19.8982	16.82	20.0053
17.4	19.8965	16.82	20.0057
17.4	19.8947	16.82	20.0057
17.4	19.8926	16.81	20.006
17.4	19.8908	16.81	20.006
17.4	19.8894	16.81	20.0067
17.4	19.8873	16.81	20.0067
17.4	19.8855	16.81	20.0071
17.41	19.8838	16.81	20.0074
17.41	19.8823	16.81	20.0081
17.41	19.8809	16.81	20.0089
17.41	19.8795	16.81	20.0096
17.42	19.8774	16.81	20.0096
17.42	19.8756	16.8	20.0099
17.42	19.8739	16.81	20.0103
17.42	19.8721	16.81	20.0106
17.43	19.871	16.8	20.0113
17.43	19.8693	16.8	20.0117
17.43	19.8682	16.8	20.0127
17.44	19.8668	16.8	20.0135
17.44	19.865	16.8	20.0142
17.44	19.864	16.8	20.0149
17.45	19.8629	16.81	20.0159
17.45	19.8622	16.81	20.0166
17.45	19.8622	16.81	20.0184
17.46	19.8622	16.81	20.0202
17.46	19.8626	16.81	20.0226
17.47	19.8629	16.81	20.0248
17.47	19.8636	16.81	20.0276
17.48	19.864	16.81	20.0301
17.48	19.864	16.81	20.0325
17.49	19.8647	16.82	20.0357
17.49	19.8657	16.82	20.0389
17.5	19.8664	16.82	20.0421
17.5	19.8675	16.82	20.0456
17.51	19.8686	16.82	20.0488
17.51	19.8686	16.83	20.0516
17.52	19.8693	16.83	20.0544
17.53	19.8703	16.83	20.0573
17.53	19.8714	16.83	20.0597
17.54	19.8721	16.84	20.0622
17.55	19.8728	16.84	20.0647
17.55	19.8742	16.84	20.0671
17.55	19.8749	16.85	20.0693
17.56	19.876	16.85	20.0717
17.56	19.877	16.85	20.0742
17.57	19.8781	16.86	20.0763
17.58	19.8784	16.87	20.0777
17.59	19.8791	16.87	20.0795
17.59	19.8795	16.87	20.0813
17.6	19.8795	16.88	20.0823
17.61	19.8802	16.88	20.0834
17.61	19.8809	16.88	20.0845
17.62	19.8816	16.89	20.0855
17.63	19.8823	16.89	20.0869
17.63	19.8827	16.9	20.0883
17.64	19.8834	16.9	20.0898
17.65	19.8837	16.91	20.0912
17.66	19.8841	16.91	20.0926
17.67	19.8844	16.92	20.0943
17.68	19.8844	16.93	20.0958
17.68	19.8855	16.93	20.0979
17.69	19.8862	16.94	20.1
17.7	19.8869	16.94	20.1018
17.71	19.8876	16.95	20.1035
17.72	19.8887	16.95	20.106
17.73	19.889	16.96	20.1078
17.74	19.8897	16.97	20.1102
17.75	19.8897	16.97	20.112
17.76	19.8904	16.98	20.1141
17.76	19.8908	16.99	20.1162
17.77	19.8908	17	20.1184
17.78	19.8912	17.01	20.1205
17.79	19.8915	17.01	20.1226
17.8	19.8922	17.02	20.1251
17.81	19.8922	17.02	20.1272
17.82	19.8929	17.03	20.1297
17.83	19.8929	17.04	20.1314
17.85	19.8933	17.05	20.1335
17.86	19.8936	17.06	20.1357
17.87	19.894	17.07	20.1378
17.88	19.8943	17.07	20.1399
17.89	19.8947	17.08	20.1417
17.9	19.895	17.09	20.1434
17.91	19.8954	17.1	20.1456
17.92	19.8957	17.11	20.1477
17.93	19.8961	17.12	20.1494
17.94	19.8968	17.13	20.1512
17.96	19.8968	17.14	20.153
17.97	19.8975	17.15	20.1551
17.98	19.8979	17.16	20.1572
17.99	19.8986	17.17	20.159
18	19.8993	17.17	20.1615
18.01	19.8996	17.18	20.1636
18.02	19.9	17.19	20.1653
18.04	19.9007	17.2	20.1675
18.05	19.9014	17.22	20.1699
18.06	19.9018	17.23	20.172
18.07	19.9021	17.24	20.1738
18.09	19.9025	17.25	20.1759
18.1	19.9028	17.26	20.178
18.11	19.9035	17.27	20.1802
18.13	19.9039	17.28	20.1823
18.14	19.9042	17.29	20.1844
18.15	19.9046	17.3	20.1862
18.17	19.9049	17.31	20.1883
18.18	19.9053	17.32	20.1904
18.19	19.9056	17.33	20.1922
18.21	19.9056	17.35	20.1939
18.22	19.906	17.36	20.1957
18.24	19.9063	17.37	20.1982
18.25	19.9067	17.39	20.1999
18.26	19.9071	17.4	20.2021
18.28	19.9074	17.41	20.2042
18.29	19.9074	17.42	20.206
18.31	19.9081	17.43	20.2081
18.32	19.9085	17.45	20.2098
18.34	19.9088	17.46	20.2116
18.35	19.9088	17.48	20.2134
18.37	19.9092	17.49	20.2155
18.38	19.9092	17.51	20.2173
18.4	19.9095	17.52	20.2194
18.41	19.9099	17.53	20.2215
18.43	19.9102	17.54	20.2236
18.44	19.9106	17.56	20.2254
18.46	19.9109	17.57	20.2271
18.47	19.9109	17.59	20.2289
18.49	19.9113	17.6	20.231
18.51	19.9113	17.62	20.2331
18.52	19.9117	17.63	20.2349
18.54	19.912	17.65	20.237
18.56	19.912	17.66	20.2392
18.57	19.912	17.68	20.2413
18.59	19.9124	17.69	20.2434
18.61	19.9124	17.71	20.2455
18.62	19.9124	17.72	20.2473
18.64	19.9127	17.74	20.2494
18.66	19.9124	17.75	20.2512
18.67	19.9127	17.77	20.2533
18.69	19.9127	17.79	20.2554
18.71	19.9127	17.8	20.2572
18.73	19.9124	17.82	20.2586
18.75	19.9124	17.83	20.2607
18.76	19.912	17.85	20.2625
18.78	19.912	17.87	20.2639
18.8	19.912	17.88	20.2656
18.82	19.9117	17.9	20.2671
18.84	19.9117	17.92	20.2692
18.85	19.9113	17.93	20.2706
18.87	19.9117	17.95	20.2723
18.89	19.9113	17.97	20.2738
18.91	19.9113	17.99	20.2755
18.93	19.9113	18.01	20.2769
18.95	19.911	18.02	20.2787
18.97	19.9113	18.04	20.2808
18.99	19.9113	18.06	20.2826
19.01	19.9113	18.08	20.284
19.03	19.9117	18.1	20.2861
19.05	19.9113	18.12	20.2879
19.07	19.9113	18.14	20.2896
19.09	19.9113	18.15	20.2911
19.11	19.9113	18.17	20.2932
19.13	19.9113	18.19	20.2949
19.15	19.911	18.21	20.2967
19.17	19.911	18.23	20.2985
19.19	19.9113	18.25	20.3002
19.21	19.9113	18.27	20.3024
19.23	19.9113	18.29	20.3038
19.25	19.9117	18.31	20.3059
19.27	19.912	18.33	20.3077
19.29	19.9124	18.35	20.3094
19.31	19.9124	18.37	20.3112
19.33	19.9128	18.39	20.313
19.36	19.9131	18.41	20.3151
19.38	19.9135	18.43	20.3168
19.4	19.9138	18.45	20.3186
19.42	19.9142	18.47	20.3204
19.44	19.9145	18.49	20.3221
19.46	19.9149	18.52	20.3242
19.49	19.9152	18.54	20.3264
19.51	19.9156	18.56	20.3281
19.53	19.9156	18.58	20.3303
19.55	19.9156	18.6	20.3317
19.58	19.9159	18.63	20.3334
19.6	19.9159	18.65	20.3352
19.62	19.9159	18.67	20.337
19.64	19.916	18.69	20.3387
19.67	19.9159	18.71	20.3405
19.69	19.916	18.73	20.3423
19.71	19.9163	18.76	20.344
19.74	19.9163	18.78	20.3458
19.76	19.9163	18.8	20.3476
19.79	19.9167	18.83	20.3493
19.81	19.917	18.85	20.3511
19.83	19.917	18.87	20.3528
19.86	19.9174	18.9	20.3546
19.88	19.9174	18.92	20.3564
19.91	19.9177	18.95	20.3578
19.93	19.9177	18.97	20.3596
19.95	19.9177	18.99	20.361
19.98	19.9177	19.02	20.3627
20	19.9177	19.04	20.3641
20.03	19.9177	19.07	20.3656
20.05	19.9181	19.09	20.3673
20.08	19.9181	19.11	20.3687
20.1	19.9177	19.14	20.3698
20.13	19.9181	19.16	20.3716
20.15	19.9177	19.19	20.373
20.18	19.9177	19.21	20.374
20.21	19.9177	19.23	20.3758
20.23	19.9174	19.26	20.3768
20.26	19.9177	19.29	20.3786
20.28	19.9177	19.31	20.3797
20.31	19.9177	19.34	20.3814
20.33	19.9177	19.37	20.3828
20.36	19.9174	19.39	20.3839
20.39	19.9174	19.42	20.3853
20.41	19.9174	19.44	20.3867
20.44	19.917	19.47	20.3878
20.46	19.9171	19.5	20.3888
20.49	19.9171	19.52	20.3903
20.52	19.9167	19.55	20.3917
20.55	19.916	19.58	20.3924
20.57	19.916	19.6	20.3938
20.6	19.9156	19.63	20.3952
20.63	19.9153	19.66	20.3963
20.65	19.9146	19.69	20.3973
20.68	19.9142	19.71	20.3984
20.71	19.9139	19.74	20.3998
20.74	19.9132	19.77	20.4005
20.77	19.9128	19.8	20.4015
20.8	19.9121	19.82	20.4026
20.82	19.9118	19.85	20.404
20.85	19.9114	19.88	20.4051
20.88	19.9111	19.91	20.4061
20.91	19.9104	19.94	20.4075
20.94	19.91	19.97	20.4086
20.97	19.9097	19.99	20.4097
20.99	19.9093	20.02	20.4111
21.02	19.909	20.05	20.4121
21.05	19.9086	20.08	20.4132
21.08	19.9079	20.11	20.4146
21.11	19.9079	20.14	20.416
21.14	19.9072	20.17	20.4171
21.17	19.9072	20.2	20.4185
21.2	19.9065	20.23	20.4195
21.23	19.9061	20.26	20.421
21.26	19.9058	20.29	20.4227
21.29	19.9054	20.32	20.4241
21.32	19.9051	20.35	20.4252
21.35	19.9047	20.38	20.4266
21.38	19.9044	20.41	20.428
21.41	19.904	20.44	20.4294
21.44	19.9037	20.47	20.4308
21.47	19.9033	20.5	20.4319
21.5	19.903	20.53	20.4333
21.53	19.903	20.56	20.4344
21.56	19.9026	20.59	20.4354
21.59	19.9023	20.62	20.4365
21.62	19.9026	20.65	20.4379
21.65	19.9023	20.69	20.4389
21.68	19.9019	20.72	20.44
21.71	19.9016	20.75	20.4411
21.75	19.9012	20.78	20.4425
21.78	19.9009	20.82	20.4435
21.81	19.9005	20.85	20.4446
21.84	19.9002	20.88	20.4456
21.87	19.8998	20.91	20.4467
21.91	19.8988	20.95	20.4474
21.94	19.8984	20.98	20.4485
21.97	19.8984	21.01	20.4499
22	19.8981	21.04	20.4509
22.04	19.8977	21.08	20.452
22.07	19.8977	21.11	20.4534
22.1	19.897	21.14	20.4545
22.14	19.8966	21.17	20.4555
22.17	19.8963	21.21	20.4562
22.2	19.8959	21.24	20.4573
22.23	19.8956	21.27	20.458
22.27	19.8956	21.31	20.4594
22.3	19.8952	21.34	20.4601
22.33	19.8949	21.37	20.4612
22.36	19.8945	21.41	20.4619
22.39	19.8938	21.44	20.4626
22.43	19.8935	21.48	20.4636
22.46	19.8928	21.51	20.4643
22.5	19.8928	21.55	20.4654
22.54	19.8921	21.58	20.4665
22.57	19.8917	21.62	20.4672
22.6	19.891	21.65	20.4679
22.64	19.8907	21.69	20.4693
22.67	19.8903	21.72	20.47
22.71	19.89	21.76	20.471
22.74	19.8893	21.79	20.4717
22.77	19.8886	21.83	20.4728
22.81	19.8879	21.86	20.4735
22.84	19.8872	21.9	20.4742
22.88	19.8868	21.93	20.4749
22.92	19.8861	21.97	20.476
22.95	19.8854	22.01	20.4767
22.98	19.885	22.04	20.4777
23.02	19.8847	22.08	20.4788
23.05	19.884	22.11	20.4795
23.09	19.8833	22.15	20.4802
23.13	19.8829	22.19	20.4816
23.16	19.8819	22.22	20.4827
23.19	19.8812	22.26	20.4834
23.23	19.8808	22.3	20.4848
23.27	19.8798	22.33	20.4855
23.3	19.8791	22.37	20.4865
23.34	19.878	22.41	20.4873
23.38	19.8773	22.44	20.488
23.41	19.8762	22.48	20.489
23.45	19.8755	22.52	20.4897
23.48	19.8748	22.56	20.4904
23.52	19.8738	22.59	20.4911
23.56	19.8731	22.63	20.4918
23.59	19.8724	22.67	20.4929
23.63	19.8717	22.71	20.4939
23.67	19.8709	22.75	20.495
23.7	19.8702	22.78	20.4957
23.74	19.8695	22.82	20.4968
23.78	19.8685	22.86	20.4975
23.82	19.8678	22.9	20.4985
23.85	19.8671	22.94	20.4992
23.89	19.8664	22.98	20.5003
23.93	19.8653	23.02	20.501
23.97	19.8646	23.05	20.5021
24.01	19.8635	23.09	20.5028
24.05	19.8628	23.13	20.5035
24.08	19.8618	23.17	20.5045
24.12	19.8607	23.21	20.5052
24.16	19.86	23.25	20.5063
24.2	19.8586	23.29	20.507
24.24	19.8579	23.33	20.5077
24.27	19.8569	23.37	20.5084
24.31	19.8561	23.41	20.5095
24.35	19.8551	23.45	20.5102
24.39	19.8544	23.49	20.5109
24.43	19.853	23.52	20.5112
24.47	19.8523	23.56	20.5119
24.51	19.8509	23.6	20.5123
24.55	19.8498	23.65	20.5126
24.59	19.8491	23.69	20.5133
24.63	19.848	23.73	20.514
24.66	19.8473	23.77	20.5147
24.7	19.8463	23.81	20.5154
24.74	19.8452	23.85	20.5158
24.78	19.8445	23.89	20.5165
24.82	19.8435	23.93	20.5172
24.86	19.8428	23.97	20.5175
24.9	19.8413	24.01	20.5179
24.94	19.8403	24.05	20.519
24.98	19.8392	24.1	20.5193
25.02	19.8382	24.14	20.52
25.06	19.8368	24.18	20.5207
25.1	19.8357	24.22	20.5211
25.14	19.8347	24.26	20.5214
25.18	19.8336	24.3	20.5221
25.22	19.8322	24.34	20.5228
25.26	19.8311	24.38	20.5235
25.31	19.8301	24.43	20.5242
25.35	19.8287	24.47	20.5246
25.39	19.8276	24.51	20.5253
25.43	19.8265	24.55	20.5253
25.47	19.8251	24.59	20.526
25.51	19.8241	24.64	20.5263
25.55	19.823	24.68	20.5267
25.59	19.8216	24.72	20.527
25.63	19.8206	24.76	20.5278
25.67	19.8191	24.81	20.5281
25.72	19.8177	24.85	20.5285
25.76	19.8167	24.89	20.5288
25.8	19.8153	24.93	20.5292
25.84	19.8142	24.97	20.5295
25.88	19.8132	25.02	20.5302
25.92	19.8117	25.06	20.5302
25.96	19.8107	25.1	20.5309
26.01	19.8093	25.14	20.5309
26.05	19.8082	25.19	20.5313
26.09	19.8068	25.23	20.5316
26.13	19.8054	25.27	20.532
26.18	19.8043	25.32	20.5323
26.22	19.8029	25.36	20.5327
26.26	19.8015	25.4	20.533
26.3	19.8005	25.45	20.5337
26.34	19.7991	25.49	20.5341
26.38	19.7973	25.53	20.5344
26.42	19.7959	25.58	20.5344
26.47	19.7945	25.62	20.5351
26.51	19.7931	25.66	20.5355
26.55	19.792	25.71	20.5362
26.59	19.7902	25.75	20.5362
26.64	19.7888	25.79	20.5369
26.68	19.7874	25.84	20.5372
26.72	19.786	25.88	20.5376
26.77	19.7842	25.93	20.5379
26.81	19.7828	25.97	20.5383
26.85	19.7814	26.01	20.5386
26.9	19.7797	26.06	20.5386
26.94	19.7786	26.1	20.539
26.98	19.7768	26.14	20.539
27.03	19.7751	26.19	20.5393
27.07	19.7737	26.23	20.5393
27.11	19.7719	26.28	20.5397
27.15	19.7705	26.32	20.5397
27.2	19.7691	26.37	20.54
27.24	19.7677	26.41	20.5404
27.28	19.7659	26.45	20.5404
27.33	19.7645	26.5	20.5407
27.37	19.7627	26.54	20.5404
27.42	19.761	26.59	20.5404
27.46	19.7589	26.63	20.5404
27.5	19.7571	26.68	20.5407
27.54	19.7557	26.72	20.5407
27.59	19.7539	26.77	20.5411
27.63	19.7518	26.81	20.5407
27.68	19.7504	26.85	20.5411
27.72	19.7483	26.9	20.5411
27.77	19.7465	26.94	20.5411
27.81	19.7448	26.99	20.5414
27.86	19.743	27.03	20.5414
27.9	19.7412	27.08	20.5411
27.94	19.7395	27.12	20.5414
27.98	19.7377	27.17	20.5411
28.03	19.7356	27.21	20.5411
28.07	19.7338	27.26	20.5411
28.12	19.7321	27.3	20.5414
28.16	19.73	27.35	20.5411
28.21	19.7282	27.39	20.5414
28.25	19.7264	27.44	20.5414
28.29	19.7243	27.48	20.5414
28.34	19.7229	27.52	20.5414
28.38	19.7211	27.57	20.5414
28.43	19.7194	27.61	20.5414
28.47	19.7176	27.66	20.5414
28.52	19.7159	27.7	20.5414
28.56	19.7145	27.75	20.5414
28.61	19.7123	27.8	20.5414
28.65	19.7109	27.84	20.5417
28.69	19.7092	27.89	20.5414
28.74	19.7074	27.93	20.5417
28.78	19.7056	27.97	20.5417
28.83	19.7042	28.02	20.5421
28.87	19.7025	28.06	20.5421
28.92	19.7007	28.11	20.5421
28.96	19.6986	28.16	20.5421
29	19.6968	28.2	20.5421
29.05	19.6954	28.25	20.5424
29.09	19.6933	28.3	20.5428
29.14	19.6919	28.34	20.5431
29.18	19.6898	28.39	20.5431
29.23	19.6884	28.43	20.5438
29.27	19.6866	28.48	20.5442
29.32	19.6848	28.52	20.5442
29.36	19.6831	28.57	20.5445
29.41	19.6813	28.61	20.5449
29.45	19.6796	28.66	20.5449
29.5	19.6782	28.7	20.5452
29.54	19.6764	28.75	20.5452
29.59	19.675	28.79	20.5456
29.64	19.6736	28.84	20.5459
29.68	19.6722	28.89	20.5463
29.72	19.6704	28.93	20.5466
29.77	19.669	28.98	20.547
29.81	19.6672	29.02	20.547
29.86	19.6658	29.07	20.547
29.9	19.6641	29.11	20.547
29.95	19.6623	29.16	20.547
29.99	19.6609	29.21	20.547
30.04	19.6595	29.25	20.547
30.08	19.6574	29.3	20.547
30.13	19.656	29.34	20.5473
30.17	19.6542	29.39	20.548
30.22	19.6524	29.43	20.548
30.26	19.651	29.48	20.5487
30.31	19.6496	29.53	20.5494
30.35	19.6482	29.57	20.5498
30.4	19.6464	29.62	20.5501
30.44	19.645	29.66	20.5505
30.48	19.6436	29.71	20.5509
30.53	19.6422	29.75	20.5512
30.58	19.6404	29.8	20.5512
30.62	19.6394	29.84	20.5516
30.67	19.6383	29.89	20.5519
30.71	19.6369	29.93	20.5519
30.76	19.6355	29.98	20.5519
30.8	19.6341	30.03	20.5523
30.85	19.6327	30.07	20.5522
30.89	19.6313	30.12	20.5526
30.94	19.6299	30.16	20.553
30.98	19.6285	30.21	20.5533
31.03	19.6271	30.26	20.5533
31.07	19.6257	30.3	20.5533
31.12	19.6242	30.35	20.5537
31.16	19.6228	30.39	20.554
31.21	19.6218	30.44	20.554
31.25	19.6204	30.48	20.5544
31.3	19.619	30.53	20.5543
31.34	19.6176	30.57	20.5543
31.39	19.6161	30.62	20.5547
31.43	19.6147	30.67	20.5547
31.48	19.6133	30.71	20.5547
31.53	19.6119	30.76	20.5547
31.57	19.6109	30.8	20.555
31.61	19.6095	30.85	20.555
31.66	19.6077	30.9	20.555
31.71	19.6063	30.94	20.555
31.75	19.6049	30.99	20.5554
31.79	19.6038	31.03	20.5557
31.84	19.6024	31.08	20.5557
31.89	19.601	31.12	20.5557
31.93	19.5999	31.17	20.5561
31.98	19.5985	31.22	20.5564
32.02	19.5975	31.26	20.5564
32.07	19.5964	31.31	20.5568
32.11	19.595	31.35	20.5568
32.16	19.594	31.4	20.5571
32.2	19.5929	31.44	20.5571
32.25	19.5918	31.49	20.5575
32.29	19.5908	31.54	20.5578
32.34	19.5894	31.58	20.5578
32.38	19.5883	31.63	20.5582
32.43	19.5866	31.67	20.5585
32.47	19.5855	31.72	20.5585
32.52	19.5841	31.76	20.5585
32.57	19.5827	31.81	20.5589
32.61	19.5816	31.86	20.5592
32.66	19.5802	31.9	20.5592
32.7	19.5788	31.95	20.5592
32.74	19.5774	31.99	20.5596
32.79	19.576	32.04	20.5592
32.83	19.5746	32.09	20.5596
32.88	19.5732	32.13	20.5596
32.92	19.5718	32.18	20.5596
32.97	19.5704	32.22	20.5596
33.02	19.569	32.27	20.5596
33.06	19.5675	32.31	20.5592
33.11	19.5661	32.36	20.5596
33.15	19.5647	32.41	20.5599
33.2	19.5633	32.45	20.5596
33.24	19.5616	32.49	20.5596
33.29	19.5605	32.54	20.5596
33.33	19.5591	32.59	20.5592
33.38	19.558	32.63	20.5596
33.42	19.557	32.68	20.5596
33.47	19.5559	32.72	20.5596
33.51	19.5549	32.77	20.5596
33.56	19.5538	32.81	20.5596
33.6	19.5528	32.86	20.5592
33.65	19.552	32.91	20.5596
33.69	19.551	32.95	20.5592
33.74	19.5499	33	20.5592
33.78	19.5489	33.04	20.5592
33.83	19.5478	33.09	20.5596
33.87	19.5471	33.13	20.5596
33.92	19.5461	33.18	20.5599
33.96	19.5454	33.22	20.5599
34.01	19.5447	33.27	20.5603
34.05	19.5432	33.31	20.5603
34.1	19.5425	33.36	20.5606
34.14	19.5418	33.4	20.561
34.18	19.5408	33.45	20.5613
34.23	19.5397	33.5	20.5617
34.27	19.5394	33.54	20.562
34.32	19.5383	33.59	20.562
34.37	19.5373	33.63	20.5624
34.41	19.5362	33.68	20.5627
34.46	19.5355	33.73	20.5631
34.5	19.5345	33.77	20.5631
34.55	19.5337	33.81	20.5634
34.59	19.5323	33.86	20.5634
34.64	19.5316	33.9	20.5638
34.68	19.5309	33.95	20.5641
34.73	19.5299	33.99	20.5641
34.77	19.5288	34.04	20.5645
34.82	19.5278	34.08	20.5645
34.86	19.5267	34.13	20.5645
34.91	19.526	34.18	20.5652
34.95	19.525	34.22	20.5655
35	19.5242	34.27	20.5659
35.04	19.5232	34.32	20.5662
35.09	19.5221	34.36	20.5666
35.13	19.5214	34.4	20.5669
35.17	19.5207	34.45	20.5673
35.22	19.52	34.49	20.568
35.26	19.5193	34.54	20.5687
35.31	19.519	34.58	20.569
35.36	19.5179	34.63	20.5694
35.4	19.5176	34.67	20.5697
35.44	19.5169	34.72	20.5701
35.49	19.5162	34.76	20.5704
35.53	19.5151	34.81	20.5704
35.58	19.5148	34.85	20.5711
35.62	19.514	34.9	20.5715
35.67	19.513	34.95	20.5715
35.71	19.5123	34.99	20.5722
35.75	19.5112	35.04	20.5722
35.8	19.5102	35.08	20.5725
35.84	19.5095	35.12	20.5732
35.89	19.5088	35.17	20.5739
35.93	19.5081	35.21	20.5743
35.98	19.507	35.26	20.5746
36.02	19.5063	35.3	20.575
36.07	19.5053	35.35	20.5753
36.11	19.5046	35.39	20.5757
36.16	19.5038	35.44	20.5764
36.2	19.5028	35.48	20.5764
36.24	19.5021	35.53	20.5767
36.29	19.501	35.57	20.5767
36.33	19.5	35.62	20.5771
36.38	19.4993	35.66	20.5774
36.42	19.4982	35.7	20.5778
36.47	19.4972	35.75	20.5778
36.51	19.4961	35.8	20.5778
36.56	19.4951	35.84	20.5781
36.6	19.494	35.89	20.5785
36.64	19.4929	35.93	20.5785
36.69	19.4919	35.97	20.5788
36.73	19.4908	36.02	20.5792
36.78	19.4901	36.07	20.5795
36.82	19.4891	36.11	20.5799
36.86	19.4877	36.15	20.5803
36.91	19.487	36.2	20.5806
36.95	19.4859	36.24	20.581
37	19.4848	36.29	20.581
37.04	19.4838	36.33	20.581
37.09	19.4827	36.38	20.5817
37.13	19.4817	36.42	20.5817
37.17	19.4806	36.47	20.5824
37.22	19.4796	36.51	20.5827
37.26	19.4789	36.55	20.5831
37.31	19.4778	36.6	20.5834
37.35	19.4768	36.64	20.5841
37.39	19.4757	36.69	20.5845
37.44	19.4746	36.73	20.5852
37.48	19.4736	36.77	20.5855
37.52	19.4725	36.82	20.5859
37.57	19.4715	36.87	20.5862
37.61	19.4704	36.91	20.5866
37.66	19.4694	36.96	20.5873
37.7	19.4683	37	20.5876
37.75	19.4673	37.04	20.588
37.79	19.4658	37.09	20.5887
37.83	19.4648	37.13	20.589
37.88	19.4634	37.17	20.5894
37.92	19.4623	37.22	20.5897
37.97	19.4613	37.26	20.5901
38.01	19.4602	37.3	20.5908
38.05	19.4588	37.35	20.5911
38.1	19.4578	37.39	20.5915
38.14	19.4563	37.44	20.5918
38.19	19.4553	37.48	20.5918
38.23	19.4539	37.53	20.5925
38.27	19.4528	37.57	20.5929
38.32	19.4518	37.62	20.5929
38.36	19.4507	37.66	20.5932
38.4	19.4493	37.7	20.5936
38.45	19.4479	37.75	20.5936
38.49	19.4468	37.79	20.5939
38.53	19.4461	37.83	20.5943
38.58	19.4447	37.88	20.5939
38.62	19.444	37.92	20.5943
38.67	19.4426	37.97	20.5943
38.71	19.4416	38.01	20.5946
38.75	19.4409	38.06	20.595
38.8	19.4395	38.1	20.5946
38.84	19.4388	38.14	20.595
38.88	19.4373	38.19	20.595
38.93	19.4366	38.23	20.5953
38.97	19.4352	38.27	20.5953
39.01	19.4345	38.31	20.5957
39.06	19.4335	38.36	20.596
39.1	19.4321	38.41	20.596
39.14	19.4314	38.45	20.5964
39.19	19.43	38.49	20.5967
39.23	19.4289	38.53	20.5971
39.28	19.4278	38.58	20.5978
39.32	19.4268	38.62	20.5978
39.36	19.4257	38.66	20.5981
39.4	19.425	38.71	20.5988
39.45	19.4236	38.75	20.5992
39.49	19.4229	38.79	20.5996
39.53	19.4219	38.84	20.5999
39.58	19.4208	38.88	20.6003
39.62	19.4201	38.93	20.6006
39.66	19.4191	38.97	20.601
39.71	19.418	39.01	20.6013
39.75	19.4173	39.06	20.602
39.79	19.4162	39.1	20.6024
39.84	19.4155	39.14	20.6027
39.88	19.4148	39.19	20.6038
39.92	19.4141	39.23	20.6041
39.97	19.4131	39.28	20.6045
40.01	19.4124	39.32	20.6055
40.05	19.4117	39.36	20.6062
40.1	19.4106	39.4	20.6066
40.14	19.4103	39.44	20.6076
40.18	19.4092	39.49	20.608
40.22	19.4085	39.53	20.609
40.27	19.4078	39.58	20.6094
40.31	19.4067	39.62	20.6101
40.35	19.406	39.66	20.6104
40.4	19.405	39.7	20.6112
40.44	19.4043	39.75	20.6119
40.48	19.4039	39.79	20.6129
40.53	19.4029	39.83	20.6136
40.57	19.4022	39.88	20.6143
40.61	19.4015	39.92	20.615
40.65	19.4011	39.96	20.6161
40.7	19.4004	40	20.6164
40.74	19.3997	40.05	20.6171
40.78	19.3987	40.09	20.6178
40.82	19.398	40.13	20.6189
40.87	19.3973	40.18	20.6196
40.91	19.3969	40.22	20.6203
40.95	19.3962	40.26	20.621
41	19.3955	40.31	20.6217
41.04	19.3948	40.35	20.6228
41.08	19.3941	40.39	20.6235
41.12	19.3934	40.43	20.6242
41.17	19.3927	40.48	20.6249
41.21	19.3916	40.52	20.6252
41.25	19.3913	40.56	20.6259
41.3	19.3906	40.61	20.627
41.34	19.3902	40.65	20.6277
41.38	19.3895	40.69	20.6284
41.42	19.3892	40.73	20.6294
41.46	19.3885	40.77	20.6298
41.51	19.3881	40.82	20.6305
41.55	19.3874	40.86	20.6312
41.59	19.3871	40.9	20.6319
41.63	19.3864	40.94	20.6323
41.67	19.3857	40.99	20.6333
41.72	19.385	41.03	20.634
41.76	19.3843	41.07	20.6344
41.8	19.3839	41.11	20.6354
41.85	19.3832	41.16	20.6361
41.89	19.3825	41.2	20.6368
41.93	19.3822	41.24	20.6375
41.97	19.3815	41.28	20.6382
42.02	19.3811	41.33	20.6393
42.06	19.3804	41.37	20.64
42.1	19.38	41.41	20.6407
42.14	19.3797	41.45	20.6417
42.18	19.3793	41.49	20.6425
42.23	19.3786	41.54	20.6432
42.27	19.3783	41.58	20.6442
42.31	19.3779	41.62	20.6449
42.35	19.3772	41.66	20.6456
42.39	19.3769	41.71	20.6463
42.44	19.3765	41.75	20.6474
42.48	19.3758	41.79	20.6481
42.52	19.3755	41.83	20.6488
42.56	19.3751	41.87	20.6495
42.6	19.3744	41.92	20.6502
42.65	19.3737	41.96	20.6512
42.69	19.3734	42	20.6519
42.73	19.3727	42.04	20.6526
42.77	19.3723	42.08	20.6537
42.82	19.3716	42.13	20.6544
42.86	19.3709	42.17	20.6555
42.9	19.3706	42.21	20.6562
42.94	19.3699	42.25	20.6572
42.98	19.3695	42.29	20.6579
43.02	19.3688	42.34	20.659
43.07	19.3681	42.38	20.6597
43.11	19.3674	42.42	20.6604
43.15	19.3671	42.46	20.6614
43.19	19.3664	42.5	20.6625
43.23	19.3657	42.54	20.6632
43.27	19.365	42.58	20.6639
43.32	19.3646	42.63	20.665
43.36	19.3639	42.67	20.6657
43.4	19.3636	42.71	20.6667
43.44	19.3628	42.75	20.6671
43.48	19.3621	42.79	20.6681
43.52	19.3618	42.84	20.6688
43.56	19.3611	42.88	20.6695
43.61	19.3604	42.92	20.6699
43.65	19.36	42.96	20.6709
43.69	19.359	43	20.6713
43.73	19.3586	43.04	20.6723
43.78	19.3579	43.08	20.6727
43.82	19.3576	43.12	20.6737
43.86	19.3569	43.16	20.6741
43.9	19.3562	43.21	20.6748
43.94	19.3555	43.25	20.6755
43.98	19.3551	43.29	20.6766
44.02	19.3544	43.33	20.6769
44.06	19.3537	43.37	20.678
44.1	19.353	43.41	20.679
44.15	19.3523	43.46	20.6794
44.19	19.3516	43.5	20.6801
44.23	19.3509	43.54	20.6811
44.27	19.3502	43.58	20.6815
44.31	19.3495	43.62	20.6822
44.35	19.3492	43.66	20.6829
44.4	19.3484	43.7	20.6836
44.44	19.3477	43.74	20.6839
44.48	19.347	43.79	20.6846
44.52	19.3463	43.83	20.685
44.56	19.346	43.87	20.6857
44.6	19.3453	43.91	20.6864
44.64	19.3446	43.95	20.6868
44.69	19.3439	43.99	20.6875
44.73	19.3432	44.03	20.6882
44.77	19.3428	44.07	20.6885
44.81	19.3421	44.11	20.6892
44.85	19.3414	44.15	20.6896
44.89	19.3411	44.2	20.6903
44.93	19.3407	44.24	20.691
44.97	19.3397	44.28	20.691
45.01	19.339	44.32	20.6917
45.05	19.3386	44.36	20.692
45.1	19.3379	44.4	20.6927
45.14	19.3376	44.44	20.6931
45.18	19.3369	44.48	20.6934
45.22	19.3365	44.52	20.6941
45.26	19.3358	44.56	20.6945
45.3	19.3351	44.6	20.6948
45.34	19.3348	44.64	20.6952
45.38	19.3341	44.68	20.6959
45.42	19.3334	44.73	20.6959
45.46	19.3326	44.77	20.6966
45.51	19.3319	44.81	20.6969
45.55	19.3316	44.85	20.6973
45.59	19.3309	44.89	20.698
45.63	19.3302	44.93	20.698
45.67	19.3295	44.97	20.6987
45.71	19.3291	45.01	20.699
45.75	19.3284	45.05	20.6994
45.79	19.3281	45.09	20.7001
45.83	19.3277	45.13	20.7004
45.87	19.3274	45.17	20.7008
45.91	19.3267	45.21	20.7011
45.95	19.3263	45.25	20.7015
45.99	19.3256	45.29	20.7019
46.04	19.3253	45.34	20.7022
46.08	19.3246	45.37	20.7026
46.12	19.3242	45.42	20.7029
46.16	19.3235	45.46	20.7029
46.2	19.3228	45.49	20.7033
46.24	19.3225	45.54	20.7036
46.28	19.3218	45.58	20.704
46.32	19.3207	45.62	20.704
46.36	19.3204	45.66	20.7043
46.4	19.3197	45.7	20.705
46.44	19.3193	45.74	20.7054
46.48	19.3186	45.78	20.7057
46.52	19.3183	45.82	20.7061
46.56	19.3176	45.86	20.7064
46.61	19.3172	45.9	20.7068
46.65	19.3165	45.94	20.7071
46.68	19.3162	45.98	20.7075
46.72	19.3154	46.02	20.7082
46.77	19.3151	46.06	20.7085
46.81	19.3144	46.1	20.7089
46.85	19.314	46.14	20.7092
46.89	19.3137	46.18	20.7099
46.93	19.3133	46.22	20.7103
46.97	19.3126	46.26	20.7106
47.01	19.3123	46.3	20.711
47.05	19.3116	46.34	20.7113
47.09	19.3112	46.38	20.7117
47.13	19.3109	46.42	20.712
47.17	19.3102	46.46	20.712
47.21	19.3102	46.5	20.7127
47.25	19.3098	46.54	20.7131
47.29	19.3095	46.58	20.7134
47.33	19.3091	46.62	20.7138
47.37	19.3088	46.66	20.7141
47.41	19.3084	46.7	20.7145
47.45	19.3081	46.74	20.7145
47.49	19.3081	46.78	20.7152
47.53	19.3074	46.82	20.7155
47.57	19.307	46.86	20.7155
47.61	19.307	46.9	20.7162
47.65	19.3067	46.94	20.7166
47.69	19.3063	46.98	20.7173
47.73	19.306	47.02	20.7176
47.77	19.3056	47.06	20.718
47.81	19.3053	47.1	20.718
47.85	19.3049	47.14	20.7187
47.89	19.3046	47.18	20.719
47.93	19.3039	47.22	20.719
47.97	19.3035	47.26	20.7194
48.01	19.3035	47.3	20.7201
48.05	19.3028	47.34	20.7201
48.09	19.3025	47.38	20.7201
48.13	19.3021	47.41	20.7204
48.17	19.3021	47.45	20.7208
48.21	19.3018	47.49	20.7208
48.25	19.3014	47.53	20.7208
48.29	19.3007	47.57	20.7211
48.33	19.3007	47.61	20.7215
48.37	19.3004	47.65	20.7215
48.41	19.2997	47.69	20.7218
48.45	19.2997	47.73	20.7222
48.49	19.2993	47.77	20.7222
48.53	19.299	47.81	20.7225
48.57	19.2986	47.85	20.7229
48.61	19.2983	47.89	20.7232
48.65	19.2979	47.93	20.7232
48.69	19.2979	47.97	20.7239
48.73	19.2972	48.01	20.7243
48.77	19.2969	48.05	20.7243
48.81	19.2965	48.09	20.7243
48.85	19.2965	48.12	20.725
48.89	19.2958	48.16	20.7253
48.93	19.2955	48.2	20.7253
48.97	19.2955	48.24	20.726
49.01	19.2951	48.28	20.726
49.05	19.2951	48.32	20.7264
49.09	19.2948	48.36	20.7267
49.13	19.2944	48.4	20.7271
49.17	19.2941	48.44	20.7271
49.21	19.2941	48.48	20.7274
49.25	19.2937	48.52	20.7281
49.29	19.2934	48.56	20.7281
49.33	19.2934	48.6	20.7285
49.37	19.2927	48.64	20.7285
49.41	19.2923	48.68	20.7285
49.45	19.2923	48.71	20.7288
49.49	19.2923	48.75	20.7292
49.53	19.2916	48.79	20.7292
49.57	19.2916	48.83	20.7295
49.61	19.2916	48.87	20.7299
49.65	19.2916	48.91	20.7302
49.68	19.2916	48.95	20.7306
49.72	19.2913	48.99	20.7309
49.76	19.2913	49.02	20.7309
49.8	19.2913	49.07	20.7313
49.84	19.2913	49.1	20.7316
49.88	19.291	49.14	20.7313
49.92	19.2906	49.18	20.7316
49.96	19.2906	49.22	20.732
50	19.2906	49.26	20.7323
50.04	19.2906	49.3	20.7323
50.08	19.2906	49.34	20.7327
50.12	19.291	49.38	20.7334
50.16	19.291	49.42	20.7334
50.2	19.291	49.46	20.7337
50.24	19.2913	49.49	20.7341
50.28	19.2913	49.53	20.7344
50.31	19.2913	49.57	20.7344
50.35	19.2917	49.61	20.7351
50.39	19.2917	49.65	20.7351
50.43	19.2917	49.69	20.7351
50.47	19.2917	49.73	20.7351
50.51	19.2917	49.77	20.7351
50.55	19.292	49.81	20.7358
50.59	19.292	49.84	20.7358
50.63	19.2924	49.88	20.7362
50.67	19.2924	49.92	20.7365
50.71	19.2924	49.96	20.7369
50.75	19.2924	50	20.7369
50.79	19.2928	50.04	20.7376
50.82	19.2931	50.08	20.7379
50.86	19.2931	50.11	20.7383
50.9	19.2931	50.15	20.7386
50.94	19.2935	50.19	20.739
50.98	19.2938	50.23	20.7393
51.02	19.2942	50.27	20.7397
51.06	19.2945	50.31	20.7404
51.1	19.2945	50.35	20.7407
51.14	19.2949	50.39	20.7411
51.18	19.2952	50.42	20.7418
51.22	19.2956	50.46	20.7422
51.26	19.2959	50.5	20.7425
51.3	19.2963	50.54	20.7429
51.33	19.2967	50.58	20.7432
51.37	19.2967	50.62	20.7436
51.41	19.297	50.66	20.7439
51.45	19.2974	50.69	20.7443
51.49	19.2977	50.73	20.7446
51.53	19.2981	50.77	20.745
51.57	19.2984	50.81	20.7453
51.61	19.2988	50.85	20.7453
51.65	19.2988	50.89	20.7457
51.68	19.2991	50.93	20.7457
51.72	19.2995	50.96	20.746
51.76	19.2998	51	20.746
51.8	19.3002	51.04	20.7464
51.84	19.3006	51.08	20.7467
51.88	19.3009	51.12	20.7471
51.92	19.3013	51.16	20.7474
51.96	19.3016	51.19	20.7478
52	19.302	51.23	20.7481
52.04	19.3027	51.27	20.7485
52.07	19.3027	51.31	20.7488
52.11	19.303	51.35	20.7488
52.15	19.3037	51.39	20.7492
52.19	19.3041	51.43	20.7495
52.23	19.3041	51.47	20.7495
52.27	19.3044	51.5	20.7499
52.31	19.3052	51.54	20.7502
52.35	19.3052	51.58	20.7506
52.39	19.3059	51.62	20.7509
52.43	19.3062	51.66	20.7509
52.47	19.3066	51.7	20.7516
52.5	19.3069	51.73	20.7516
52.54	19.3073	51.77	20.7523
52.58	19.308	51.81	20.7527
52.62	19.3083	51.85	20.7527
52.66	19.309	51.89	20.7534
52.7	19.309	51.92	20.7534
52.74	19.3098	51.96	20.7537
52.78	19.3105	52	20.7544
52.81	19.3105	52.04	20.7544
52.85	19.3112	52.08	20.7548
52.89	19.3115	52.11	20.7551
52.93	19.3119	52.15	20.7551
52.97	19.3122	52.19	20.7555
53.01	19.3129	52.23	20.7558
53.04	19.3129	52.27	20.7558
53.08	19.3133	52.31	20.7558
53.12	19.314	52.35	20.7562
53.16	19.314	52.38	20.7562
53.2	19.3147	52.42	20.7565
53.24	19.3154	52.46	20.7572
53.28	19.3154	52.5	20.7572
53.32	19.3161	52.54	20.7572
53.36	19.3165	52.57	20.7576
53.4	19.3168	52.61	20.7579
53.44	19.3175	52.65	20.7583
53.47	19.3175	52.69	20.7583
53.51	19.3179	52.73	20.759
53.55	19.3182	52.77	20.7593
53.59	19.3186	52.81	20.7597
53.63	19.3186	52.84	20.7597
53.67	19.3189	52.88	20.76
53.7	19.3193	52.92	20.7604
53.74	19.3197	52.96	20.7604
53.78	19.32	52.99	20.7607
53.82	19.32	53.03	20.7607
53.86	19.3204	53.07	20.7611
53.9	19.3207	53.11	20.7614
53.94	19.3207	53.15	20.7614
53.97	19.3211	53.19	20.7618
54.01	19.3211	53.22	20.7618
54.05	19.3214	53.26	20.7618
54.09	19.3218	53.3	20.7621
54.13	19.3218	53.34	20.7621
54.17	19.3221	53.37	20.7625
54.21	19.3218	53.41	20.7621
54.25	19.3221	53.45	20.7625
54.28	19.3225	53.49	20.7628
54.32	19.3228	53.53	20.7628
54.36	19.3232	53.56	20.7632
54.4	19.3236	53.6	20.7631
54.44	19.3239	53.64	20.7635
54.48	19.3243	53.68	20.7635
54.51	19.3246	53.72	20.7635
54.55	19.325	53.76	20.7638
54.59	19.3253	53.79	20.7638
54.63	19.3257	53.83	20.7642
54.67	19.326	53.87	20.7642
54.71	19.3264	53.91	20.7642
54.75	19.3267	53.94	20.7642
54.79	19.3274	53.98	20.7645
54.82	19.3278	54.02	20.7645
54.86	19.3278	54.06	20.7645
54.9	19.3285	54.1	20.7649
54.94	19.3289	54.13	20.7649
54.98	19.3292	54.17	20.7649
55.01	19.3296	54.21	20.7652
55.05	19.3303	54.25	20.7656
55.09	19.3306	54.28	20.7659
55.13	19.331	54.32	20.7663
55.17	19.3313	54.36	20.767
55.21	19.332	54.4	20.7677
55.25	19.3324	54.44	20.7684
55.29	19.3331	54.48	20.7695
55.32	19.3335	54.51	20.7709
55.36	19.3345	54.55	20.7726
55.4	19.3352	54.59	20.774
55.44	19.3363	54.63	20.7754
55.48	19.337	54.66	20.7768
55.52	19.3384	54.7	20.7782
55.56	19.3398	54.74	20.7793
55.59	19.3412	54.78	20.7804
55.63	19.3426	54.82	20.7811
55.67	19.344	54.86	20.7821
55.71	19.3458	54.89	20.7828
55.75	19.3472	54.93	20.7832
55.78	19.349	54.97	20.7835
55.82	19.35	55.01	20.7839
55.86	19.3511	55.04	20.7839
55.9	19.3521	55.08	20.7839
55.94	19.3528	55.12	20.7839
55.98	19.3535	55.16	20.7835
56.02	19.3546	55.2	20.7832
56.05	19.3553	55.23	20.7821
56.09	19.3564	55.27	20.7817
56.13	19.3574	55.31	20.781
56.17	19.3581	55.35	20.7807
56.21	19.3585	55.39	20.7793
56.24	19.3592	55.42	20.7782
56.28	19.3592	55.46	20.7765
56.32	19.3595	55.5	20.7747
56.36	19.3603	55.54	20.7733
56.4	19.3603	55.57	20.7715
56.44	19.3603	55.61	20.7701
56.47	19.3606	55.65	20.7687
56.51	19.3603	55.69	20.7691
56.55	19.3603	55.73	20.7698
56.59	19.3599	55.76	20.769
56.63	19.3596	55.8	20.7676
56.67	19.3592	55.84	20.7662
56.71	19.3585	55.88	20.7648
56.75	19.3582	55.92	20.7659
56.78	19.3575	55.95	20.7701
56.82	19.3568	55.99	20.7757
56.86	19.3553	56.03	20.7849
56.9	19.3561	56.07	20.8011
56.93	19.3575	56.1	20.8229
56.97	19.3624	56.14	20.8468
57.01	19.3698	56.18	20.8764
57.05	19.3775	56.21	20.9056
57.09	19.3849	56.25	20.9316
57.13	19.3962	56.29	20.9608
57.16	19.4074	56.32	21.0003
57.2	19.4191	56.36	21.0414
57.24	19.4321	56.39	21.0868
57.28	19.4458	56.43	21.134
57.31	19.4606	56.46	21.1826
57.35	19.4764	56.5	21.2347
57.39	19.4909	56.53	21.286
57.42	19.5081	56.57	21.349
57.46	19.5254	56.6	21.4092
57.5	19.544	56.63	21.4764
57.54	19.5648	56.67	21.5437
57.57	19.5866	56.7	21.6088
57.61	19.6074	56.74	21.6749
57.65	19.6292	56.77	21.7425
57.69	19.6492	56.8	21.8087
57.72	19.669	56.84	21.8745
57.76	19.688	56.87	21.9407
57.8	19.7066	56.9	22.0086
57.83	19.7235	56.94	22.0747
57.87	19.7393	56.97	22.1402
57.91	19.7531	57	22.2046
57.94	19.7671	57.04	22.2662
57.98	19.7816	57.07	22.326
58.02	19.7967	57.1	22.3844
58.05	19.8132	57.14	22.4464
58.09	19.8305	57.17	22.5104
58.13	19.8495	57.2	22.5766
58.17	19.8685	57.24	22.6448
58.2	19.8882	57.27	22.7135
58.24	19.9086	57.3	22.7817
58.28	19.9294	57.34	22.8507
58.31	19.9505	57.37	22.9176
58.35	19.9692	57.4	22.9823
58.39	19.986	57.44	23.0446
58.43	20.0008	57.47	23.1058
58.46	20.0145	57.5	23.1625
58.5	20.029	57.54	23.2181
58.54	20.042	57.57	23.2702
58.57	20.0515	57.6	23.324
58.61	20.0603	57.64	23.3747
58.65	20.0698	57.67	23.4236
58.69	20.0775	57.7	23.4722
58.72	20.0846	57.74	23.52
58.76	20.0913	57.78	23.5651
58.8	20.099	57.81	23.6101
58.84	20.1064	57.85	23.6544
58.87	20.1124	57.88	23.6984
58.91	20.1191	57.91	23.741
58.95	20.1236	57.95	23.7821
58.99	20.1268	57.98	23.8216
59.03	20.1286	58.02	23.8606
59.06	20.1286	58.05	23.8965
59.1	20.1289	58.09	23.9313
59.14	20.1289	58.12	23.963
59.18	20.1282	58.16	23.9968
59.22	20.1279	58.19	24.0291
59.25	20.1268	58.23	24.0534
59.29	20.1247	58.26	24.0819
59.33	20.1229	58.3	24.1101
59.37	20.1212	58.33	24.1308
59.41	20.1166	58.37	24.1519
59.44	20.1099	58.4	24.1744
59.48	20.1039	58.44	24.1976
59.52	20.0948	58.47	24.218
59.56	20.0853	58.51	24.2349
59.6	20.0761	58.54	24.2522
59.64	20.068	58.58	24.2694
59.68	20.0603	58.62	24.2842
59.71	20.0529	58.65	24.2989
59.75	20.0459	58.69	24.3155
59.79	20.0385	58.73	24.3285
59.83	20.0307	58.76	24.3404
59.87	20.023	58.8	24.352
59.91	20.0149	58.84	24.3601
59.95	20.0075	58.87	24.3678
59.99	19.9998	58.91	24.3759
60.02	19.9927	58.95	24.3826
60.06	19.9857	58.98	24.3868
60.1	19.979	59.02	24.3921
60.14	19.9723	59.06	24.3931
60.18	19.9656	59.09	24.3942
60.22	19.9586	59.13	24.3956
60.26	19.9523	59.17	24.3977
60.3	19.9452	59.2	24.3994
60.33	19.9389	59.24	24.3998
60.37	19.9329	59.28	24.3941
60.41	19.9273	59.31	24.3888
60.45	19.9217	59.35	24.3814
60.49	19.9164	59.39	24.3758
60.53	19.9114	59.43	24.3695
60.56	19.9058	59.47	24.3617
60.6	19.9009	59.5	24.3557
60.64	19.896	59.54	24.3497
60.68	19.891	59.58	24.3413
60.72	19.8861	59.62	24.3328
60.76	19.8812	59.66	24.3236
60.8	19.8763	59.7	24.3138
60.84	19.8713	59.73	24.305
60.88	19.8668	59.77	24.2955
60.91	19.8618	59.81	24.2838
60.95	19.8573	59.85	24.2719
60.99	19.8523	59.88	24.2588
61.03	19.8478	59.92	24.2433
61.07	19.8428	59.96	24.2279
61.11	19.8379	60	24.2138
61.15	19.8337	60.04	24.2
61.18	19.8288	60.08	24.1859
61.22	19.8238	60.11	24.1705
61.26	19.8193	60.15	24.1525
61.3	19.8143	60.19	24.1345
61.34	19.8094	60.23	24.1173
61.38	19.8048	60.27	24.1
61.42	19.7999	60.31	24.0814
61.45	19.7953	60.35	24.0606
61.49	19.7904	60.39	24.0384
61.53	19.7862	60.43	24.0159
61.57	19.7813	60.47	23.9906
61.61	19.777	60.51	23.9642
61.65	19.7725	60.54	23.9388
61.69	19.7686	60.58	23.9135
61.73	19.7644	60.62	23.8871
61.77	19.7605	60.66	23.8596
61.8	19.7563	60.7	23.8304
61.84	19.7528	60.74	23.8029
61.88	19.7489	60.78	23.7744
61.92	19.745	60.82	23.7463
61.96	19.7412	60.86	23.7171
62	19.7373	60.9	23.6868
62.04	19.7338	60.94	23.6565
62.07	19.7299	60.98	23.6259
62.11	19.7264	61.02	23.5956
62.15	19.7225	61.06	23.5657
62.19	19.7194	61.1	23.5362
62.23	19.7158	61.14	23.5059
62.27	19.7123	61.18	23.4767
62.31	19.7085	61.22	23.4475
62.34	19.7053	61.26	23.419
62.38	19.7018	61.3	23.3904
62.42	19.6986	61.34	23.3623
62.46	19.6951	61.38	23.3348
62.5	19.6923	61.42	23.3077
62.54	19.6891	61.46	23.281
62.58	19.6859	61.5	23.2546
62.62	19.6824	61.54	23.2286
62.65	19.6793	61.58	23.2032
62.69	19.6761	61.62	23.1779
62.73	19.6729	61.66	23.1529
62.77	19.6701	61.7	23.1275
62.81	19.6673	61.74	23.1022
62.85	19.6645	61.78	23.0762
62.89	19.6617	61.82	23.0498
62.93	19.6585	61.86	23.023
62.97	19.6557	61.9	22.9959
63	19.6529	61.94	22.9688
63.04	19.6504	61.98	22.9417
63.08	19.6476	62.02	22.9139
63.12	19.6451	62.06	22.8854
63.16	19.6423	62.1	22.8569
63.2	19.6399	62.14	22.8284
63.24	19.6371	62.18	22.7995
63.27	19.6349	62.22	22.7714
63.31	19.6325	62.26	22.7436
63.35	19.6297	62.3	22.7165
63.39	19.6272	62.34	22.689
63.43	19.6251	62.38	22.6623
63.47	19.6223	62.42	22.6359
63.51	19.6198	62.46	22.6109
63.55	19.6174	62.5	22.5866
63.58	19.6145	62.54	22.5624
63.62	19.6124	62.58	22.5388
63.66	19.6096	62.62	22.5149
63.7	19.6072	62.66	22.4909
63.74	19.6047	62.7	22.4677
63.78	19.6026	62.74	22.4459
63.82	19.6001	62.78	22.4244
63.86	19.598	62.82	22.4026
63.9	19.5952	62.86	22.3808
63.94	19.5931	62.9	22.3593
63.97	19.591	62.94	22.3378
64.01	19.5889	62.98	22.3185
64.05	19.5868	63.02	22.2995
64.09	19.5843	63.06	22.2808
64.13	19.5822	63.1	22.2625
64.17	19.5801	63.14	22.2439
64.21	19.578	63.18	22.2249
64.24	19.5759	63.22	22.2062
64.28	19.5738	63.26	22.1876
64.32	19.5716	63.3	22.1693
64.36	19.5695	63.34	22.1517
64.4	19.5674	63.38	22.1337
64.44	19.5657	63.42	22.1165
64.48	19.5639	63.46	22.0989
64.52	19.5618	63.5	22.0813
64.56	19.5604	63.54	22.0644
64.6	19.5586	63.58	22.0482
64.63	19.5569	63.62	22.0317
64.67	19.5551	63.66	22.0155
64.71	19.5537	63.7	21.9997
64.75	19.5523	63.74	21.9838
64.79	19.5506	63.78	21.968
64.83	19.5491	63.81	21.9522
64.87	19.547	63.86	21.936
64.9	19.5456	63.9	21.9212
64.94	19.5446	63.94	21.9078
64.98	19.5428	63.98	21.8945
65.02	19.5414	64.02	21.8811
65.06	19.54	64.06	21.8677
65.1	19.5386	64.1	21.854
65.14	19.5375	64.14	21.8406
65.18	19.5365	64.18	21.8272
65.22	19.5354	64.22	21.8139
65.26	19.5344	64.26	21.8005
65.29	19.5333	64.3	21.7889
65.33	19.5323	64.34	21.7762
65.37	19.5312	64.38	21.7632
65.41	19.5305	64.42	21.7509
65.45	19.5295	64.45	21.7386
65.49	19.5288	64.49	21.7266
65.53	19.5277	64.53	21.7146
65.57	19.527	64.57	21.7027
65.6	19.526	64.61	21.6907
65.64	19.5256	64.65	21.6794
65.68	19.5249	64.69	21.6685
65.72	19.5238	64.73	21.6573
65.76	19.5231	64.77	21.6471
65.8	19.5224	64.81	21.6372
65.84	19.5214	64.85	21.6263
65.88	19.5207	64.89	21.6161
65.92	19.52	64.93	21.6055
65.96	19.5193	64.97	21.5946
66	19.5186	65.01	21.5844
66.04	19.5175	65.05	21.5739
66.07	19.5165	65.09	21.564
66.11	19.5158	65.13	21.5545
66.15	19.5151	65.17	21.5454
66.19	19.5144	65.21	21.5362
66.23	19.5137	65.25	21.5274
66.27	19.5137	65.29	21.519
66.31	19.513	65.33	21.5102
66.35	19.5126	65.37	21.501
66.39	19.5119	65.41	21.4919
66.43	19.5116	65.45	21.4827
66.47	19.5112	65.49	21.4736
66.5	19.5105	65.53	21.4648
66.54	19.5102	65.57	21.4563
66.58	19.5098	65.61	21.4483
66.62	19.5091	65.65	21.4402
66.66	19.5087	65.69	21.4321
66.7	19.5084	65.73	21.424
66.74	19.508	65.77	21.4162
66.78	19.508	65.81	21.4088
66.82	19.5077	65.85	21.4015
66.86	19.507	65.89	21.3941
66.9	19.507	65.93	21.387
66.94	19.5066	65.97	21.38
66.98	19.5063	66.01	21.3733
67.01	19.5059	66.05	21.3666
67.05	19.5059	66.09	21.3596
67.09	19.5056	66.13	21.3529
67.13	19.5049	66.17	21.3455
67.17	19.5045	66.21	21.3385
67.21	19.5042	66.25	21.3311
67.25	19.5042	66.29	21.3244
67.29	19.5038	66.33	21.3174
67.33	19.5035	66.37	21.311
67.37	19.5035	66.41	21.3047
67.41	19.5031	66.45	21.2987
67.44	19.5028	66.49	21.2924
67.48	19.5028	66.53	21.2864
67.52	19.5024	66.57	21.2808
67.56	19.5024	66.61	21.2751
67.6	19.5021	66.64	21.2695
67.64	19.5017	66.68	21.2639
67.68	19.5017	66.72	21.2586
67.72	19.5014	66.76	21.2526
67.76	19.5014	66.81	21.2473
67.8	19.501	66.85	21.242
67.84	19.5014	66.89	21.2371
67.88	19.501	66.93	21.2322
67.92	19.501	66.97	21.228
67.95	19.501	67.01	21.2234
67.99	19.501	67.04	21.2192
68.03	19.501	67.08	21.2146
68.07	19.5014	67.12	21.2104
68.11	19.5014	67.16	21.2062
68.15	19.5011	67.2	21.2019
68.19	19.5011	67.24	21.1974
68.23	19.5014	67.28	21.1931
68.27	19.5014	67.32	21.1889
68.31	19.5011	67.36	21.1847
68.35	19.5011	67.4	21.1805
68.39	19.5014	67.44	21.1766
68.43	19.5011	67.48	21.1724
68.47	19.5011	67.52	21.1681
68.51	19.5014	67.56	21.1643
68.55	19.5014	67.6	21.1601
68.59	19.5018	67.64	21.1558
68.62	19.5018	67.68	21.1516
68.66	19.5021	67.72	21.1481
68.7	19.5021	67.76	21.1439
68.74	19.5025	67.8	21.14
68.78	19.5028	67.84	21.1365
68.82	19.5028	67.88	21.1326
68.86	19.5032	67.92	21.1291
68.9	19.5035	67.96	21.1256
68.94	19.5035	68	21.1217
68.98	19.5042	68.04	21.1182
69.02	19.5042	68.08	21.1143
69.06	19.5042	68.12	21.1108
69.1	19.5042	68.16	21.1073
69.14	19.5046	68.2	21.1041
69.17	19.5042	68.24	21.1006
69.21	19.5042	68.28	21.0971
69.25	19.5046	68.32	21.0939
69.29	19.5046	68.36	21.0904
69.33	19.505	68.4	21.0876
69.37	19.505	68.44	21.084
69.41	19.5053	68.48	21.0812
69.45	19.5053	68.52	21.0781
69.49	19.5057	68.56	21.0752
69.53	19.5064	68.6	21.0724
69.57	19.5064	68.64	21.0693
69.61	19.5067	68.68	21.0664
69.65	19.5067	68.72	21.0636
69.69	19.5067	68.76	21.0605
69.73	19.5071	68.8	21.058
69.77	19.5071	68.84	21.0548
69.81	19.5078	68.88	21.052
69.85	19.5078	68.92	21.0492
69.89	19.5078	68.96	21.046
69.93	19.5085	69	21.0436
69.97	19.5085	69.04	21.0408
70	19.5085	69.08	21.0379
70.05	19.5092	69.12	21.0355
70.09	19.5092	69.16	21.0327
70.12	19.5096	69.2	21.0302
70.17	19.5096	69.24	21.0277
70.21	19.5099	69.28	21.0253
70.25	19.5099	69.32	21.0228
70.29	19.5103	69.36	21.0207
70.33	19.5103	69.4	21.0182
70.36	19.5103	69.44	21.0158
70.4	19.5106	69.48	21.0136
70.44	19.5106	69.52	21.0112
70.48	19.511	69.56	21.0091
70.52	19.511	69.6	21.0066
70.56	19.511	69.64	21.0045
70.6	19.5113	69.68	21.002
70.64	19.5117	69.72	21.0003
70.68	19.5117	69.76	20.9978
70.72	19.5117	69.8	20.9957
70.76	19.5117	69.84	20.9939
70.8	19.5117	69.88	20.9918
70.84	19.5117	69.92	20.9897
70.88	19.5117	69.96	20.988
70.92	19.5113	70	20.9858
70.96	19.5113	70.04	20.9837
71	19.5117	70.08	20.9823
71.04	19.5117	70.12	20.9806
71.08	19.5117	70.16	20.9788
71.12	19.5117	70.2	20.9767
71.16	19.5117	70.24	20.9749
71.2	19.5117	70.28	20.9732
71.24	19.512	70.32	20.9718
71.28	19.5117	70.36	20.97
71.32	19.5117	70.4	20.9686
71.36	19.512	70.44	20.9672
71.4	19.5117	70.48	20.9654
71.44	19.5117	70.52	20.964
71.48	19.5117	70.56	20.9623
71.52	19.5113	70.6	20.9608
71.56	19.5113	70.64	20.9598
71.6	19.5114	70.68	20.958
71.64	19.511	70.72	20.9566
71.68	19.511	70.76	20.9556
71.72	19.511	70.8	20.9542
71.76	19.511	70.85	20.9528
71.8	19.511	70.89	20.9513
71.84	19.5107	70.93	20.9499
71.88	19.511	70.97	20.9489
71.92	19.511	71.01	20.9475
71.96	19.511	71.05	20.9468
72	19.5114	71.09	20.9457
72.04	19.5114	71.13	20.9447
72.08	19.5117	71.17	20.9439
72.12	19.5114	71.21	20.9425
72.16	19.5117	71.25	20.9418
72.2	19.5121	71.29	20.9411
72.24	19.5117	71.33	20.9401
72.28	19.5121	71.37	20.9394
72.32	19.5121	71.41	20.938
72.36	19.5124	71.45	20.9373
72.4	19.5124	71.49	20.9362
72.44	19.5128	71.53	20.9355
72.48	19.5131	71.57	20.9351
72.52	19.5131	71.61	20.9341
72.56	19.5138	71.65	20.9334
72.6	19.5138	71.69	20.9323
72.64	19.5142	71.73	20.932
72.68	19.5142	71.77	20.9309
72.72	19.5145	71.81	20.9306
72.76	19.5149	71.85	20.9299
72.8	19.5153	71.89	20.9295
72.84	19.5153	71.93	20.9288
72.88	19.5156	71.97	20.9281
72.92	19.5156	72.01	20.9274
72.96	19.516	72.05	20.927
73	19.5163	72.09	20.9263
73.04	19.5163	72.13	20.9256
73.08	19.5167	72.18	20.9249
73.12	19.517	72.22	20.9246
73.16	19.5174	72.26	20.9239
73.2	19.5174	72.3	20.9235
73.24	19.5174	72.34	20.9224
73.28	19.5177	72.38	20.9221
73.32	19.5177	72.42	20.9214
73.36	19.5184	72.46	20.9207
73.4	19.5188	72.5	20.9203
73.44	19.5184	72.54	20.9196
73.48	19.5188	72.58	20.9193
73.52	19.5188	72.62	20.9186
73.56	19.5191	72.66	20.9182
73.6	19.5195	72.7	20.9175
73.64	19.5198	72.74	20.9172
73.68	19.5198	72.78	20.9165
73.72	19.5202	72.82	20.9161
73.76	19.5205	72.86	20.9161
73.8	19.5205	72.9	20.9157
73.84	19.5206	72.94	20.915
73.88	19.5209	72.98	20.915
73.93	19.5209	73.03	20.9147
73.97	19.5213	73.07	20.9147
74.01	19.5216	73.11	20.9143
74.05	19.522	73.15	20.914
74.09	19.522	73.19	20.9136
74.13	19.5223	73.23	20.9133
74.17	19.5223	73.27	20.9129
74.21	19.523	73.31	20.9126
74.25	19.5234	73.35	20.9126
74.29	19.5237	73.39	20.9126
74.33	19.5241	73.43	20.9119
74.37	19.5244	73.47	20.9119
74.41	19.5248	73.51	20.9118
74.45	19.5251	73.55	20.9115
74.49	19.5251	73.59	20.9111
74.53	19.5255	73.63	20.9111
74.57	19.5258	73.67	20.9108
74.61	19.5258	73.71	20.9104
74.65	19.5262	73.75	20.9104
74.69	19.5262	73.79	20.9101
74.73	19.5265	73.84	20.9101
74.77	19.5266	73.88	20.9097
74.81	19.5269	73.92	20.9097
74.85	19.5269	73.96	20.9094
74.9	19.5269	74	20.909
74.94	19.5269	74.04	20.9087
74.98	19.5273	74.08	20.9087
75.02	19.5276	74.12	20.9087
75.06	19.5273	74.16	20.9083
75.1	19.5276	74.2	20.9083
75.14	19.528	74.24	20.9083
75.18	19.528	74.28	20.908
75.22	19.5283	74.32	20.9079
75.26	19.5287	74.36	20.9079
75.3	19.529	74.41	20.9079
75.34	19.5287	74.45	20.9076
75.38	19.529	74.49	20.9076
75.42	19.5294	74.53	20.9076
75.47	19.5297	74.57	20.9076
75.51	19.5301	74.61	20.9079
75.55	19.5304	74.65	20.9079
75.59	19.5308	74.69	20.9079
75.63	19.5315	74.73	20.9083
75.67	19.5315	74.77	20.9079
75.71	19.5318	74.82	20.9083
75.75	19.5326	74.86	20.9086
75.79	19.5329	74.9	20.909
75.83	19.5336	74.94	20.909
75.87	19.534	74.98	20.9093
75.91	19.5343	75.02	20.9093
75.95	19.535	75.06	20.9097
75.99	19.5354	75.1	20.91
76.03	19.5354	75.14	20.91
76.07	19.5361	75.18	20.9104
76.11	19.5361	75.22	20.9104
76.15	19.5364	75.26	20.9107
76.19	19.5368	75.3	20.9111
76.24	19.5371	75.34	20.9114
76.28	19.5371	75.39	20.9118
76.32	19.5371	75.43	20.9118
76.36	19.5375	75.47	20.9121
76.4	19.5375	75.51	20.9125
76.44	19.5378	75.55	20.9132
76.48	19.5382	75.59	20.9135
76.52	19.5385	75.63	20.9139
76.56	19.5389	75.67	20.9142
76.6	19.5389	75.71	20.9146
76.64	19.5389	75.75	20.9146
76.69	19.5393	75.79	20.9153
76.73	19.5396	75.83	20.9156
76.77	19.5396	75.88	20.9156
76.81	19.5403	75.92	20.9163
76.85	19.5407	75.96	20.9167
76.89	19.541	76	20.9174
76.93	19.5414	76.04	20.9181
76.97	19.5414	76.08	20.9181
77.01	19.5417	76.12	20.9188
77.05	19.5421	76.16	20.9195
77.09	19.5428	76.21	20.9198
77.13	19.5428	76.25	20.9202
77.17	19.5431	76.29	20.9209
77.21	19.5435	76.33	20.9216
77.26	19.5438	76.37	20.9216
77.3	19.5442	76.41	20.9223
77.34	19.5445	76.45	20.923
77.38	19.5445	76.49	20.923
77.42	19.5452	76.53	20.9237
77.46	19.5452	76.57	20.924
77.5	19.546	76.61	20.9247
77.54	19.546	76.65	20.9247
77.58	19.5463	76.7	20.9251
77.63	19.5467	76.74	20.9258
77.67	19.547	76.78	20.9258
77.71	19.5474	76.82	20.9261
77.75	19.5481	76.86	20.9265
77.79	19.5481	76.9	20.9268
77.83	19.5488	76.94	20.9272
77.87	19.5488	76.98	20.9275
77.91	19.5491	77.02	20.9275
77.95	19.5498	77.07	20.9279
77.99	19.5502	77.11	20.9282
78.03	19.5509	77.15	20.9289
78.08	19.5509	77.19	20.9289
78.12	19.5516	77.23	20.9293
78.16	19.5519	77.27	20.93
78.2	19.5526	77.31	20.9303
78.24	19.5526	77.35	20.9303
78.28	19.5534	77.39	20.9307
78.32	19.5541	77.44	20.931
78.37	19.5544	77.48	20.931
78.41	19.5548	77.52	20.9317
78.45	19.5551	77.56	20.9317
78.49	19.5558	77.6	20.9321
78.53	19.5565	77.64	20.9324
78.57	19.5569	77.68	20.9328
78.61	19.5572	77.72	20.9331
78.65	19.5579	77.76	20.9335
78.69	19.5586	77.8	20.9342
78.73	19.5593	77.85	20.9345
78.77	19.5597	77.89	20.9349
78.82	19.56	77.93	20.9349
78.86	19.5607	77.97	20.9356
78.9	19.5611	78.01	20.9356
78.94	19.5618	78.05	20.9359
78.98	19.5622	78.1	20.9363
79.02	19.5629	78.14	20.9366
79.06	19.5632	78.18	20.937
79.1	19.5639	78.22	20.9373
79.14	19.5643	78.26	20.9377
79.19	19.5646	78.3	20.9384
79.23	19.5653	78.34	20.9391
79.27	19.5657	78.38	20.9391
79.31	19.5664	78.43	20.9398
79.35	19.5664	78.47	20.9401
79.39	19.5671	78.51	20.9408
79.43	19.5674	78.55	20.9412
79.47	19.5678	78.59	20.9415
79.51	19.5681	78.63	20.9419
79.56	19.5681	78.67	20.9422
79.6	19.5688	78.72	20.9426
79.64	19.5688	78.76	20.9429
79.68	19.5695	78.8	20.9436
79.72	19.5696	78.84	20.944
79.76	19.5696	78.88	20.944
79.8	19.5699	78.92	20.9447
79.85	19.5706	78.96	20.9454
79.89	19.571	79	20.9457
79.93	19.571	79.05	20.9461
79.97	19.5717	79.09	20.9468
80.01	19.5713	79.13	20.9471
80.05	19.5717	79.17	20.9478
80.09	19.5717	79.21	20.9485
80.13	19.5717	79.25	20.9489
80.18	19.572	79.29	20.9496
80.22	19.572	79.34	20.9499
80.26	19.572	79.38	20.9503
80.3	19.572	79.42	20.9506
80.34	19.5727	79.46	20.9517
80.38	19.5727	79.5	20.952
80.43	19.5727	79.54	20.9524
80.47	19.5727	79.58	20.9527
80.51	19.5727	79.62	20.9531
80.55	19.5727	79.67	20.9538
80.59	19.5727	79.71	20.9541
80.63	19.5731	79.75	20.9548
80.67	19.5731	79.79	20.9552
80.72	19.5727	79.83	20.9555
80.76	19.5727	79.87	20.9559
80.8	19.5727	79.92	20.9562
80.84	19.5727	79.96	20.9566
80.88	19.5727	80	20.9569
80.92	19.5727	80.04	20.9573
80.96	19.5724	80.08	20.9576
81	19.5724	80.12	20.9583
81.05	19.5724	80.16	20.959
81.09	19.572	80.21	20.9594
81.13	19.572	80.25	20.9597
81.17	19.5717	80.29	20.9601
81.21	19.572	80.33	20.9611
81.25	19.5717	80.37	20.9615
81.29	19.5717	80.41	20.9622
81.34	19.5717	80.46	20.9625
81.38	19.5717	80.5	20.9629
81.42	19.5717	80.54	20.9636
81.46	19.5717	80.58	20.9643
81.5	19.572	80.62	20.965
81.55	19.572	80.66	20.9657
81.59	19.572	80.71	20.966
81.63	19.5721	80.75	20.9667
81.67	19.5721	80.79	20.9674
81.71	19.5724	80.83	20.9682
81.75	19.5724	80.87	20.9689
81.79	19.5728	80.91	20.9692
81.83	19.5731	80.95	20.9703
81.87	19.5731	81	20.9706
81.92	19.5731	81.04	20.9713
81.96	19.5731	81.08	20.972
82	19.5738	81.12	20.9727
82.04	19.5738	81.16	20.9734
82.08	19.5738	81.2	20.9738
82.13	19.5745	81.24	20.9748
82.17	19.5745	81.28	20.9752
82.21	19.5745	81.33	20.9759
82.25	19.5749	81.37	20.9766
82.29	19.5752	81.41	20.9773
82.33	19.5756	81.45	20.978
82.37	19.5759	81.49	20.979
82.42	19.5763	81.53	20.9794
82.46	19.577	81.58	20.9804
82.5	19.577	81.62	20.9811
82.55	19.5777	81.66	20.9818
82.59	19.578	81.7	20.9825
82.63	19.5787	81.75	20.9836
82.67	19.5791	81.79	20.9843
82.71	19.5795	81.83	20.985
82.75	19.5798	81.87	20.9857
82.79	19.5802	81.91	20.9864
82.83	19.5809	81.95	20.9874
82.88	19.5812	82	20.9881
82.92	19.5819	82.04	20.9892
82.96	19.5823	82.08	20.9899
83	19.5833	82.12	20.9909
83.04	19.5837	82.16	20.9916
83.09	19.5844	82.2	20.9927
83.13	19.5847	82.24	20.9934
83.17	19.5854	82.29	20.9944
83.21	19.5861	82.33	20.9952
83.25	19.5865	82.37	20.9959
83.29	19.5875	82.41	20.9969
83.33	19.5879	82.45	20.9976
83.38	19.5886	82.49	20.9983
83.42	19.5893	82.54	20.9994
83.46	19.5897	82.58	20.9997
83.5	19.5904	82.62	21.0004
83.54	19.5907	82.66	21.0011
83.59	19.5911	82.7	21.0018
83.63	19.5918	82.75	21.0022
83.67	19.5925	82.79	21.0029
83.71	19.5928	82.83	21.0036
83.75	19.5935	82.87	21.0046
83.79	19.5942	82.91	21.0053
83.83	19.5946	82.96	21.0064
83.88	19.5953	83	21.0071
83.92	19.5956	83.04	21.0078
83.96	19.5963	83.08	21.0088
84	19.5967	83.12	21.0095
84.04	19.5974	83.16	21.0106
84.09	19.5981	83.21	21.0113
84.13	19.5981	83.25	21.0116
84.17	19.5988	83.29	21.0127
84.21	19.5992	83.33	21.0134
84.25	19.5995	83.37	21.0137
84.3	19.5999	83.42	21.0144
84.34	19.6002	83.46	21.0148
84.38	19.6009	83.5	21.0155
84.42	19.6009	83.54	21.0158
84.46	19.6016	83.58	21.0165
84.5	19.6016	83.62	21.0169
84.55	19.6023	83.67	21.0179
84.59	19.6027	83.71	21.0186
84.63	19.603	83.75	21.019
84.67	19.6037	83.79	21.0197
84.72	19.6037	83.83	21.02
84.76	19.6041	83.87	21.0204
84.8	19.6048	83.92	21.0211
84.84	19.6051	83.96	21.0214
84.88	19.6058	84	21.0221
84.92	19.6058	84.04	21.0225
84.97	19.6062	84.09	21.0232
85.01	19.6066	84.13	21.0235
85.05	19.6069	84.17	21.0239
85.09	19.6076	84.21	21.0246
85.13	19.608	84.25	21.0249
85.18	19.6083	84.3	21.0256
85.22	19.6087	84.34	21.026
85.26	19.609	84.38	21.026
85.3	19.6097	84.42	21.0267
85.34	19.6101	84.46	21.0274
85.38	19.6104	84.5	21.0277
85.43	19.6108	84.55	21.0281
85.47	19.6111	84.59	21.0284
85.51	19.6115	84.63	21.0288
85.55	19.6118	84.67	21.0291
85.6	19.6122	84.72	21.0291
85.64	19.6125	84.76	21.0298
85.68	19.6129	84.8	21.0302
85.72	19.6136	84.84	21.0305
85.76	19.6139	84.88	21.0312
85.8	19.6143	84.92	21.0316
85.85	19.615	84.97	21.0323
85.89	19.6153	85.01	21.0326
85.93	19.6157	85.05	21.033
85.97	19.6161	85.09	21.0337
86.01	19.6161	85.13	21.0337
86.06	19.6164	85.17	21.034
86.1	19.6171	85.22	21.0347
86.14	19.6171	85.26	21.0351
86.18	19.6175	85.3	21.0354
86.22	19.6178	85.34	21.0358
86.27	19.6182	85.39	21.0361
86.31	19.6189	85.43	21.0372
86.35	19.6192	85.47	21.0375
86.39	19.6196	85.51	21.0382
86.43	19.6199	85.56	21.0389
86.48	19.6203	85.6	21.0396
86.52	19.621	85.64	21.0407
86.56	19.621	85.68	21.041
86.6	19.6217	85.72	21.0421
86.64	19.6217	85.76	21.0428
86.68	19.622	85.8	21.0435
86.73	19.6224	85.85	21.0446
86.77	19.6224	85.89	21.0453
86.81	19.6227	85.93	21.046
86.85	19.6227	85.98	21.0463
86.9	19.6231	86.02	21.0474
86.94	19.6231	86.06	21.0481
86.98	19.6231	86.1	21.0488
87.02	19.6231	86.14	21.0495
87.07	19.6231	86.18	21.0502
87.11	19.6231	86.23	21.0512
87.15	19.6231	86.27	21.0519
87.19	19.6227	86.31	21.0526
87.23	19.6231	86.35	21.0537
87.27	19.6227	86.39	21.0544
87.32	19.6231	86.44	21.0554
87.36	19.6231	86.48	21.0565
87.4	19.6231	86.52	21.0575
87.44	19.6231	86.56	21.0586
87.49	19.6231	86.61	21.0596
87.53	19.6231	86.65	21.0607
87.57	19.6231	86.69	21.0617
87.61	19.6224	86.73	21.0624
87.65	19.6224	86.77	21.0635
87.7	19.6221	86.82	21.0649
87.74	19.6214	86.86	21.0656
87.78	19.621	86.9	21.067
87.82	19.6207	86.94	21.0684
87.86	19.6199	86.98	21.0691
87.91	19.6189	87.03	21.0702
87.95	19.6182	87.07	21.0709
87.99	19.6171	87.11	21.0716
88.03	19.6164	87.15	21.0723
88.08	19.6154	87.2	21.0733
88.12	19.6147	87.24	21.074
88.16	19.6136	87.28	21.0751
88.2	19.6129	87.32	21.0761
88.24	19.6119	87.37	21.0772
88.29	19.6112	87.41	21.0779
88.33	19.6105	87.45	21.0789
88.37	19.6094	87.49	21.08
88.41	19.6091	87.53	21.0814
88.46	19.608	87.57	21.0821
88.5	19.6073	87.62	21.0831
88.54	19.6066	87.66	21.0842
88.58	19.6059	87.7	21.0852
88.62	19.6049	87.74	21.0859
88.67	19.6038	87.79	21.0866
88.71	19.6034	87.83	21.088
88.75	19.6024	87.87	21.0887
88.79	19.6017	87.91	21.0898
88.84	19.6006	87.95	21.0908
88.88	19.5996	88	21.0916
88.92	19.5989	88.04	21.0926
88.96	19.5982	88.08	21.0937
89.01	19.5978	88.12	21.0951
89.05	19.5971	88.17	21.0961
89.09	19.5964	88.21	21.0975
89.13	19.5957	88.25	21.0982
89.18	19.595	88.29	21.0993
89.22	19.5943	88.33	21.1007
89.26	19.5936	88.38	21.1017
89.3	19.5933	88.42	21.1031
89.34	19.5922	88.46	21.1042
89.38	19.5915	88.5	21.1056
89.43	19.5908	88.55	21.1066
89.47	19.5901	88.59	21.108
89.51	19.5894	88.63	21.1094
89.56	19.5891	88.67	21.1108
89.6	19.588	88.71	21.1119
89.64	19.5873	88.76	21.1133
89.68	19.5863	88.8	21.1144
89.73	19.5852	88.84	21.1154
89.77	19.5848	88.88	21.1172
89.81	19.5838	88.92	21.1182
89.85	19.5831	88.97	21.1196
89.89	19.5824	89.01	21.1207
89.94	19.5817	89.05	21.1221
89.98	19.5806	89.09	21.1231
90.02	19.5803	89.13	21.1249
90.07	19.5796	89.18	21.1259
90.11	19.5789	89.22	21.1273
90.15	19.5782	89.26	21.1287
90.19	19.5778	89.3	21.1301
90.24	19.5768	89.35	21.1315
90.28	19.5764	89.39	21.1329
[truncated: 16,962 more rows]

## Sheet: figure S2. NMR
FAI		FAI+SnF2		FAI+SnF2 85℃ 3h
Chemicalshift（ppm）	Amplitude	Chemicalshift（ppm）	Amplitude	Chemicalshift（ppm）	Amplitude
-3.83239	29.632	16.1591	5.71445	16.1756	10.4558
-3.83208	29.5388	16.1588	5.75758	16.1753	10.6774
-3.83178	29.4434	16.1584	5.81139	16.1749	10.8302
-3.83147	29.3547	16.1581	5.83478	16.1746	10.8432
-3.83117	29.273	16.1578	5.81105	16.1743	10.7011
-3.83086	29.1818	16.1575	5.74539	16.174	10.4395
-3.83056	29.0557	16.1572	5.65114	16.1737	10.1244
-3.83025	28.8767	16.1569	5.53909	16.1734	9.83428
-3.82995	28.6554	16.1566	5.42013	16.1731	9.64071
-3.82964	28.4309	16.1563	5.30972	16.1728	9.58483
-3.82934	28.2517	16.156	5.22495	16.1725	9.6545
-3.82903	28.1467	16.1557	5.17303	16.1722	9.77935
-3.82873	28.1135	16.1554	5.14178	16.1719	9.867
-3.82842	28.1178	16.1551	5.10375	16.1716	9.84949
-3.82812	28.1259	16.1548	5.03904	16.1713	9.73011
-3.82781	28.1185	16.1545	4.95241	16.171	9.58395
-3.82751	28.0969	16.1542	4.87475	16.1707	9.51159
-3.8272	28.064	16.1539	4.8375	16.1704	9.57292
-3.8269	28.0045	16.1536	4.83509	16.1701	9.73835
-3.82659	27.8914	16.1533	4.81276	16.1698	9.90165
-3.82629	27.7037	16.153	4.69578	16.1695	9.94089
-3.82598	27.4582	16.1527	4.44426	16.1691	9.79429
-3.82568	27.2129	16.1523	4.10427	16.1688	9.4989
-3.82537	27.0393	16.152	3.79968	16.1685	9.16649
-3.82507	26.9805	16.1517	3.67118	16.1682	8.91809
-3.82476	27.0135	16.1514	3.78244	16.1679	8.81689
-3.82446	27.0586	16.1511	4.06749	16.1676	8.84362
-3.82415	27.0242	16.1508	4.35515	16.1673	8.92276
-3.82385	26.8659	16.1505	4.46472	16.167	8.97678
-3.82354	26.6128	16.1502	4.31516	16.1667	8.96808
-3.82323	26.352	16.1499	3.97135	16.1664	8.90496
-3.82293	26.168	16.1496	3.60399	16.1661	8.81827
-3.82262	26.0916	16.1493	3.37636	16.1658	8.73365
-3.82232	26.0871	16.149	3.3452	16.1655	8.66156
-3.82201	26.0764	16.1487	3.43277	16.1652	8.60637
-3.82171	26.0004	16.1484	3.49245	16.1649	8.58211
-3.8214	25.8536	16.1481	3.40886	16.1646	8.60601
-3.8211	25.6805	16.1478	3.17859	16.1643	8.68031
-3.82079	25.5383	16.1475	2.90115	16.164	8.77166
-3.82049	25.4537	16.1472	2.70525	16.1637	8.8149
-3.82018	25.4087	16.1469	2.66302	16.1634	8.74496
-3.81988	25.362	16.1466	2.748	16.163	8.54238
-3.81957	25.2864	16.1462	2.86971	16.1627	8.25642
-3.81927	25.1958	16.1459	2.94127	16.1624	7.98644
-3.81896	25.1291	16.1456	2.93353	16.1621	7.8297
-3.81866	25.1206	16.1453	2.87543	16.1618	7.82572
-3.81835	25.1656	16.145	2.80986	16.1615	7.93682
-3.81805	25.2153	16.1447	2.74406	16.1612	8.0706
-3.81774	25.2101	16.1444	2.6446	16.1609	8.13727
-3.81744	25.1164	16.1441	2.47442	16.1606	8.09767
-3.81713	24.9494	16.1438	2.24086	16.1603	7.9744
-3.81683	24.7614	16.1435	2.01085	16.16	7.82692
-3.81652	24.6032	16.1432	1.87426	16.1597	7.70561
-3.81622	24.4878	16.1429	1.87876	16.1594	7.62682
-3.81591	24.3889	16.1426	1.98782	16.1591	7.57295
-3.81561	24.2645	16.1423	2.09617	16.1588	7.52097
-3.8153	24.0965	16.142	2.09218	16.1585	7.46592
-3.815	23.9085	16.1417	1.9312	16.1582	7.42648
-3.81469	23.7495	16.1414	1.66042	16.1579	7.42417
-3.81439	23.6563	16.1411	1.38525	16.1576	7.45762
-3.81408	23.6179	16.1408	1.19849	16.1573	7.49139
-3.81378	23.5723	16.1405	1.12814	16.1569	7.47302
-3.81347	23.4447	16.1401	1.12898	16.1566	7.36915
-3.81317	23.2001	16.1398	1.1301	16.1563	7.18952
-3.81286	22.8735	16.1395	1.08753	16.156	6.98992
-3.81256	22.5606	16.1392	1.01278	16.1557	6.84431
-3.81225	22.3709	16.1389	0.95266	16.1554	6.80114
-3.81195	22.3612	16.1386	0.94874	16.1551	6.85767
-3.81164	22.5032	16.1383	1.00127	16.1548	6.95442
-3.81134	22.6982	16.138	1.07198	16.1545	7.00939
-3.81103	22.8243	16.1377	1.10795	16.1542	6.95945
-3.81073	22.804	16.1374	1.07671	16.1539	6.79595
-3.81042	22.6337	16.1371	0.97881	16.1536	6.56894
-3.81012	22.3807	16.1368	0.83434	16.1533	6.36417
-3.80981	22.1289	16.1365	0.66899	16.153	6.25546
-3.80951	21.9357	16.1362	0.50232	16.1527	6.26935
-3.8092	21.8035	16.1359	0.35501	16.1524	6.37056
-3.8089	21.6939	16.1356	0.25138	16.1521	6.48092
-3.80859	21.567	16.1353	0.21529	16.1518	6.52311
-3.80829	21.4156	16.135	0.24767	16.1515	6.46136
-3.80798	21.2752	16.1347	0.3123	16.1512	6.32236
-3.80768	21.1945	16.1344	0.34	16.1508	6.17421
-3.80737	21.197	16.134	0.26683	16.1505	6.08593
-3.80707	21.2513	16.1337	0.06918	16.1502	6.08401
-3.80676	21.2821	16.1334	-0.21503	16.1499	6.13352
-3.80646	21.2117	16.1331	-0.50765	16.1496	6.16158
-3.80615	21.0106	16.1328	-0.74027	16.1493	6.10116
-3.80585	20.7201	16.1325	-0.88798	16.149	5.93504
-3.80554	20.4406	16.1322	-0.9779	16.1487	5.70987
-3.80524	20.2745	16.1319	-1.04986	16.1484	5.50325
-3.80493	20.2708	16.1316	-1.12121	16.1481	5.37849
-3.80463	20.3979	16.1313	-1.1658	16.1478	5.3433
-3.80432	20.5593	16.131	-1.14364	16.1475	5.34757
-3.80402	20.6519	16.1307	-1.0434	16.1472	5.32168
-3.80371	20.6194	16.1304	-0.91204	16.1469	5.22181
-3.80341	20.4751	16.1301	-0.83518	16.1466	5.05977
-3.8031	20.2915	16.1298	-0.88531	16.1463	4.8919
-3.8028	20.1459	16.1295	-1.07174	16.146	4.77819
-3.80249	20.0784	16.1292	-1.33008	16.1457	4.74205
-3.80218	20.0739	16.1289	-1.56394	16.1454	4.75976
-3.80188	20.0781	16.1286	-1.70755	16.1451	4.78446
-3.80157	20.0378	16.1283	-1.76314	16.1447	4.78661
-3.80127	19.9295	16.1279	-1.78935	16.1444	4.77795
-3.80096	19.7697	16.1276	-1.84882	16.1441	4.80022
-3.80066	19.5988	16.1273	-1.96184	16.1438	4.88588
-3.80035	19.4561	16.127	-2.09385	16.1435	5.02076
-3.80005	19.3646	16.1267	-2.19096	16.1432	5.13949
-3.79974	19.3223	16.1264	-2.22533	16.1429	5.16158
-3.79944	19.3162	16.1261	-2.21897	16.1426	5.0422
-3.79913	19.32	16.1258	-2.22269	16.1423	4.80455
-3.79883	19.3051	16.1255	-2.27044	16.142	4.53203
-3.79852	19.2395	16.1252	-2.35497	16.1417	4.31804
-3.79822	19.1	16.1249	-2.43785	16.1414	4.21314
-3.79791	18.8844	16.1246	-2.49321	16.1411	4.20251
-3.79761	18.6241	16.1243	-2.53733	16.1408	4.22639
-3.7973	18.3745	16.124	-2.62299	16.1405	4.22851
-3.797	18.1963	16.1237	-2.79208	16.1402	4.19516
-3.79669	18.1176	16.1234	-3.02417	16.1399	4.15754
-3.79639	18.1157	16.1231	-3.23465	16.1396	4.15739
-3.79608	18.1237	16.1228	-3.31837	16.1393	4.20335
-3.79578	18.073	16.1225	-3.22852	16.139	4.2553
-3.79547	17.9304	16.1222	-3.01934	16.1386	4.24359
-3.79517	17.7239	16.1218	-2.82413	16.1383	4.11938
-3.79486	17.5229	16.1215	-2.77793	16.138	3.89144
-3.79456	17.3932	16.1212	-2.92867	16.1377	3.62542
-3.79425	17.3565	16.1209	-3.2127	16.1374	3.40753
-3.79395	17.3744	16.1206	-3.49622	16.1371	3.292
-3.79364	17.3789	16.1203	-3.66697	16.1368	3.27318
-3.79334	17.3243	16.12	-3.69696	16.1365	3.29636
-3.79303	17.2178	16.1197	-3.65225	16.1362	3.29747
-3.79273	17.1139	16.1194	-3.63182	16.1359	3.24565
-3.79242	17.0727	16.1191	-3.69751	16.1356	3.15206
-3.79212	17.1142	16.1188	-3.83659	16.1353	3.05052
-3.79181	17.1927	16.1185	-3.99031	16.135	2.96895
-3.79151	17.2239	16.1182	-4.10555	16.1347	2.91105
-3.7912	17.134	16.1179	-4.17537	16.1344	2.86694
-3.7909	16.9064	16.1176	-4.23714	16.1341	2.83806
-3.79059	16.5917	16.1173	-4.31915	16.1338	2.84979
-3.79029	16.274	16.117	-4.41535	16.1335	2.93619
-3.78998	16.0239	16.1167	-4.47564	16.1332	3.10714
-3.78968	15.8619	16.1164	-4.45198	16.1329	3.32324
-3.78937	15.7606	16.1161	-4.3495	16.1325	3.49989
-3.78907	15.6709	16.1157	-4.23619	16.1322	3.55293
-3.78876	15.5656	16.1154	-4.20749	16.1319	3.44685
-3.78846	15.4466	16.1151	-4.32194	16.1316	3.22448
-3.78815	15.3435	16.1148	-4.55934	16.1313	2.97867
-3.78785	15.2795	16.1145	-4.83284	16.131	2.80177
-3.78754	15.2589	16.1142	-5.04877	16.1307	2.73006
-3.78724	15.2621	16.1139	-5.16958	16.1304	2.72966
-3.78693	15.262	16.1136	-5.23	16.1301	2.73414
-3.78663	15.2416	16.1133	-5.3056	16.1298	2.69632
-3.78632	15.1972	16.113	-5.44831	16.1295	2.62306
-3.78602	15.1324	16.1127	-5.64661	16.1292	2.5637
-3.78571	15.0473	16.1124	-5.83234	16.1289	2.55671
-3.78541	14.9419	16.1121	-5.93509	16.1286	2.5879
-3.7851	14.818	16.1118	-5.93608	16.1283	2.58267
-3.7848	14.6902	16.1115	-5.88027	16.128	2.45482
-3.78449	14.5795	16.1112	-5.8447	16.1277	2.16831
-3.78419	14.4975	16.1109	-5.88161	16.1274	1.77519
-3.78388	14.4346	16.1105	-5.98326	16.1271	1.39393
-3.78358	14.3633	16.1103	-6.09326	16.1268	1.14078
-3.78327	14.2524	16.1099	-6.14806	16.1264	1.06269
-3.78297	14.0983	16.1096	-6.13062	16.1261	1.11345
-3.78266	13.926	16.1093	-6.0776	16.1258	1.1949
-3.78236	13.7782	16.109	-6.05572	16.1255	1.22774
-3.78205	13.6853	16.1087	-6.11543	16.1252	1.20759
-3.78175	13.639	16.1084	-6.25671	16.1249	1.19651
-3.78144	13.5995	16.1081	-6.43588	16.1246	1.27058
-3.78113	13.5227	16.1078	-6.59243	16.1243	1.44961
-3.78083	13.3944	16.1075	-6.69126	16.124	1.66969
-3.78052	13.2465	16.1072	-6.73765	16.1237	1.8179
-3.78022	13.1304	16.1069	-6.77049	16.1234	1.80394
-3.77991	13.0809	16.1066	-6.83487	16.1231	1.62197
-3.77961	13.0847	16.1063	-6.95696	16.1228	1.35324
-3.7793	13.0825	16.106	-7.132	16.1225	1.11481
-3.779	13.0157	16.1057	-7.32943	16.1222	0.98433
-3.77869	12.8667	16.1054	-7.50339	16.1219	0.95631
-3.77839	12.6781	16.1051	-7.61238	16.1216	0.95685
-3.77808	12.5274	16.1048	-7.63501	16.1213	0.90503
-3.77778	12.478	16.1044	-7.57857	16.121	0.77567
-3.77747	12.5371	16.1042	-7.4838	16.1207	0.61673
-3.77717	12.6523	16.1038	-7.41181	16.1203	0.51546
-3.77686	12.7459	16.1035	-7.41973	16.12	0.53093
-3.77656	12.764	16.1032	-7.5347	16.1197	0.65048
-3.77625	12.6956	16.1029	-7.73661	16.1194	0.79321
-3.77595	12.5662	16.1026	-7.96738	16.1191	0.85874
-3.77564	12.4039	16.1023	-8.16149	16.1188	0.79115
-3.77534	12.2198	16.102	-8.27986	16.1185	0.60984
-3.77503	12.0095	16.1017	-8.32596	16.1182	0.38984
-3.77473	11.7799	16.1014	-8.33698	16.1179	0.21043
-3.77442	11.5666	16.1011	-8.35825	16.1176	0.10345
-3.77412	11.4271	16.1008	-8.41292	16.1173	0.04119
-3.77381	11.4009	16.1005	-8.49692	16.117	-0.03364
-3.77351	11.4709	16.1002	-8.58907	16.1167	-0.15834
-3.7732	11.5629	16.0999	-8.67046	16.1164	-0.31389
-3.7729	11.5819	16.0996	-8.7322	16.1161	-0.43326
-3.77259	11.4748	16.0993	-8.77265	16.1158	-0.44159
-3.77229	11.2707	16.099	-8.78319	16.1155	-0.30734
-3.77198	11.0653	16.0987	-8.74951	16.1152	-0.07209
-3.77168	10.9611	16.0983	-8.66862	16.1149	0.16775
-3.77137	11.0006	16.0981	-8.5632	16.1146	0.30604
-3.77107	11.1344	16.0977	-8.48805	16.1142	0.28011
-3.77076	11.2456	16.0974	-8.50422	16.1139	0.09941
-3.77046	11.2224	16.0971	-8.64304	16.1136	-0.1617
-3.77015	11.02	16.0968	-8.87895	16.1133	-0.40285
-3.76985	10.6834	16.0965	-9.13241	16.113	-0.54367
-3.76954	10.3142	16.0962	-9.31968	16.1127	-0.55504
-3.76924	10.0149	16.0959	-9.40071	16.1124	-0.46271
-3.76893	9.84323	16.0956	-9.4071	16.1121	-0.33005
-3.76863	9.79568	16.0953	-9.41786	16.1118	-0.22787
-3.76832	9.83398	16.095	-9.50673	16.1115	-0.21133
-3.76802	9.90126	16.0947	-9.68894	16.1112	-0.30311
-3.76771	9.9469	16.0944	-9.90824	16.1109	-0.49104
-3.76741	9.92865	16.0941	-10.074	16.1106	-0.73525
-3.7671	9.81261	16.0938	-10.1213	16.1103	-0.97596
-3.7668	9.59101	16.0935	-10.0487	16.11	-1.15669
-3.76649	9.29523	16.0932	-9.91991	16.1097	-1.24088
-3.76619	8.99549	16.0929	-9.8214	16.1094	-1.22968
-3.76588	8.77667	16.0926	-9.80956	16.1091	-1.16552
-3.76558	8.69103	16.0922	-9.88897	16.1088	-1.11207
-3.76527	8.7251	16.092	-10.0233	16.1085	-1.12492
-3.76497	8.79743	16.0916	-10.1723	16.1081	-1.22025
-3.76466	8.80647	16.0913	-10.3173	16.1078	-1.3669
-3.76436	8.69396	16.091	-10.4673	16.1075	-1.50243
-3.76405	8.48318	16.0907	-10.6387	16.1072	-1.5727
-3.76375	8.26253	16.0904	-10.8311	16.1069	-1.56821
-3.76344	8.13258	16.0901	-11.0253	16.1066	-1.53082
-3.76314	8.14095	16.0898	-11.1921	16.1063	-1.52858
-3.76283	8.25392	16.0895	-11.3143	16.106	-1.61216
-3.76253	8.38525	16.0892	-11.3909	16.1057	-1.77749
-3.76222	8.45474	16.0889	-11.427	16.1054	-1.9652
-3.76192	8.43397	16.0886	-11.4246	16.1051	-2.09871
-3.76161	8.35637	16.0883	-11.377	16.1048	-2.13067
-3.76131	8.27701	16.088	-11.2871	16.1045	-2.07372
-3.761	8.22668	16.0877	-11.1848	16.1042	-1.99046
-3.7607	8.1886	16.0874	-11.1302	16.1039	-1.95016
-3.76039	8.11874	16.0871	-11.1875	16.1036	-1.98582
-3.76008	7.98097	16.0868	-11.3814	16.1033	-2.07481
-3.75978	7.78114	16.0864	-11.673	16.1029	-2.16365
-3.75947	7.56448	16.0861	-11.9639	16.1027	-2.21317
-3.75917	7.38154	16.0858	-12.1492	16.1023	-2.23028
-3.75886	7.25866	16.0855	-12.1703	16.102	-2.26488
-3.75856	7.18686	16.0852	-12.0506	16.1017	-2.37239
-3.75825	7.13946	16.0849	-11.8794	16.1014	-2.56599
-3.75795	7.09619	16.0846	-11.7614	16.1011	-2.80027
-3.75764	7.05971	16.0843	-11.7571	16.1008	-2.99064
-3.75734	7.0419	16.084	-11.8606	16.1005	-3.06642
-3.75703	7.04459	16.0837	-12.0165	16.1002	-3.012
-3.75673	7.05161	16.0834	-12.1636	16.0999	-2.87551
-3.75642	7.03723	16.0831	-12.2719	16.0996	-2.74131
-3.75612	6.9947	16.0828	-12.3515	16.0993	-2.68045
-3.75581	6.94692	16.0825	-12.4278	16.099	-2.71842
-3.75551	6.93063	16.0822	-12.5092	16.0987	-2.82942
-3.7552	6.95948	16.0819	-12.5733	16.0984	-2.96797
-3.7549	7.00185	16.0816	-12.5821	16.0981	-3.08962
-3.75459	6.9882	16.0813	-12.5118	16.0978	-3.17498
-3.75429	6.85757	16.081	-12.3764	16.0975	-3.22794
-3.75398	6.60614	16.0807	-12.2318	16.0972	-3.25549
-3.75368	6.30359	16.0803	-12.1433	16.0968	-3.26484
-3.75337	6.05584	16.08	-12.155	16.0966	-3.25478
-3.75307	5.93674	16.0797	-12.2715	16.0962	-3.22837
-3.75276	5.93416	16.0794	-12.4639	16.0959	-3.18829
-3.75246	5.95007	16.0791	-12.6921	16.0956	-3.14042
-3.75215	5.86316	16.0788	-12.9303	16.0953	-3.08697
-3.75185	5.60992	16.0785	-13.172	16.095	-3.02675
-3.75154	5.23696	16.0782	-13.4188	16.0947	-2.96999
-3.75124	4.87857	16.0779	-13.6636	16.0944	-2.93734
-3.75093	4.67539	16.0776	-13.8813	16.0941	-2.96024
-3.75063	4.68839	16.0773	-14.0339	16.0938	-3.05949
-3.75032	4.86344	16.077	-14.0923	16.0935	-3.2239
-3.75002	5.05965	16.0767	-14.0522	16.0932	-3.41053
-3.74971	5.13947	16.0764	-13.939	16.0929	-3.56079
-3.74941	5.04378	16.0761	-13.7987	16.0926	-3.63592
-3.7491	4.81436	16.0758	-13.6757	16.0923	-3.64306
-3.7488	4.55474	16.0755	-13.6024	16.092	-3.63578
-3.74849	4.36209	16.0752	-13.5951	16.0917	-3.68022
-3.74819	4.26957	16.0749	-13.6609	16.0914	-3.81424
-3.74788	4.24302	16.0746	-13.8065	16.0911	-4.02433
-3.74758	4.22589	16.0742	-14.0312	16.0907	-4.25453
-3.74727	4.18334	16.0739	-14.3203	16.0905	-4.44312
-3.74697	4.12931	16.0736	-14.6334	16.0901	-4.55233
-3.74666	4.1054	16.0733	-14.9068	16.0898	-4.58425
-3.74636	4.13464	16.073	-15.0793	16.0895	-4.56466
-3.74605	4.19169	16.0727	-15.1221	16.0892	-4.52083
-3.74575	4.20538	16.0724	-15.0607	16.0889	-4.46938
-3.74544	4.10623	16.0721	-14.9694	16.0886	-4.41883
-3.74514	3.87958	16.0718	-14.9336	16.0883	-4.38637
-3.74483	3.59041	16.0715	-15.005	16.088	-4.39774
-3.74453	3.36005	16.0712	-15.1714	16.0877	-4.46924
-3.74422	3.29621	16.0709	-15.3623	16.0874	-4.58894
-3.74392	3.42965	16.0706	-15.4937	16.0871	-4.7107
-3.74361	3.68182	16.0703	-15.5164	16.0868	-4.78027
-3.74331	3.89419	16.07	-15.4476	16.0865	-4.77661
-3.743	3.91019	16.0697	-15.3525	16.0862	-4.73604
-3.7427	3.65521	16.0694	-15.3016	16.0859	-4.73853
-3.74239	3.1792	16.0691	-15.323	16.0856	-4.85286
-3.74209	2.63857	16.0688	-15.3929	16.0853	-5.08596
-3.74178	2.21658	16.0685	-15.4611	16.0849	-5.36423
-3.74148	2.03467	16.0681	-15.4981	16.0846	-5.57488
-3.74117	2.09626	16.0678	-15.521	16.0843	-5.63551
-3.74087	2.29404	16.0675	-15.5802	16.084	-5.55125
-3.74056	2.47467	16.0672	-15.7149	16.0837	-5.40988
-3.74026	2.52042	16.0669	-15.9093	16.0834	-5.32031
-3.73995	2.40427	16.0666	-16.0924	16.0831	-5.34405
-3.73965	2.18824	16.0663	-16.1805	16.0828	-5.45282
-3.73934	1.97315	16.066	-16.1402	16.0825	-5.56037
-3.73903	1.83321	16.0657	-16.0214	16.0822	-5.59086
-3.73873	1.77547	16.0654	-15.9337	16.0819	-5.53764
-3.73842	1.75382	16.0651	-15.9788	16.0816	-5.47044
-3.73812	1.70782	16.0648	-16.1791	16.0813	-5.48279
-3.73781	1.61555	16.0645	-16.4581	16.081	-5.62191
-3.73751	1.5081	16.0642	-16.6854	16.0807	-5.85534
-3.7372	1.44523	16.0639	-16.7597	16.0804	-6.09045
-3.7369	1.46723	16.0636	-16.6715	16.0801	-6.23706
-3.73659	1.55718	16.0633	-16.5088	16.0798	-6.26193
-3.73629	1.64426	16.063	-16.3991	16.0795	-6.19915
-3.73598	1.64643	16.0627	-16.4291	16.0792	-6.1134
-3.73568	1.52086	16.0623	-16.599	16.0788	-6.05023
-3.73537	1.29948	16.062	-16.8273	16.0785	-6.01199
-3.73507	1.07023	16.0617	-17.0099	16.0782	-5.97439
-3.73476	0.92774	16.0614	-17.0783	16.0779	-5.92707
-3.73446	0.9115	16.0611	-17.0268	16.0776	-5.89753
-3.73415	0.98234	16.0608	-16.9039	16.0773	-5.93935
-3.73385	1.03844	16.0605	-16.7753	16.077	-6.0895
-3.73354	0.98078	16.0602	-16.697	16.0767	-6.33503
-3.73324	0.76932	16.0599	-16.7058	16.0764	-6.60795
-3.73293	0.45307	16.0596	-16.8191	16.0761	-6.82187
-3.73263	0.14476	16.0593	-17.0351	16.0758	-6.91925
-3.73232	-0.04381	16.059	-17.323	16.0755	-6.89598
-3.73202	-0.06376	16.0587	-17.6195	16.0752	-6.79535
-3.73171	0.04359	16.0584	-17.8459	16.0749	-6.67263
-3.73141	0.17321	16.0581	-17.9474	16.0746	-6.5662
-3.7311	0.21922	16.0578	-17.9276	16.0743	-6.492
-3.7308	0.13759	16.0575	-17.856	16.074	-6.45135
-3.73049	-0.02941	16.0572	-17.8337	16.0737	-6.44607
-3.73019	-0.18517	16.0569	-17.9296	16.0734	-6.4765
-3.72988	-0.24094	16.0566	-18.1428	16.0731	-6.52778
-3.72958	-0.17529	16.0562	-18.408	16.0727	-6.56659
-3.72927	-0.04993	16.0559	-18.6499	16.0724	-6.55475
-3.72897	0.02849	16.0556	-18.8387	16.0721	-6.4791
-3.72866	-0.02568	16.0553	-19.0022	16.0718	-6.376
-3.72836	-0.22634	16.055	-19.1872	16.0715	-6.32054
-3.72805	-0.50746	16.0547	-19.3942	16.0712	-6.38727
-3.72775	-0.76919	16.0544	-19.5493	16.0709	-6.59994
-3.72744	-0.93795	16.0541	-19.5421	16.0706	-6.91183
-3.72714	-1.00603	16.0538	-19.3146	16.0703	-7.2293
-3.72683	-1.0241	16.0535	-18.9335	16.07	-7.46431
-3.72653	-1.05198	16.0532	-18.5791	16.0697	-7.58458
-3.72622	-1.11209	16.0529	-18.4541	16.0694	-7.62206
-3.72592	-1.17725	16.0526	-18.6556	16.0691	-7.63962
-3.72561	-1.20254	16.0523	-19.101	16.0688	-7.68744
-3.72531	-1.17453	16.052	-19.5711	16.0685	-7.76735
-3.725	-1.13913	16.0517	-19.8341	16.0682	-7.84813
-3.7247	-1.17545	16.0514	-19.787	16.0679	-7.8947
-3.72439	-1.34253	16.0511	-19.5075	16.0676	-7.90145
-3.72409	-1.62314	16.0508	-19.1956	16.0673	-7.89041
-3.72378	-1.92051	16.0505	-19.0436	16.067	-7.89331
-3.72348	-2.11144	16.0501	-19.1226	16.0666	-7.92318
-3.72317	-2.12576	16.0498	-19.3624	16.0663	-7.97085
-3.72287	-1.99414	16.0495	-19.6199	16.066	-8.01746
-3.72256	-1.8385	16.0492	-19.7861	16.0657	-8.05652
-3.72226	-1.79101	16.0489	-19.8451	16.0654	-8.09718
-3.72195	-1.91312	16.0486	-19.858	16.0651	-8.14944
-3.72165	-2.15471	16.0483	-19.8961	16.0648	-8.20419
-3.72134	-2.39036	16.048	-19.9814	16.0645	-8.23224
-3.72104	-2.50109	16.0477	-20.0817	16.0642	-8.20686
-3.72073	-2.45592	16.0474	-20.1546	16.0639	-8.13145
-3.72043	-2.32658	16.0471	-20.1942	16.0636	-8.05095
-3.72012	-2.24268	16.0468	-20.2402	16.0633	-8.02165
-3.71982	-2.30191	16.0465	-20.3404	16.063	-8.07175
-3.71951	-2.51103	16.0462	-20.501	16.0627	-8.17495
-3.71921	-2.7831	16.0459	-20.675	16.0624	-8.26255
-3.7189	-2.99315	16.0456	-20.795	16.0621	-8.2753
-3.7186	-3.05761	16.0453	-20.8295	16.0618	-8.20697
-3.71829	-2.97574	16.045	-20.8086	16.0615	-8.1142
-3.71798	-2.82275	16.0447	-20.8015	16.0612	-8.07446
-3.71768	-2.70327	16.0444	-20.8594	16.0608	-8.12605
-3.71737	-2.69036	16.044	-20.9731	16.0605	-8.24071
-3.71707	-2.79839	16.0437	-21.0847	16.0602	-8.34446
-3.71676	-2.99335	16.0434	-21.1389	16.0599	-8.38082
-3.71646	-3.2097	16.0431	-21.1321	16.0596	-8.35932
-3.71615	-3.40085	16.0428	-21.1176	16.0593	-8.34931
-3.71585	-3.5431	16.0425	-21.1547	16.059	-8.42306
-3.71554	-3.63142	16.0422	-21.2504	16.0587	-8.58886
-3.71524	-3.67545	16.0419	-21.3393	16.0584	-8.77263
-3.71493	-3.68276	16.0416	-21.3329	16.0581	-8.8677
-3.71463	-3.66598	16.0413	-21.2	16.0578	-8.81561
-3.71432	-3.63401	16.041	-21.0105	16.0575	-8.66286
-3.71402	-3.60409	16.0407	-20.9028	16.0572	-8.53992
-3.71371	-3.59496	16.0404	-20.988	16.0569	-8.57441
-3.71341	-3.6302	16.0401	-21.2609	16.0566	-8.8066
-3.7131	-3.73004	16.0398	-21.5863	16.0563	-9.15609
-3.7128	-3.90273	16.0395	-21.7835	16.056	-9.47898
-3.71249	-4.13196	16.0392	-21.7458	16.0557	-9.66758
-3.71219	-4.37716	16.0389	-21.5173	16.0554	-9.71976
-3.71188	-4.57553	16.0386	-21.2646	16.0551	-9.72622
-3.71158	-4.67313	16.0383	-21.1634	16.0547	-9.79255
-3.71127	-4.65056	16.0379	-21.2858	16.0544	-9.9519
-3.71097	-4.54435	16.0376	-21.5596	16.0541	-10.139
-3.71066	-4.43162	16.0373	-21.8346	16.0538	-10.2435
-3.71036	-4.39991	16.037	-21.9934	16.0535	-10.1965
-3.71005	-4.49661	16.0367	-22.0292	16.0532	-10.0308
-3.70975	-4.70686	16.0364	-22.0311	16.0529	-9.85756
-3.70944	-4.96699	16.0361	-22.1004	16.0526	-9.78268
-3.70914	-5.1996	16.0358	-22.2619	16.0523	-9.82918
-3.70883	-5.35796	16.0355	-22.4456	16.052	-9.92367
-3.70853	-5.44024	16.0352	-22.5464	16.0517	-9.95742
-3.70822	-5.4751	16.0349	-22.5112	16.0514	-9.88026
-3.70792	-5.49076	16.0346	-22.3851	16.0511	-9.74339
-3.70761	-5.49476	16.0343	-22.2762	16.0508	-9.67215
-3.70731	-5.48548	16.034	-22.2726	16.0505	-9.77214
-3.707	-5.47215	16.0337	-22.3746	16.0502	-10.0458
-3.7067	-5.4917	16.0334	-22.4984	16.0499	-10.3811
-3.70639	-5.59194	16.0331	-22.5467	16.0496	-10.6162
-3.70609	-5.79261	16.0328	-22.4841	16.0493	-10.6402
-3.70578	-6.05121	16.0325	-22.3656	16.049	-10.4603
-3.70548	-6.27334	16.0322	-22.2914	16.0486	-10.1919
-3.70517	-6.36055	16.0318	-22.3264	16.0483	-9.98555
-3.70487	-6.27934	16.0315	-22.4559	16.048	-9.9418
-3.70456	-6.0931	16.0312	-22.6002	16.0477	-10.0679
-3.70426	-5.9329	16.0309	-22.6827	16.0474	-10.2923
-3.70395	-5.92122	16.0306	-22.6907	16.0471	-10.5174
-3.70365	-6.09301	16.0303	-22.6838	16.0468	-10.671
-3.70334	-6.37621	16.03	-22.7414	16.0465	-10.7236
-3.70304	-6.6427	16.0297	-22.9062	16.0462	-10.6858
-3.70273	-6.79487	16.0294	-23.1495	16.0459	-10.5885
-3.70243	-6.82753	16.0291	-23.4023	16.0456	-10.4718
-3.70212	-6.82628	16.0288	-23.6087	16.0453	-10.3795
-3.70182	-6.89394	16.0285	-23.7572	16.045	-10.3499
-3.70151	-7.07358	16.0282	-23.8726	16.0447	-10.395
-3.70121	-7.31409	16.0279	-23.9729	16.0444	-10.4879
-3.7009	-7.50553	16.0276	-24.0411	16.0441	-10.5654
-3.7006	-7.56456	16.0273	-24.0406	16.0438	-10.5638
-3.70029	-7.49223	16.027	-23.9589	16.0435	-10.4628
-3.69999	-7.37434	16.0267	-23.8416	16.0432	-10.3089
-3.69968	-7.31388	16.0264	-23.7775	16.0429	-10.1955
-3.69938	-7.35182	16.0261	-23.8368	16.0425	-10.2081
-3.69907	-7.43345	16.0257	-24.0109	16.0422	-10.3672
-3.69877	-7.45042	16.0254	-24.2068	16.0419	-10.6151
-3.69846	-7.32867	16.0251	-24.3083	16.0416	-10.8525
-3.69816	-7.09773	16.0248	-24.2684	16.0413	-11.0071
-3.69785	-6.8879	16.0245	-24.1542	16.041	-11.0786
-3.69755	-6.854	16.0242	-24.1098	16.0407	-11.1339
-3.69724	-7.07316	16.0239	-24.2512	16.0404	-11.2484
-3.69694	-7.48562	16.0236	-24.5702	16.0401	-11.4437
-3.69663	-7.92056	16.0233	-24.9226	16.0398	-11.6657
-3.69632	-8.19187	16.023	-25.1124	16.0395	-11.8183
-3.69602	-8.20126	16.0227	-25.0286	16.0392	-11.8301
-3.69571	-7.99217	16.0224	-24.7262	16.0389	-11.707
-3.69541	-7.7159	16.0221	-24.4057	16.0386	-11.5281
-3.6951	-7.54203	16.0218	-24.2922	16.0383	-11.3951
-3.6948	-7.56306	16.0215	-24.4992	16.038	-11.3669
-3.69449	-7.75644	16.0212	-24.9668	16.0377	-11.4331
-3.69419	-8.01236	16.0209	-25.5085	16.0374	-11.5304
-3.69388	-8.20931	16.0206	-25.9295	16.0371	-11.5982
-3.69358	-8.28498	16.0203	-26.134	16.0368	-11.6153
-3.69327	-8.26265	16.02	-26.1539	16.0364	-11.6032
-3.69297	-8.22345	16.0196	-26.093	16.0361	-11.5936
-3.69266	-8.24858	16.0193	-26.0373	16.0358	-11.5949
-3.69236	-8.3711	16.019	-26.0029	16.0355	-11.583
-3.69205	-8.55649	16.0187	-25.9461	16.0352	-11.5335
-3.69175	-8.73179	16.0184	-25.8248	16.0349	-11.4551
-3.69144	-8.83077	16.0181	-25.646	16.0346	-11.4025
-3.69114	-8.83335	16.0178	-25.4703	16.0343	-11.4442
-3.69083	-8.77681	16.0175	-25.3669	16.034	-11.6105
-3.69053	-8.72896	16.0172	-25.362	16.0337	-11.8629
-3.69022	-8.75091	16.0169	-25.4193	16.0334	-12.103
-3.68992	-8.86055	16.0166	-25.4728	16.0331	-12.227
-3.68961	-9.02686	16.0163	-25.4768	16.0328	-12.1901
-3.68931	-9.19273	16.016	-25.4423	16.0325	-12.0331
-3.689	-9.31263	16.0157	-25.4276	16.0322	-11.8526
-3.6887	-9.38192	16.0154	-25.4941	16.0319	-11.7449
-3.68839	-9.43952	16.0151	-25.6626	16.0316	-11.7478
-3.68809	-9.54332	16.0148	-25.8975	16.0313	-11.8294
-3.68778	-9.72905	16.0145	-26.134	16.031	-11.9211
-3.68748	-9.98444	16.0142	-26.3195	16.0307	-11.971
-3.68717	-10.2512	16.0139	-26.4451	16.0303	-11.9791
-3.68687	-10.4511	16.0135	-26.5434	16.03	-11.9892
-3.68656	-10.5288	16.0132	-26.6593	16.0297	-12.0518
-3.68626	-10.4779	16.0129	-26.8123	16.0294	-12.1819
-3.68595	-10.3427	16.0126	-26.9796	16.0291	-12.3443
-3.68565	-10.1972	16.0123	-27.1032	16.0288	-12.4767
-3.68534	-10.1116	16.012	-27.1246	16.0285	-12.5274
-3.68504	-10.1273	16.0117	-27.0191	16.0282	-12.4885
-3.68473	-10.2443	16.0114	-26.8195	16.0279	-12.3993
-3.68443	-10.4295	16.0111	-26.6074	16.0276	-12.3232
-3.68412	-10.6314	16.0108	-26.48	16.0273	-12.3157
-3.68382	-10.7956	16.0105	-26.5039	16.027	-12.4022
-3.68351	-10.8832	16.0102	-26.6778	16.0267	-12.5732
-3.68321	-10.8827	16.0099	-26.9272	16.0264	-12.7966
-3.6829	-10.8138	16.0096	-27.1402	16.0261	-13.0314
-3.6826	-10.7234	16.0093	-27.2304	16.0258	-13.2402
-3.68229	-10.6648	16.009	-27.1857	16.0255	-13.3946
-3.68199	-10.6732	16.0087	-27.0819	16.0252	-13.4771
-3.68168	-10.7492	16.0084	-27.0353	16.0249	-13.488
-3.68138	-10.8613	16.0081	-27.1264	16.0246	-13.4431
-3.68107	-10.967	16.0078	-27.3415	16.0242	-13.3658
-3.68077	-11.0392	16.0074	-27.5748	16.0239	-13.2779
-3.68046	-11.0838	16.0071	-27.6931	16.0236	-13.1886
-3.68016	-11.13	16.0068	-27.6267	16.0233	-13.0932
-3.67985	-11.2042	16.0065	-27.4244	16.023	-12.9882
-3.67955	-11.3064	16.0062	-27.2286	16.0227	-12.8851
-3.67924	-11.4104	16.0059	-27.1857	16.0224	-12.8192
-3.67894	-11.4834	16.0056	-27.3502	16.0221	-12.8337
-3.67863	-11.5198	16.0053	-27.6478	16.0218	-12.9514
-3.67833	-11.5527	16.005	-27.9233	16.0215	-13.1551
-3.67802	-11.6371	16.0047	-28.0453	16.0212	-13.3805
-3.67772	-11.8093	16.0044	-27.9899	16.0209	-13.5511
-3.67741	-12.055	16.0041	-27.8501	16.0206	-13.6162
-3.67711	-12.3069	16.0038	-27.7671	16.0203	-13.5821
-3.6768	-12.4792	16.0035	-27.8282	16.02	-13.5092
-3.6765	-12.5181	16.0032	-28.0093	16.0197	-13.4747
-3.67619	-12.4305	16.0029	-28.1954	16.0194	-13.5263
-3.67589	-12.2797	16.0026	-28.265	16.0191	-13.6547
-3.67558	-12.1427	16.0023	-28.1672	16.0188	-13.8029
-3.67527	-12.0686	16.002	-27.9511	16.0185	-13.9061
-3.67497	-12.0589	16.0016	-27.7219	16.0181	-13.9314
-3.67466	-12.083	16.0013	-27.5723	16.0178	-13.8964
-3.67436	-12.1139	16.001	-27.5328	16.0175	-13.8492
-3.67405	-12.1533	16.0007	-27.5792	16.0172	-13.8386
-3.67375	-12.2266	16.0004	-27.6752	16.0169	-13.8835
-3.67344	-12.3563	16.0001	-27.8087	16.0166	-13.9734
-3.67314	-12.5334	15.9998	-27.9957	16.0163	-14.0842
-3.67283	-12.7144	15.9995	-28.2474	16.016	-14.2025
-3.67253	-12.8401	15.9992	-28.5352	16.0157	-14.3269
-3.67222	-12.8749	15.9989	-28.7934	16.0154	-14.4555
-3.67192	-12.8226	15.9986	-28.9537	16.0151	-14.5701
-3.67161	-12.725	15.9983	-28.9909	16.0148	-14.6372
-3.67131	-12.6338	15.998	-28.9378	16.0145	-14.6289
-3.671	-12.5814	15.9977	-28.8607	16.0142	-14.5539
-3.6707	-12.5757	15.9974	-28.8127	16.0139	-14.4602
-3.67039	-12.6049	15.9971	-28.8061	16.0136	-14.4117
-3.67009	-12.6593	15.9968	-28.8204	16.0133	-14.4437
-3.66978	-12.7399	15.9965	-28.8385	16.013	-14.5324
-3.66948	-12.85	15.9962	-28.8742	16.0127	-14.6033
-3.66917	-12.986	15.9959	-28.9618	16.0124	-14.5813
-3.66887	-13.1281	15.9955	-29.1163	16.012	-14.4431
-3.66856	-13.2487	15.9952	-29.3007	16.0117	-14.2413
-3.66826	-13.3296	15.9949	-29.4331	16.0114	-14.075
-3.66795	-13.3732	15.9946	-29.4381	16.0111	-14.0247
-3.66765	-13.4043	15.9943	-29.3087	16.0108	-14.104
-3.66734	-13.4508	15.994	-29.1239	16.0105	-14.2512
-3.66704	-13.5291	15.9937	-29.0086	16.0102	-14.3814
-3.66673	-13.6343	15.9934	-29.0522	16.0099	-14.4478
-3.66643	-13.7482	15.9931	-29.2527	16.0096	-14.4724
-3.66612	-13.8521	15.9928	-29.5182	16.0093	-14.5245
-3.66582	-13.9362	15.9925	-29.7309	16.009	-14.6606
-3.66551	-13.9964	15.9922	-29.828	16.0087	-14.8732
-3.66521	-14.0297	15.9919	-29.8343	16.0084	-15.0951
-3.6649	-14.0288	15.9916	-29.8306	16.0081	-15.2447
-3.6646	-13.9906	15.9913	-29.8857	16.0078	-15.2875
-3.66429	-13.9268	15.991	-30.0019	16.0075	-15.2582
-3.66399	-13.8668	15.9907	-30.1223	16.0072	-15.2294
-3.66368	-13.8492	15.9904	-30.1829	16.0069	-15.2515
-3.66338	-13.8991	15.9901	-30.1694	16.0066	-15.3107
-3.66307	-14.012	15.9898	-30.1308	16.0063	-15.3443
-3.66277	-14.1527	15.9894	-30.1355	16.0059	-15.2987
-3.66246	-14.2766	15.9891	-30.2136	16.0056	-15.1823
-3.66216	-14.3554	15.9888	-30.3286	16.0053	-15.0725
-3.66185	-14.3975	15.9885	-30.4098	16.005	-15.0656
-3.66155	-14.4409	15.9882	-30.4116	16.0047	-15.2035
-3.66124	-14.5262	15.9879	-30.3553	16.0044	-15.44
-3.66094	-14.6682	15.9876	-30.3174	16.0041	-15.6712
-3.66063	-14.8428	15.9873	-30.367	16.0038	-15.8054
-3.66033	-15.0008	15.987	-30.5096	16.0035	-15.8254
-3.66002	-15.0986	15.9867	-30.6792	16.0032	-15.7878
-3.65972	-15.1257	15.9864	-30.7902	16.0029	-15.7656
-3.65941	-15.1157	15.9861	-30.8006	16.0026	-15.7822
-3.65911	-15.1288	15.9858	-30.7433	16.0023	-15.7884
-3.6588	-15.2188	15.9855	-30.6891	16.002	-15.7105
-3.6585	-15.3986	15.9852	-30.6801	16.0017	-15.5231
-3.65819	-15.6317	15.9849	-30.6855	16.0014	-15.288
-3.65789	-15.8426	15.9846	-30.6277	16.0011	-15.1232
-3.65758	-15.9557	15.9843	-30.4579	16.0008	-15.114
-3.65728	-15.9278	15.984	-30.2248	16.0005	-15.2431
-3.65697	-15.7716	15.9837	-30.0677	16.0002	-15.3919
-3.65667	-15.5528	15.9833	-30.1303	15.9998	-15.4285
-3.65636	-15.3591	15.983	-30.4455	15.9995	-15.3117
-3.65606	-15.2628	15.9827	-30.8852	15.9992	-15.1365
-3.65575	-15.29	15.9824	-31.2171	15.9989	-15.074
-3.65545	-15.4159	15.9821	-31.247	15.9986	-15.2451
-3.65514	-15.5848	15.9818	-30.9495	15.9983	-15.6181
-3.65484	-15.7451	15.9815	-30.4995	15.998	-16.0098
-3.65453	-15.8742	15.9812	-30.1715	15.9977	-16.1993
-3.65422	-15.984	15.9809	-30.1729	15.9974	-16.0776
-3.65392	-16.0998	15.9806	-30.5192	15.9971	-15.7259
-3.65361	-16.232	15.9803	-31.0252	15.9968	-15.3744
-3.65331	-16.3653	15.98	-31.4276	15.9965	-15.2523
-3.653	-16.4639	15.9797	-31.5443	15.9962	-15.45
-3.6527	-16.5017	15.9794	-31.3715	15.9959	-15.8717
-3.65239	-16.4828	15.9791	-31.0701	15.9956	-16.3129
-3.65209	-16.4437	15.9788	-30.8485	15.9953	-16.5982
-3.65178	-16.4329	15.9785	-30.8344	15.995	-16.6809
-3.65148	-16.4786	15.9781	-31.0143	15.9947	-16.6424
-3.65117	-16.576	15.9779	-31.2641	15.9944	-16.6043
-3.65087	-16.694	15.9775	-31.4476	15.994	-16.6256
-3.65056	-16.8032	15.9772	-31.4962	15.9937	-16.668
-3.65026	-16.8961	15.9769	-31.4407	15.9934	-16.647
-3.64995	-16.9843	15.9766	-31.3694	15.9931	-16.5183
-3.64965	-17.0757	15.9763	-31.3642	15.9928	-16.3317
-3.64934	-17.1505	15.976	-31.4537	15.9925	-16.2013
-3.64904	-17.1641	15.9757	-31.6095	15.9922	-16.2235
-3.64873	-17.078	15.9754	-31.7751	15.9919	-16.3993
-3.64843	-16.8978	15.9751	-31.903	15.9916	-16.6277
-3.64812	-16.6939	15.9748	-31.976	15.9913	-16.7696
-3.64782	-16.5688	15.9745	-32.0036	15.991	-16.7383
-3.64751	-16.6023	15.9742	-32.0086	15.9907	-16.5528
-3.64721	-16.7946	15.9739	-32.0117	15.9904	-16.3154
-3.6469	-17.0564	15.9736	-32.025	15.9901	-16.1435
-3.6466	-17.2615	15.9733	-32.051	15.9898	-16.1022
-3.64629	-17.3217	15.973	-32.0857	15.9895	-16.1876
-3.64599	-17.2435	15.9727	-32.1243	15.9892	-16.3508
-3.64568	-17.1226	15.9724	-32.1685	15.9889	-16.5491
-3.64538	-17.0806	15.972	-32.2294	15.9886	-16.7636
-3.64507	-17.1826	15.9718	-32.3248	15.9883	-16.9876
-3.64477	-17.3899	15.9714	-32.4633	15.9879	-17.202
-3.64446	-17.5838	15.9711	-32.6305	15.9876	-17.3633
-3.64416	-17.6415	15.9708	-32.7847	15.9873	-17.4283
-3.64385	-17.5128	15.9705	-32.8758	15.987	-17.3883
-3.64355	-17.2573	15.9702	-32.8794	15.9867	-17.2852
-3.64324	-17.0089	15.9699	-32.8206	15.9864	-17.1905
-3.64294	-16.9021	15.9696	-32.7708	15.9861	-17.164
-3.64263	-17.0033	15.9693	-32.8057	15.9858	-17.2131
-3.64233	-17.2845	15.969	-32.9541	15.9855	-17.2994
-3.64202	-17.6505	15.9687	-33.1709	15.9852	-17.3671
-3.64172	-17.9934	15.9684	-33.3588	15.9849	-17.387
-3.64141	-18.2398	15.9681	-33.432	15.9846	-17.3676
-3.64111	-18.3662	15.9678	-33.3778	15.9843	-17.3344
-3.6408	-18.3859	15.9675	-33.269	15.984	-17.297
-3.6405	-18.324	15.9672	-33.2197	15.9837	-17.2352
-3.64019	-18.2055	15.9669	-33.3035	15.9834	-17.1162
-3.63989	-18.0527	15.9666	-33.4957	15.9831	-16.9361
-3.63958	-17.893	15.9663	-33.683	15.9828	-16.7377
-3.63928	-17.7587	15.9659	-33.7375	15.9825	-16.5995
-3.63897	-17.6797	15.9657	-33.6076	15.9822	-16.5843
-3.63867	-17.6726	15.9653	-33.3638	15.9818	-16.6986
-3.63836	-17.7364	15.965	-33.162	15.9815	-16.8811
-3.63806	-17.8513	15.9647	-33.1478	15.9812	-17.0434
-3.63775	-17.9925	15.9644	-33.3659	15.9809	-17.1258
-3.63745	-18.1335	15.9641	-33.7272	15.9806	-17.1322
-3.63714	-18.2499	15.9638	-34.0626	15.9803	-17.1244
-3.63684	-18.3219	15.9635	-34.2166	15.98	-17.1718
-3.63653	-18.3412	15.9632	-34.1318	15.9797	-17.3066
-3.63623	-18.3213	15.9629	-33.8674	15.9794	-17.5002
-3.63592	-18.3013	15.9626	-33.5523	15.9791	-17.6869
-3.63562	-18.3328	15.9623	-33.3104	15.9788	-17.8049
-3.63531	-18.4506	15.962	-33.2052	15.9785	-17.832
-3.63501	-18.6486	15.9617	-33.2297	15.9782	-17.7922
-3.6347	-18.8675	15.9614	-33.3354	15.9779	-17.7375
-3.6344	-19.0233	15.9611	-33.4697	15.9776	-17.7205
-3.63409	-19.0553	15.9608	-33.5953	15.9773	-17.7727
-3.63379	-18.9698	15.9605	-33.6899	15.977	-17.8992
-3.63348	-18.8469	15.9602	-33.7397	15.9766	-18.0774
-3.63317	-18.7987	15.9598	-33.7405	15.9764	-18.263
-3.63287	-18.9034	15.9596	-33.7056	15.976	-18.3983
-3.63256	-19.1511	15.9592	-33.6727	15.9757	-18.4287
-3.63226	-19.4385	15.9589	-33.6874	15.9754	-18.3314
-3.63195	-19.6268	15.9586	-33.7783	15.9751	-18.1341
-3.63165	-19.6159	15.9583	-33.9305	15.9748	-17.9114
-3.63134	-19.4062	15.958	-34.0895	15.9745	-17.7531
-3.63104	-19.1011	15.9577	-34.1913	15.9742	-17.7167
-3.63073	-18.8524	15.9574	-34.2023	15.9739	-17.7934
-3.63043	-18.7795	15.9571	-34.1433	15.9736	-17.9117
-3.63012	-18.9146	15.9568	-34.0734	15.9733	-17.9845
-3.62982	-19.1945	15.9565	-34.0523	15.973	-17.9608
-3.62951	-19.5084	15.9562	-34.0984	15.9727	-17.8581
-3.62921	-19.7546	15.9559	-34.1791	15.9724	-17.7472
-3.6289	-19.8812	15.9556	-34.2369	15.9721	-17.7017
-3.6286	-19.8915	15.9553	-34.2323	15.9718	-17.751
-3.62829	-19.8164	15.955	-34.1736	15.9715	-17.8629
-3.62799	-19.6926	15.9547	-34.112	15.9712	-17.9695
-3.62768	-19.5461	15.9544	-34.1053	15.9709	-18.0129
-3.62738	-19.4039	15.9541	-34.1808	15.9705	-17.9804
-3.62707	-19.3055	15.9537	-34.319	15.9703	-17.9043
-3.62677	-19.2943	15.9534	-34.4666	15.9699	-17.8339
-3.62646	-19.3963	15.9531	-34.572	15.9696	-17.8051
-3.62616	-19.5967	15.9528	-34.6108	15.9693	-17.8264
-3.62585	-19.8365	15.9525	-34.5905	15.969	-17.8854
-3.62555	-20.0404	15.9522	-34.5391	15.9687	-17.9668
-3.62524	-20.1591	15.9519	-34.4834	15.9684	-18.0602
-3.62494	-20.1955	15.9516	-34.4408	15.9681	-18.1585
-3.62463	-20.1995	15.9513	-34.4228	15.9678	-18.2481
-3.62433	-20.2254	15.951	-34.4404	15.9675	-18.3116
-3.62402	-20.2916	15.9507	-34.5046	15.9672	-18.3376
-3.62372	-20.3659	15.9504	-34.6124	15.9669	-18.3339
-3.62341	-20.3905	15.9501	-34.7398	15.9666	-18.3266
-3.62311	-20.3349	15.9498	-34.8464	15.9663	-18.3401
-3.6228	-20.2292	15.9495	-34.8956	15.966	-18.3784
-3.6225	-20.152	15.9492	-34.8866	15.9657	-18.4201
-3.62219	-20.1834	15.9489	-34.8595	15.9654	-18.4393
-3.62189	-20.3444	15.9486	-34.8811	15.9651	-18.432
-3.62158	-20.5765	15.9483	-35.0002	15.9648	-18.4329
-3.62128	-20.7781	15.948	-35.2062	15.9644	-18.4944
-3.62097	-20.8687	15.9476	-35.4253	15.9642	-18.6452
-3.62067	-20.8427	15.9473	-35.5511	15.9638	-18.859
-3.62036	-20.7727	15.947	-35.509	15.9635	-19.055
-3.62006	-20.7529	15.9467	-35.3054	15.9632	-19.145
-3.61975	-20.8359	15.9464	-35.0355	15.9629	-19.0899
-3.61945	-20.9992	15.9461	-34.8386	15.9626	-18.9311
-3.61914	-21.1697	15.9458	-34.8203	15.9623	-18.7686
-3.61884	-21.286	15.9455	-34.9936	15.962	-18.6997
-3.61853	-21.3442	15.9452	-35.2681	15.9617	-18.7574
-3.61823	-21.3942	15.9449	-35.5018	15.9614	-18.8972
-3.61792	-21.486	15.9446	-35.5823	15.9611	-19.0301
-3.61762	-21.6116	15.9443	-35.4921	15.9608	-19.0877
-3.61731	-21.6965	15.944	-35.3156	15.9605	-19.0661
-3.61701	-21.6514	15.9437	-35.1863	15.9602	-19.0187
-3.6167	-21.4464	15.9434	-35.2063	15.9599	-19.0126
-3.6164	-21.1567	15.9431	-35.3844	15.9596	-19.0759
-3.61609	-20.9265	15.9428	-35.6387	15.9593	-19.1774
-3.61579	-20.8762	15.9425	-35.853	15.959	-19.2536
-3.61548	-21.0199	15.9422	-35.9528	15.9587	-19.2556
-3.61518	-21.2493	15.9419	-35.9496	15.9583	-19.1833
-3.61487	-21.4083	15.9415	-35.9267	15.9581	-19.0832
-3.61457	-21.4031	15.9412	-35.9719	15.9577	-19.0156
-3.61426	-21.2705	15.9409	-36.1116	15.9574	-19.0148
-3.61396	-21.1475	15.9406	-36.2917	15.9571	-19.0757
-3.61365	-21.1688	15.9403	-36.4158	15.9568	-19.1644
-3.61335	-21.3611	15.94	-36.4222	15.9565	-19.2499
-3.61304	-21.6218	15.9397	-36.3374	15.9562	-19.3189
-3.61274	-21.7947	15.9394	-36.2678	15.9559	-19.3755
-3.61243	-21.7903	15.9391	-36.3277	15.9556	-19.427
-3.61212	-21.657	15.9388	-36.5571	15.9553	-19.47
-3.61182	-21.547	15.9385	-36.879	15.955	-19.4957
-3.61151	-21.598	15.9382	-37.1388	15.9547	-19.5019
-3.61121	-21.8237	15.9379	-37.1975	15.9544	-19.5044
-3.6109	-22.0939	15.9376	-37.0193	15.9541	-19.5283
-3.6106	-22.2286	15.9373	-36.6987	15.9538	-19.5914
-3.61029	-22.135	15.937	-36.4062	15.9535	-19.6855
-3.60999	-21.8872	15.9367	-36.2868	15.9532	-19.778
-3.60968	-21.6817	15.9364	-36.3827	15.9529	-19.8274
-3.60938	-21.7011	15.936	-36.6175	15.9526	-19.8091
-3.60907	-21.9809	15.9358	-36.8581	15.9522	-19.7318
-3.60877	-22.38	15.9354	-36.9909	15.9519	-19.6318
-3.60846	-22.6804	15.9351	-36.9763	15.9516	-19.5544
-3.60816	-22.7387	15.9348	-36.8462	15.9513	-19.5286
-3.60785	-22.5835	15.9345	-36.6619	15.951	-19.5578
-3.60755	-22.3857	15.9342	-36.473	15.9507	-19.6187
-3.60724	-22.3273	15.9339	-36.3112	15.9504	-19.6734
-3.60694	-22.465	15.9336	-36.2045	15.9501	-19.6843
-3.60663	-22.6932	15.9333	-36.192	15.9498	-19.6303
-3.60633	-22.8281	15.933	-36.3088	15.9495	-19.5192
-3.60602	-22.7484	15.9327	-36.5503	15.9492	-19.3904
-3.60572	-22.4868	15.9324	-36.8438	15.9489	-19.3096
-3.60541	-22.2039	15.9321	-37.0716	15.9486	-19.3406
-3.60511	-22.0693	15.9318	-37.1344	15.9483	-19.5178
-3.6048	-22.141	15.9315	-37.0214	15.948	-19.8171
-3.6045	-22.33	15.9312	-36.8318	15.9477	-20.1625
-3.60419	-22.478	15.9309	-36.7174	15.9474	-20.4535
-3.60389	-22.4792	15.9306	-36.782	15.9471	-20.6172
-3.60358	-22.3565	15.9303	-37.0007	15.9468	-20.6366
-3.60328	-22.2361	15.9299	-37.2283	15.9465	-20.5539
-3.60297	-22.2435	15.9297	-37.2919	15.9461	-20.4335
-3.60267	-22.4104	15.9293	-37.1127	15.9458	-20.3196
-3.60236	-22.6545	15.929	-36.7689	15.9455	-20.2168
-3.60206	-22.8498	15.9287	-36.4534	15.9452	-20.1015
-3.60175	-22.9247	15.9284	-36.3501	15.9449	-19.9612
-3.60145	-22.9072	15.9281	-36.5154	15.9446	-19.8235
-3.60114	-22.8905	15.9278	-36.8449	15.9443	-19.7448
-3.60084	-22.9413	15.9275	-37.1472	15.944	-19.7784
-3.60053	-23.0407	15.9272	-37.2766	15.9437	-19.9273
-3.60023	-23.0941	15.9269	-37.2193	15.9434	-20.1368
-3.59992	-23.0136	15.9266	-37.0892	15.9431	-20.3187
-3.59962	-22.7962	15.9263	-37.0311	15.9428	-20.4123
-3.59931	-22.5423	15.926	-37.115	15.9425	-20.4172
-3.59901	-22.3865	15.9257	-37.2913	15.9422	-20.3874
-3.5987	-22.4046	15.9254	-37.4455	15.9419	-20.3932
-3.5984	-22.5527	15.9251	-37.492	15.9416	-20.4638
-3.59809	-22.7023	15.9248	-37.4447	15.9413	-20.5728
-3.59779	-22.7322	15.9245	-37.3978	15.941	-20.6601
-3.59748	-22.6187	15.9242	-37.4467	15.9407	-20.6838
-3.59718	-22.452	15.9238	-37.6047	15.9404	-20.6466
-3.59687	-22.3704	15.9236	-37.7848	15.94	-20.5995
-3.59657	-22.4665	15.9232	-37.8674	15.9397	-20.6002
-3.59626	-22.7207	15.9229	-37.7855	15.9394	-20.6646
-3.59596	-23.0244	15.9226	-37.5774	15.9391	-20.762
-3.59565	-23.2533	15.9223	-37.3558	15.9388	-20.8382
-3.59535	-23.3442	15.922	-37.2231	15.9385	-20.8539
-3.59504	-23.3202	15.9217	-37.2016	15.9382	-20.8198
-3.59474	-23.2588	15.9214	-37.2305	15.9379	-20.7839
-3.59443	-23.2285	15.9211	-37.2308	15.9376	-20.8006
-3.59413	-23.2534	15.9208	-37.1796	15.9373	-20.886
-3.59382	-23.3197	15.9205	-37.1339	15.937	-21.0086
-3.59352	-23.4098	15.9202	-37.1802	15.9367	-21.1085
-3.59321	-23.5277	15.9199	-37.3516	15.9364	-21.1199
-3.59291	-23.6868	15.9196	-37.5834	15.9361	-21.0129
-3.5926	-23.8797	15.9193	-37.7498	15.9358	-20.7981
-3.5923	-24.0559	15.919	-37.7578	15.9355	-20.5199
-3.59199	-24.1362	15.9187	-37.6251	15.9352	-20.2435
-3.59169	-24.0631	15.9184	-37.482	15.9349	-20.0433
-3.59138	-23.847	15.9181	-37.4823	15.9346	-19.9835
-3.59108	-23.5772	15.9177	-37.6877	15.9343	-20.0984
-3.59077	-23.3777	15.9175	-38.0152	15.9339	-20.3623
-3.59046	-23.342	15.9171	-38.2847	15.9336	-20.6888
-3.59016	-23.4798	15.9168	-38.3414	15.9333	-20.9556
-3.58985	-23.7171	15.9165	-38.1627	15.933	-21.0538
-3.58955	-23.9402	15.9162	-37.8748	15.9327	-20.9521
-3.58924	-24.0602	15.9159	-37.6645	15.9324	-20.7169
-3.58894	-24.0508	15.9156	-37.6507	15.9321	-20.4836
-3.58863	-23.9511	15.9153	-37.809	15.9318	-20.3825
-3.58833	-23.8364	15.915	-38.0059	15.9315	-20.4643
-3.58802	-23.7779	15.9147	-38.1062	15.9312	-20.6776
-3.58772	-23.8156	15.9144	-38.0809	15.9309	-20.9021
-3.58741	-23.9474	15.9141	-38.0307	15.9306	-21.0307
-3.58711	-24.1331	15.9138	-38.1062	15.9303	-21.0296
-3.5868	-24.3064	15.9135	-38.3895	15.93	-20.9518
-3.5865	-24.3968	15.9132	-38.8204	15.9297	-20.8891
-3.58619	-24.3562	15.9129	-39.2236	15.9294	-20.9031
-3.58589	-24.1881	15.9126	-39.4198	15.9291	-20.9854
-3.58558	-23.954	15.9123	-39.3381	15.9288	-21.0747
-3.58528	-23.7569	15.9119	-39.0546	15.9284	-21.108
-3.58497	-23.6936	15.9116	-38.7379	15.9282	-21.0724
-3.58467	-23.8035	15.9113	-38.5373	15.9278	-21.0159
-3.58436	-24.0458	15.911	-38.4984	15.9275	-21.0071
-3.58406	-24.3203	15.9107	-38.5562	15.9272	-21.0836
-3.58375	-24.5213	15.9104	-38.6033	15.9269	-21.2267
-3.58345	-24.5929	15.9101	-38.5754	15.9266	-21.376
-3.58314	-24.5526	15.9098	-38.4945	15.9263	-21.4786
-3.58284	-24.4665	15.9095	-38.4427	15.926	-21.5283
-3.58253	-24.4013	15.9092	-38.4964	15.9257	-21.5627
-3.58223	-24.3833	15.9089	-38.6639	15.9254	-21.6287
-3.58192	-24.3906	15.9086	-38.8793	15.9251	-21.7347
-3.58162	-24.3823	15.9083	-39.044	15.9248	-21.8389
-3.58131	-24.3336	15.908	-39.0848	15.9245	-21.8773
-3.58101	-24.2564	15.9077	-38.9923	15.9242	-21.8128
-3.5807	-24.1909	15.9074	-38.8171	15.9239	-21.6674
-3.5804	-24.1766	15.9071	-38.6382	15.9236	-21.5125
-3.58009	-24.2329	15.9068	-38.5265	15.9233	-21.4212
-3.57979	-24.3526	15.9065	-38.5217	15.923	-21.4168
-3.57948	-24.5176	15.9062	-38.63	15.9227	-21.4575
-3.57918	-24.7061	15.9058	-38.8264	15.9223	-21.473
-3.57887	-24.8971	15.9055	-39.0598	15.9221	-21.4161
-3.57857	-25.0619	15.9052	-39.2638	15.9217	-21.3067
-3.57826	-25.1646	15.9049	-39.3773	15.9214	-21.2229
-3.57796	-25.1737	15.9046	-39.3709	15.9211	-21.2488
-3.57765	-25.0867	15.9043	-39.2713	15.9208	-21.4124
-3.57735	-24.9404	15.904	-39.154	15.9205	-21.6612
-3.57704	-24.8023	15.9037	-39.1082	15.9202	-21.8873
-3.57674	-24.737	15.9034	-39.1826	15.9199	-21.9927
-3.57643	-24.773	15.9031	-39.3526	15.9196	-21.9511
-3.57613	-24.8947	15.9028	-39.5262	15.9193	-21.8226
-3.57582	-25.0561	15.9025	-39.5968	15.919	-21.7159
-3.57552	-25.217	15.9022	-39.5074	15.9187	-21.7199
-3.57521	-25.3642	15.9019	-39.2869	15.9184	-21.8516
-3.57491	-25.5048	15.9016	-39.0359	15.9181	-22.0504
-3.5746	-25.6414	15.9013	-38.871	15.9178	-22.2188
-3.5743	-25.7537	15.901	-38.8616	15.9175	-22.2851
-3.57399	-25.8023	15.9007	-39.0004	15.9172	-22.2386
-3.57369	-25.7623	15.9004	-39.2229	15.9169	-22.1236
-3.57338	-25.6496	15.9001	-39.4515	15.9166	-22.0009
-3.57308	-25.5233	15.8997	-39.639	15.9162	-21.9012
-3.57277	-25.4525	15.8994	-39.7783	15.916	-21.8108
-3.57247	-25.4678	15.8991	-39.8805	15.9156	-21.6988
-3.57216	-25.5403	15.8988	-39.9463	15.9153	-21.5555
-3.57186	-25.6045	15.8985	-39.9554	15.915	-21.4165
-3.57155	-25.6075	15.8982	-39.8806	15.9147	-21.3502
-3.57125	-25.5594	15.8979	-39.7214	15.9144	-21.4112
-3.57094	-25.531	15.8976	-39.5226	15.9141	-21.5965
-3.57064	-25.6058	15.8973	-39.3622	15.9138	-21.8362
-3.57033	-25.8158	15.897	-39.313	15.9135	-22.0293
-3.57003	-26.1089	15.8967	-39.4009	15.9132	-22.1052
-3.56972	-26.3711	15.8964	-39.5883	15.9129	-22.0638
-3.56941	-26.4988	15.8961	-39.7908	15.9126	-21.9762
-3.56911	-26.4575	15.8958	-39.9247	15.9123	-21.9275
-3.5688	-26.3012	15.8955	-39.9503	15.912	-21.9614
-3.5685	-26.1295	15.8952	-39.8889	15.9117	-22.0497
-3.56819	-26.0159	15.8949	-39.8067	15.9114	-22.1173
-3.56789	-25.9651	15.8946	-39.773	15.9111	-22.1022
-3.56758	-25.9211	15.8943	-39.8203	15.9108	-22.0065
-3.56728	-25.8218	15.894	-39.9289	15.9105	-21.8998
-3.56697	-25.6539	15.8936	-40.0421	15.9101	-21.868
-3.56667	-25.4685	15.8933	-40.0997	15.9098	-21.9505
-3.56636	-25.3466	15.893	-40.0763	15.9095	-22.1007
-3.56606	-25.3423	15.8927	-39.994	15.9092	-22.216
-3.56575	-25.4423	15.8924	-39.9078	15.9089	-22.2047
-3.56545	-25.5791	15.8921	-39.8747	15.9086	-22.0506
-3.56514	-25.674	15.8918	-39.9213	15.9083	-21.8329
-3.56484	-25.6876	15.8915	-40.029	15.908	-21.6761
-3.56453	-25.6358	15.8912	-40.1502	15.9077	-21.6727
-3.56423	-25.5701	15.8909	-40.2361	15.9074	-21.828
-3.56392	-25.5347	15.8906	-40.2691	15.9071	-22.0618
-3.56362	-25.5437	15.8903	-40.2694	15.9068	-22.2632
-3.56331	-25.5845	15.89	-40.2784	15.9065	-22.3601
-3.56301	-25.6462	15.8897	-40.3289	15.9062	-22.3523
-3.5627	-25.735	15.8894	-40.4178	15.9059	-22.2953
-3.5624	-25.8698	15.8891	-40.5072	15.9056	-22.2488
-3.56209	-26.0569	15.8888	-40.5483	15.9053	-22.2368
-3.56179	-26.2648	15.8885	-40.5101	15.905	-22.2403
-3.56148	-26.4301	15.8882	-40.4019	15.9047	-22.2283
-3.56118	-26.4933	15.8879	-40.2634	15.9044	-22.1932
-3.56087	-26.4356	15.8875	-40.1436	15.904	-22.1571
-3.56057	-26.2985	15.8872	-40.073	15.9037	-22.1533
-3.56026	-26.1599	15.8869	-40.0527	15.9034	-22.1912
-3.55996	-26.0889	15.8866	-40.0655	15.9031	-22.2463
-3.55965	-26.1039	15.8863	-40.0928	15.9028	-22.2801
-3.55935	-26.1718	15.886	-40.1261	15.9025	-22.2789
-3.55904	-26.2387	15.8857	-40.1631	15.9022	-22.2712
-3.55874	-26.2743	15.8854	-40.1951	15.9019	-22.3134
-3.55843	-26.295	15.8851	-40.2028	15.9016	-22.4427
-3.55813	-26.3495	15.8848	-40.1689	15.9013	-22.6364
-3.55782	-26.4783	15.8845	-40.0952	15.901	-22.8182
-3.55752	-26.6765	15.8842	-40.0193	15.9007	-22.8996
-3.55721	-26.8898	15.8839	-39.9996	15.9004	-22.8452
-3.55691	-27.0407	15.8836	-40.0825	15.9001	-22.7015
-3.5566	-27.0816	15.8833	-40.2656	15.8998	-22.5706
-3.5563	-27.0184	15.883	-40.4862	15.8995	-22.5438
-3.55599	-26.9096	15.8827	-40.648	15.8992	-22.6351
-3.55569	-26.8329	15.8824	-40.6718	15.8989	-22.7692
-3.55538	-26.8431	15.8821	-40.5412	15.8986	-22.8283
-3.55508	-26.9468	15.8818	-40.3133	15.8983	-22.7312
-3.55477	-27.1073	15.8814	-40.0886	15.8979	-22.4945
-3.55447	-27.2662	15.8811	-39.9563	15.8976	-22.2273
-3.55416	-27.3716	15.8808	-39.9532	15.8973	-22.0711
-3.55386	-27.3955	15.8805	-40.0568	15.897	-22.1177
-3.55355	-27.3346	15.8802	-40.2082	15.8967	-22.3569
-3.55325	-27.2116	15.8799	-40.3544	15.8964	-22.6863
-3.55294	-27.0643	15.8796	-40.469	15.8961	-22.9703
-3.55264	-26.9404	15.8793	-40.5524	15.8958	-23.113
-3.55233	-26.8812	15.879	-40.6127	15.8955	-23.0968
-3.55203	-26.9036	15.8787	-40.6487	15.8952	-22.9761
-3.55172	-26.988	15.8784	-40.6494	15.8949	-22.8306
-3.55142	-27.082	15.8781	-40.6056	15.8946	-22.7201
-3.55111	-27.1268	15.8778	-40.5261	15.8943	-22.6607
-3.55081	-27.0899	15.8775	-40.438	15.894	-22.6353
-3.5505	-26.9928	15.8772	-40.3719	15.8937	-22.6213
-3.5502	-26.9019	15.8769	-40.349	15.8934	-22.6132
-3.54989	-26.894	15.8766	-40.3699	15.8931	-22.6248
-3.54959	-27.0073	15.8763	-40.4231	15.8928	-22.6718
-3.54928	-27.2117	15.876	-40.4998	15.8925	-22.7514
-3.54898	-27.4248	15.8757	-40.6018	15.8922	-22.8374
-3.54867	-27.5569	15.8753	-40.7378	15.8918	-22.8957
-3.54836	-27.5622	15.875	-40.9119	15.8915	-22.9125
-3.54806	-27.4638	15.8747	-41.1079	15.8912	-22.9091
-3.54775	-27.333	15.8744	-41.292	15.8909	-22.9344
-3.54745	-27.2365	15.8741	-41.4239	15.8906	-23.0303
-3.54714	-27.1938	15.8738	-41.4694	15.8903	-23.1961
-3.54684	-27.1695	15.8735	-41.4191	15.89	-23.3731
-3.54653	-27.1049	15.8732	-41.2871	15.8897	-23.4686
-3.54623	-26.9721	15.8729	-41.1103	15.8894	-23.4146
-3.54592	-26.8023	15.8726	-40.9396	15.8891	-23.2187
-3.54562	-26.6714	15.8723	-40.8275	15.8888	-22.9768
-3.54531	-26.6516	15.872	-40.8134	15.8885	-22.8284
-3.54501	-26.7611	15.8717	-40.9055	15.8882	-22.8692
-3.5447	-26.953	15.8714	-41.0681	15.8879	-23.0862
-3.5444	-27.1449	15.8711	-41.2302	15.8876	-23.3467
-3.54409	-27.2752	15.8708	-41.3093	15.8873	-23.4707
-3.54379	-27.3409	15.8705	-41.2493	15.887	-23.3408
-3.54348	-27.3883	15.8702	-41.0522	15.8867	-22.9843
-3.54318	-27.4719	15.8698	-40.7752	15.8864	-22.5694
-3.54287	-27.6038	15.8696	-40.5065	15.886	-22.3103
-3.54257	-27.7401	15.8692	-40.3205	15.8857	-22.3399
-3.54226	-27.8119	15.8689	-40.247	15.8854	-22.624
-3.54196	-27.7806	15.8686	-40.2728	15.8851	-22.9798
-3.54165	-27.674	15.8683	-40.3627	15.8848	-23.1864
-3.54135	-27.5724	15.868	-40.4905	15.8845	-23.1175
-3.54104	-27.5572	15.8677	-40.6498	15.8842	-22.8133
-3.54074	-27.6507	15.8674	-40.8378	15.8839	-22.4445
-3.54043	-27.7987	15.8671	-41.0372	15.8836	-22.2014
-3.54013	-27.9062	15.8668	-41.2082	15.8833	-22.1775
-3.53982	-27.9019	15.8665	-41.3086	15.883	-22.3268
-3.53952	-27.7884	15.8662	-41.3234	15.8827	-22.512
-3.53921	-27.6386	15.8659	-41.2791	15.8824	-22.6061
-3.53891	-27.5413	15.8656	-41.2272	15.8821	-22.5701
-3.5386	-27.5344	15.8653	-41.204	15.8818	-22.4603
-3.5383	-27.5765	15.865	-41.199	15.8815	-22.3731
-3.53799	-27.5784	15.8647	-41.1603	15.8812	-22.3703
-3.53769	-27.4703	15.8644	-41.0401	15.8809	-22.4459
-3.53738	-27.2595	15.8641	-40.8464	15.8806	-22.5495
-3.53708	-27.0386	15.8637	-40.659	15.8803	-22.6394
-3.53677	-26.9286	15.8635	-40.5895	15.8799	-22.7153
-3.53647	-27.0042	15.8631	-40.7064	15.8796	-22.8084
-3.53616	-27.2447	15.8628	-40.9776	15.8793	-22.9366
-3.53586	-27.5447	15.8625	-41.2766	15.879	-23.0719
-3.53555	-27.7744	15.8622	-41.4549	15.8787	-23.1508
-3.53525	-27.8519	15.8619	-41.4323	15.8784	-23.1206
-3.53494	-27.7782	15.8616	-41.2485	15.8781	-22.9889
-3.53464	-27.6261	15.8613	-41.0369	15.8778	-22.8307
-3.53433	-27.4881	15.861	-40.9312	15.8775	-22.7471
-3.53403	-27.4283	15.8607	-40.9822	15.8772	-22.7978
-3.53372	-27.4651	15.8604	-41.1295	15.8769	-22.9654
-3.53342	-27.5772	15.8601	-41.2511	15.8766	-23.1694
-3.53311	-27.7312	15.8598	-41.2566	15.8763	-23.3244
-3.53281	-27.8958	15.8595	-41.1488	15.876	-23.3925
-3.5325	-28.0406	15.8592	-41.0201	15.8757	-23.3994
-3.5322	-28.1341	15.8589	-40.9812	15.8754	-23.3999
-3.53189	-28.1464	15.8586	-41.0841	15.8751	-23.426
-3.53159	-28.0676	15.8583	-41.2888	15.8748	-23.4632
-3.53128	-27.9265	15.858	-41.4983	15.8745	-23.4666
-3.53098	-27.7903	15.8576	-41.6296	15.8742	-23.403
-3.53067	-27.7344	15.8574	-41.6679	15.8738	-23.2852
-3.53037	-27.8051	15.857	-41.6682	15.8735	-23.1657
-3.53006	-27.9881	15.8567	-41.7009	15.8732	-23.1009
-3.52976	-28.2124	15.8564	-41.7977	15.8729	-23.1129
-3.52945	-28.3917	15.8561	-41.9244	15.8726	-23.1809
-3.52915	-28.4675	15.8558	-42.01	15.8723	-23.2634
-3.52884	-28.4402	15.8555	-41.9972	15.872	-23.3295
-3.52854	-28.3584	15.8552	-41.8826	15.8717	-23.3712
-3.52823	-28.286	15.8549	-41.7165	15.8714	-23.3876
-3.52793	-28.2626	15.8546	-41.5728	15.8711	-23.3625
-3.52762	-28.287	15.8543	-41.5067	15.8708	-23.2652
-3.52731	-28.3305	15.854	-41.5395	15.8705	-23.0785
-3.52701	-28.3626	15.8537	-41.6604	15.8702	-22.8378
-3.5267	-28.3714	15.8534	-41.8397	15.8699	-22.6387
-3.5264	-28.3645	15.8531	-42.0355	15.8696	-22.5926
-3.52609	-28.3546	15.8528	-42.1934	15.8693	-22.7556
-3.52579	-28.3418	15.8525	-42.2529	15.869	-23.0742
-3.52548	-28.3121	15.8522	-42.1713	15.8687	-23.4006
-3.52518	-28.2475	15.8519	-41.9553	15.8683	-23.5737
-3.52487	-28.1462	15.8515	-41.6807	15.8681	-23.5208
-3.52457	-28.0306	15.8513	-41.4644	15.8677	-23.3089
-3.52426	-27.9411	15.8509	-41.408	15.8674	-23.1055
-3.52396	-27.9178	15.8506	-41.5359	15.8671	-23.074
-3.52365	-27.9787	15.8503	-41.7741	15.8668	-23.2732
-3.52335	-28.1139	15.85	-41.9967	15.8665	-23.6226
-3.52304	-28.2861	15.8497	-42.1038	15.8662	-23.9589
-3.52274	-28.4486	15.8494	-42.0853	15.8659	-24.1394
-3.52243	-28.5562	15.8491	-42.0232	15.8656	-24.1188
-3.52213	-28.5875	15.8488	-42.0245	15.8653	-23.9562
-3.52182	-28.5468	15.8485	-42.14	15.865	-23.7539
-3.52152	-28.4643	15.8482	-42.3229	15.8647	-23.587
-3.52121	-28.3862	15.8479	-42.4594	15.8644	-23.4692
-3.52091	-28.3547	15.8476	-42.4562	15.8641	-23.3805
-3.5206	-28.3937	15.8473	-42.3107	15.8638	-23.3115
-3.5203	-28.5002	15.847	-42.119	15.8635	-23.2903
-3.51999	-28.6485	15.8467	-42.0104	15.8632	-23.3545
-3.51969	-28.8062	15.8464	-42.0589	15.8629	-23.5008
-3.51938	-28.9503	15.8461	-42.2325	15.8626	-23.6603
-3.51908	-29.0732	15.8458	-42.4233	15.8622	-23.7243
-3.51877	-29.1716	15.8454	-42.5272	15.862	-23.6216
-3.51847	-29.2328	15.8451	-42.5156	15.8616	-23.3797
-3.51816	-29.2286	15.8448	-42.4456	15.8613	-23.125
-3.51786	-29.1266	15.8445	-42.403	15.861	-23.0112
-3.51755	-28.9195	15.8442	-42.4248	15.8607	-23.1201
-3.51725	-28.6409	15.8439	-42.4676	15.8604	-23.4036
-3.51694	-28.3669	15.8436	-42.4459	15.8601	-23.7147
-3.51664	-28.1809	15.8433	-42.3143	15.8598	-23.9014
-3.51633	-28.1347	15.843	-42.1187	15.8595	-23.9017
-3.51603	-28.218	15.8427	-41.9822	15.8592	-23.7755
-3.51572	-28.3659	15.8424	-42.0167	15.8589	-23.6517
-3.51542	-28.4972	15.8421	-42.2283	15.8586	-23.6339
-3.51511	-28.5601	15.8418	-42.4947	15.8583	-23.7334
-3.51481	-28.5522	15.8415	-42.6287	15.858	-23.8746
-3.5145	-28.5111	15.8412	-42.5002	15.8577	-23.9605
-3.5142	-28.4797	15.8409	-42.13	15.8574	-23.946
-3.51389	-28.4744	15.8406	-41.6868	15.8571	-23.8643
-3.51359	-28.4833	15.8403	-41.3894	15.8568	-23.7878
-3.51328	-28.4887	15.84	-41.3728	15.8565	-23.7649
-3.51298	-28.494	15.8397	-41.6097	15.8561	-23.7832
-3.51267	-28.5283	15.8393	-41.9352	15.8559	-23.7847
-3.51237	-28.6232	15.839	-42.157	15.8555	-23.7255
-3.51206	-28.7791	15.8387	-42.1776	15.8552	-23.6154
-3.51176	-28.9462	15.8384	-42.0449	15.8549	-23.5149
-3.51145	-29.0473	15.8381	-41.9089	15.8546	-23.4833
-3.51115	-29.0259	15.8378	-41.9132	15.8543	-23.5233
-3.51084	-28.8899	15.8375	-42.1041	15.854	-23.5746
-3.51054	-28.7149	15.8372	-42.4069	15.8537	-23.5614
-3.51023	-28.6053	15.8369	-42.6905	15.8534	-23.4597
-3.50993	-28.6277	15.8366	-42.8569	15.8531	-23.3336
-3.50962	-28.7711	15.8363	-42.8993	15.8528	-23.2979
-3.50932	-28.9506	15.836	-42.8924	15.8525	-23.4362
-3.50901	-29.0632	15.8357	-42.9217	15.8522	-23.7333
-3.50871	-29.0511	15.8354	-43.0116	15.8519	-24.0694
-3.5084	-28.9345	15.8351	-43.1012	15.8516	-24.2948
-3.5081	-28.7914	15.8348	-43.0834	15.8513	-24.3279
-3.50779	-28.7047	15.8345	-42.8837	15.851	-24.2067
-3.50749	-28.7044	15.8342	-42.5196	15.8507	-24.0597
-3.50718	-28.7571	15.8339	-42.1038	15.8504	-24.0088
-3.50688	-28.7963	15.8336	-41.7848	15.85	-24.0786
-3.50657	-28.7733	15.8332	-41.6662	15.8498	-24.1804
-3.50626	-28.6957	15.8329	-41.7527	15.8494	-24.1767
-3.50596	-28.6238	15.8326	-41.9552	15.8491	-23.9886
-3.50565	-28.6341	15.8323	-42.1516	15.8488	-23.6636
-3.50535	-28.7695	15.832	-42.2633	15.8485	-23.3535
-3.50504	-29.0111	15.8317	-42.2968	15.8482	-23.2199
-3.50474	-29.2862	15.8314	-42.3308	15.8479	-23.3295
-3.50443	-29.4995	15.8311	-42.4535	15.8476	-23.6094
-3.50413	-29.5718	15.8308	-42.6938	15.8473	-23.8962
-3.50382	-29.4706	15.8305	-42.9896	15.847	-24.0371
-3.50352	-29.2203	15.8302	-43.2133	15.8467	-23.9783
-3.50321	-28.8924	15.8299	-43.2415	15.8464	-23.7858
-3.50291	-28.5904	15.8296	-43.0293	15.8461	-23.5882
-3.5026	-28.4183	15.8293	-42.6407	15.8458	-23.4962
-3.5023	-28.4388	15.829	-42.2244	15.8455	-23.5434
-3.50199	-28.645	15.8287	-41.9405	15.8452	-23.6897
-3.50169	-28.9466	15.8284	-41.8797	15.8449	-23.8649
-3.50138	-29.2027	15.8281	-42.0255	15.8446	-24.0136
-3.50108	-29.2853	15.8277	-42.2698	15.8443	-24.1122
-3.50077	-29.1466	15.8275	-42.4736	15.8439	-24.1519
-3.50047	-28.8564	15.8271	-42.5458	15.8436	-24.1165
-3.50016	-28.5686	15.8268	-42.4816	15.8433	-23.9836
-3.49986	-28.4412	15.8265	-42.3574	15.843	-23.7514
-3.49955	-28.5468	15.8262	-42.2795	15.8427	-23.4648
-3.49925	-28.8289	15.8259	-42.32	15.8424	-23.2158
-3.49894	-29.1354	15.8256	-42.4743	15.8421	-23.1047
-3.49864	-29.3108	15.8253	-42.665	15.8418	-23.1837
-3.49833	-29.2859	15.825	-42.7856	15.8415	-23.4232
-3.49803	-29.1164	15.8247	-42.7566	15.8412	-23.7276
-3.49772	-28.9351	15.8244	-42.5722	15.8409	-23.9828
-3.49742	-28.8662	15.8241	-42.3035	15.8406	-24.1181
-3.49711	-28.9483	15.8238	-42.0642	15.8403	-24.128
-3.49681	-29.1226	15.8235	-41.9516	15.84	-24.0585
-3.4965	-29.292	15.8232	-41.9978	15.8397	-23.9671
-3.4962	-29.3936	15.8229	-42.156	15.8394	-23.8916
-3.49589	-29.4408	15.8226	-42.3285	15.8391	-23.8436
-3.49559	-29.4968	15.8223	-42.4265	15.8388	-23.8248
-3.49528	-29.6046	15.822	-42.4241	15.8385	-23.8407
-3.49498	-29.7372	15.8216	-42.3726	15.8382	-23.8975
-3.49467	-29.8038	15.8214	-42.3705	15.8378	-23.9832
-3.49437	-29.7196	15.821	-42.4928	15.8375	-24.0611
-3.49406	-29.4852	15.8207	-42.7328	15.8372	-24.083
-3.49376	-29.2087	15.8204	-42.9914	15.8369	-24.0231
-3.49345	-29.0472	15.8201	-43.1244	15.8366	-23.9046
-3.49315	-29.104	15.8198	-43.0312	15.8363	-23.7914
-3.49284	-29.3472	15.8195	-42.7267	15.836	-23.7506
-3.49254	-29.6187	15.8192	-42.3481	15.8357	-23.8038
-3.49223	-29.7331	15.8189	-42.0855	15.8354	-23.9112
-3.49193	-29.6042	15.8186	-42.0739	15.8351	-23.9996
-3.49162	-29.3124	15.8183	-42.3095	15.8348	-24.0191
-3.49132	-29.0562	15.818	-42.645	15.8345	-23.9834
-3.49101	-29.0236	15.8177	-42.8715	15.8342	-23.9611
-3.49071	-29.2604	15.8174	-42.8422	15.8339	-24.0224
-3.4904	-29.6287	15.8171	-42.5586	15.8336	-24.1798
-3.4901	-29.887	15.8168	-42.1716	15.8333	-24.3669
-3.48979	-29.8437	15.8165	-41.8917	15.833	-24.4776
-3.48949	-29.4798	15.8162	-41.8687	15.8327	-24.4348
-3.48918	-28.9649	15.8159	-42.1096	15.8324	-24.2449
-3.48888	-28.5565	15.8155	-42.4829	15.8321	-23.9925
-3.48857	-28.4449	15.8153	-42.8029	15.8317	-23.7873
-3.48827	-28.6489	15.8149	-42.9317	15.8314	-23.6975
-3.48796	-29.0162	15.8146	-42.8453	15.8311	-23.7197
-3.48766	-29.3284	15.8143	-42.6247	15.8308	-23.7963
-3.48735	-29.4309	15.814	-42.3936	15.8305	-23.8666
-3.48705	-29.3085	15.8137	-42.249	15.8302	-23.9017
-3.48674	-29.072	15.8134	-42.2274	15.8299	-23.9068
-3.48644	-28.8736	15.8131	-42.3147	15.8296	-23.8944
-3.48613	-28.8143	15.8128	-42.479	15.8293	-23.8635
-3.48583	-28.9061	15.8125	-42.6913	15.829	-23.806
-3.48552	-29.0863	15.8122	-42.919	15.8287	-23.7366
-3.48522	-29.2723	15.8119	-43.1117	15.8284	-23.7048
-3.48491	-29.4022	15.8116	-43.1983	15.8281	-23.7732
-3.4846	-29.449	15.8113	-43.1191	15.8278	-23.9641
-3.4843	-29.4059	15.811	-42.8722	15.8275	-24.2211
-3.48399	-29.2765	15.8107	-42.5404	15.8272	-24.424
-3.48369	-29.0809	15.8104	-42.266	15.8269	-24.4634
-3.48338	-28.8683	15.8101	-42.1805	15.8266	-24.3218
-3.48308	-28.7175	15.8098	-42.325	15.8263	-24.1035
-3.48277	-28.7034	15.8095	-42.6168	15.826	-23.9708
-3.48247	-28.8572	15.8092	-42.8898	15.8256	-24.0319
-3.48216	-29.1323	15.8088	-42.9856	15.8253	-24.2524
-3.48186	-29.4236	15.8085	-42.8475	15.825	-24.4685
-3.48155	-29.6209	15.8082	-42.5552	15.8247	-24.497
-3.48125	-29.6763	15.8079	-42.272	15.8244	-24.2721
-3.48094	-29.6297	15.8076	-42.1509	15.8241	-23.9045
-3.48064	-29.5786	15.8073	-42.2435	15.8238	-23.6174
-3.48033	-29.6131	15.807	-42.4795	15.8235	-23.5907
-3.48003	-29.7506	15.8067	-42.7184	15.8232	-23.8302
-3.47972	-29.9289	15.8064	-42.8457	15.8229	-24.1568
-3.47942	-30.0469	15.8061	-42.841	15.8226	-24.3264
-3.47911	-30.0334	15.8058	-42.7833	15.8223	-24.2014
-3.47881	-29.8955	15.8055	-42.7908	15.822	-23.8476
-3.4785	-29.713	15.8052	-42.9365	15.8217	-23.4892
-3.4782	-29.5796	15.8049	-43.1997	15.8214	-23.3485
-3.47789	-29.5438	15.8046	-43.4793	15.8211	-23.4895
-3.47759	-29.5794	15.8043	-43.6567	15.8208	-23.7791
-3.47728	-29.608	15.804	-43.6676	15.8205	-23.9868
-3.47698	-29.5543	15.8036	-43.5337	15.8201	-23.9545
-3.47667	-29.4016	15.8034	-43.3366	15.8199	-23.7099
-3.47637	-29.2011	15.803	-43.1593	15.8195	-23.4436
-3.47606	-29.0435	15.8027	-43.0357	15.8192	-23.3682
-3.47576	-29.0043	15.8024	-42.9406	15.8189	-23.5712
-3.47545	-29.1062	15.8021	-42.8245	15.8186	-23.9556
-3.47515	-29.3084	15.8018	-42.6641	15.8183	-24.3147
-3.47484	-29.5322	15.8015	-42.4922	15.818	-24.4761
-3.47454	-29.7013	15.8012	-42.3824	15.8177	-24.4078
-3.47423	-29.7711	15.8009	-42.4052	15.8174	-24.221
-3.47393	-29.7396	15.8006	-42.576	15.8171	-24.0752
-3.47362	-29.6369	15.8003	-42.8409	15.8168	-24.0656
-3.47332	-29.5071	15.8	-43.1006	15.8165	-24.1764
-3.47301	-29.3897	15.7997	-43.261	15.8162	-24.3186
-3.47271	-29.3098	15.7994	-43.2826	15.8159	-24.4155
-3.4724	-29.2763	15.7991	-43.1925	15.8156	-24.4574
-3.4721	-29.2828	15.7988	-43.0647	15.8153	-24.4907
-3.47179	-29.318	15.7985	-42.9781	15.815	-24.5595
-3.47149	-29.3657	15.7982	-42.9759	15.8147	-24.6557
-3.47118	-29.4149	15.7979	-43.0521	15.8144	-24.7216
-3.47088	-29.4558	15.7975	-43.1615	15.814	-24.701
-3.47057	-29.4836	15.7973	-43.2456	15.8138	-24.5873
-3.47027	-29.4915	15.7969	-43.2592	15.8134	-24.4307
-3.46996	-29.477	15.7966	-43.1869	15.8131	-24.2953
-3.46966	-29.4428	15.7963	-43.0504	15.8128	-24.2053
-3.46935	-29.3996	15.796	-42.902	15.8125	-24.1357
-3.46905	-29.3658	15.7957	-42.8081	15.8122	-24.0484
-3.46874	-29.3605	15.7954	-42.8275	15.8119	-23.95
-3.46844	-29.3915	15.7951	-42.9857	15.8116	-23.9102
-3.46813	-29.4532	15.7948	-43.2588	15.8113	-24.0175
-3.46783	-29.5275	15.7945	-43.5769	15.811	-24.2961
-3.46752	-29.5947	15.7942	-43.8482	15.8107	-24.6612
-3.46722	-29.6443	15.7939	-43.9984	15.8104	-24.9449
-3.46691	-29.6783	15.7936	-44.0008	15.8101	-24.9957
-3.46661	-29.7029	15.7933	-43.8845	15.8098	-24.7821
-3.4663	-29.7216	15.793	-43.7141	15.8095	-24.4196
-3.466	-29.7279	15.7927	-43.5512	15.8092	-24.105
-3.46569	-29.7098	15.7924	-43.4273	15.8089	-23.9908
-3.46539	-29.6598	15.7921	-43.3366	15.8086	-24.0898
-3.46508	-29.5804	15.7918	-43.2554	15.8083	-24.2778
-3.46478	-29.4903	15.7914	-43.1679	15.8079	-24.3812
-3.46447	-29.4068	15.7912	-43.0794	15.8077	-24.2991
-3.46417	-29.3448	15.7908	-43.0097	15.8073	-24.065
-3.46386	-29.3137	15.7905	-42.9743	15.807	-23.8142
-3.46355	-29.3216	15.7902	-42.9719	15.8067	-23.6877
-3.46325	-29.3799	15.7899	-42.9909	15.8064	-23.7381
-3.46294	-29.5006	15.7896	-43.0297	15.8061	-23.9079
-3.46264	-29.6755	15.7893	-43.1066	15.8058	-24.0779
-3.46233	-29.8694	15.789	-43.254	15.8055	-24.15
-3.46203	-30.0209	15.7887	-43.4883	15.8052	-24.1014
-3.46172	-30.0669	15.7884	-43.7785	15.8049	-23.983
-3.46142	-29.9806	15.7881	-44.0456	15.8046	-23.8706
-3.46111	-29.7958	15.7878	-44.1923	15.8043	-23.8167
-3.46081	-29.6001	15.7875	-44.1558	15.804	-23.8327
-3.4605	-29.4983	15.7872	-43.9491	15.8037	-23.9035
-3.4602	-29.5613	15.7869	-43.657	15.8034	-24.0143
-3.45989	-29.7861	15.7866	-43.3957	15.8031	-24.1579
-3.45959	-30.095	15.7863	-43.2486	15.8028	-24.3225
-3.45928	-30.371	15.786	-43.2287	15.8025	-24.4759
-3.45898	-30.5106	15.7857	-43.2818	15.8021	-24.5694
-3.45867	-30.4621	15.7853	-43.331	15.8018	-24.5607
-3.45837	-30.2447	15.785	-43.3294	15.8015	-24.4457
-3.45806	-29.9336	15.7847	-43.2841	15.8012	-24.271
-3.45776	-29.6287	15.7844	-43.2421	15.8009	-24.1121
-3.45745	-29.4215	15.7841	-43.2502	15.8006	-24.0385
-3.45715	-29.3675	15.7838	-43.3225	15.8003	-24.0791
-3.45684	-29.4727	15.7835	-43.4303	15.8	-24.2147
-3.45654	-29.6923	15.7832	-43.5294	15.7997	-24.3952
-3.45623	-29.9465	15.7829	-43.5896	15.7994	-24.5656
-3.45593	-30.1556	15.7826	-43.6084	15.7991	-24.6847
-3.45562	-30.2674	15.7823	-43.6045	15.7988	-24.7311
-3.45532	-30.2835	15.782	-43.5899	15.7985	-24.7013
-3.45501	-30.2521	15.7817	-43.5549	15.7982	-24.6111
-3.45471	-30.2327	15.7814	-43.4728	15.7979	-24.4933
-3.4544	-30.259	15.7811	-43.3311	15.7976	-24.3919
-3.4541	-30.3191	15.7808	-43.1551	15.7973	-24.345
-3.45379	-30.364	15.7805	-43.0121	15.797	-24.3625
-3.45349	-30.3513	15.7802	-42.9853	15.7967	-24.4193
-3.45318	-30.2794	15.7799	-43.126	15.7964	-24.4693
-3.45288	-30.1928	15.7796	-43.4171	15.796	-24.4795
-3.45257	-30.1503	15.7792	-43.7674	15.7957	-24.4554
-3.45227	-30.18	15.7789	-44.044	15.7954	-24.4443
-3.45196	-30.2525	15.7786	-44.1313	15.7951	-24.4995
-3.45166	-30.3	15.7783	-43.9845	15.7948	-24.6398
-3.45135	-30.2684	15.778	-43.6533	15.7945	-24.8251
-3.45105	-30.1608	15.7777	-43.2618	15.7942	-24.9757
-3.45074	-30.0401	15.7774	-42.9529	15.7939	-25.0191
-3.45044	-29.9844	15.7771	-42.8227	15.7936	-24.936
-3.45013	-30.0218	15.7768	-42.8803	15.7933	-24.7737
-3.44983	-30.103	15.7765	-43.0465	15.793	-24.6126
-3.44952	-30.125	15.7762	-43.1981	15.7927	-24.5175
-3.44922	-30.0086	15.7759	-43.2351	15.7924	-24.4986
-3.44891	-29.7568	15.7756	-43.1282	15.7921	-24.5134
-3.44861	-29.4678	15.7753	-42.9311	15.7918	-24.4984
-3.4483	-29.2755	15.775	-42.7443	15.7915	-24.4092
-3.448	-29.2628	15.7747	-42.6557	15.7912	-24.2443
-3.44769	-29.41	15.7744	-42.6924	15.7909	-24.0379
-3.44739	-29.6089	15.7741	-42.8143	15.7906	-23.8395
-3.44708	-29.7375	15.7738	-42.9463	15.7903	-23.6965
-3.44678	-29.7399	15.7735	-43.029	15.7899	-23.6444
-3.44647	-29.6524	15.7731	-43.0506	15.7896	-23.7033
-3.44617	-29.567	15.7728	-43.0429	15.7893	-23.8689
-3.44586	-29.5602	15.7725	-43.0477	15.789	-24.1039
-3.44556	-29.6379	15.7722	-43.0846	15.7887	-24.3372
-3.44525	-29.7433	15.7719	-43.1463	15.7884	-24.4852
-3.44495	-29.8091	15.7716	-43.2164	15.7881	-24.4927
-3.44464	-29.8083	15.7713	-43.2986	15.7878	-24.3675
-3.44434	-29.7695	15.771	-43.4223	15.7875	-24.1834
-3.44403	-29.7399	15.7707	-43.6129	15.7872	-24.0436
-3.44373	-29.7365	15.7704	-43.8544	15.7869	-24.0237
-3.44342	-29.7275	15.7701	-44.0729	15.7866	-24.1326
-3.44312	-29.6637	15.7698	-44.1653	15.7863	-24.3102
-3.44281	-29.5358	15.7695	-44.0605	15.786	-24.4755
-3.4425	-29.4034	15.7692	-43.7735	15.7857	-24.5683
-3.4422	-29.3648	15.7689	-43.4091	15.7854	-24.5756
-3.44189	-29.4854	15.7686	-43.1121	15.7851	-24.5203
-3.44159	-29.7348	15.7683	-42.985	15.7848	-24.4217
-3.44128	-29.9867	15.768	-43.0393	15.7845	-24.288
-3.44098	-30.0967	15.7677	-43.2056	15.7842	-24.1247
-3.44067	-29.9999	15.7674	-43.3919	15.7838	-23.9627
-3.44037	-29.7633	15.767	-43.5515	15.7835	-23.8716
-3.44006	-29.5503	15.7667	-43.7017	15.7832	-23.9245
-3.43976	-29.5133	15.7664	-43.8857	15.7829	-24.148
-3.43945	-29.6898	15.7661	-44.1108	15.7826	-24.4795
-3.43915	-29.9755	15.7658	-44.3151	15.7823	-24.7816
-3.43884	-30.1931	15.7655	-44.3965	15.782	-24.911
-3.43854	-30.2142	15.7652	-44.2849	15.7817	-24.8011
-3.43823	-30.0496	15.7649	-44.0027	15.7814	-24.4978
-3.43793	-29.8382	15.7646	-43.6657	15.7811	-24.1298
-3.43762	-29.7537	15.7643	-43.4168	15.7808	-23.8269
-3.43732	-29.8842	15.764	-43.3348	15.7805	-23.651
-3.43701	-30.1717	15.7637	-43.3892	15.7802	-23.5787
-3.43671	-30.4552	15.7634	-43.4721	15.7799	-23.5492
-3.4364	-30.5769	15.7631	-43.4823	15.7796	-23.5298
-3.4361	-30.4884	15.7628	-43.4073	15.7793	-23.5438
-3.43579	-30.2719	15.7625	-43.3279	15.779	-23.6428
-3.43549	-30.0753	15.7622	-43.355	15.7787	-23.8481
-3.43518	-30.0071	15.7619	-43.5355	15.7784	-24.1113
-3.43488	-30.0627	15.7615	-43.8013	15.7781	-24.3365
-3.43457	-30.1348	15.7613	-44.0053	15.7777	-24.4423
-3.43427	-30.1013	15.7609	-44.0148	15.7774	-24.4209
-3.43396	-29.914	15.7606	-43.8049	15.7771	-24.3455
-3.43366	-29.6437	15.7603	-43.4781	15.7768	-24.3139
-3.43335	-29.4385	15.76	-43.2028	15.7765	-24.3795
-3.43305	-29.4296	15.7597	-43.1108	15.7762	-24.5141
-3.43274	-29.6456	15.7594	-43.2221	15.7759	-24.6377
-3.43244	-29.9929	15.7591	-43.4467	15.7756	-24.6831
-3.43213	-30.3098	15.7588	-43.657	15.7753	-24.6452
-3.43183	-30.4568	15.7585	-43.7698	15.775	-24.5773
-3.43152	-30.3939	15.7582	-43.7895	15.7747	-24.5385
-3.43122	-30.1943	15.7579	-43.7873	15.7744	-24.5396
-3.43091	-29.9944	15.7576	-43.8349	15.7741	-24.5382
-3.43061	-29.9144	15.7573	-43.9553	15.7738	-24.4802
-3.4303	-29.9996	15.757	-44.1106	15.7735	-24.3586
-3.43	-30.206	15.7567	-44.2359	15.7732	-24.2313
-3.42969	-30.4387	15.7564	-44.2842	15.7729	-24.1825
-3.42939	-30.6093	15.7561	-44.2483	15.7726	-24.2532
-3.42908	-30.6813	15.7558	-44.1508	15.7723	-24.4058
-3.42878	-30.6766	15.7554	-44.0195	15.772	-24.5472
-3.42847	-30.6494	15.7552	-43.8698	15.7716	-24.6026
-3.42817	-30.644	15.7548	-43.7116	15.7713	-24.5794
-3.42786	-30.6654	15.7545	-43.565	15.771	-24.5627
-3.42756	-30.6806	15.7542	-43.4693	15.7707	-24.6459
-3.42725	-30.6454	15.7539	-43.4671	15.7704	-24.847
-3.42695	-30.5372	15.7536	-43.5774	15.7701	-25.0755
-3.42664	-30.3793	15.7533	-43.7732	15.7698	-25.1914
-3.42634	-30.2297	15.753	-43.9879	15.7695	-25.1046
-3.42603	-30.1494	15.7527	-44.1441	15.7692	-24.8528
-3.42573	-30.1711	15.7524	-44.1924	15.7689	-24.5857
-3.42542	-30.2742	15.7521	-44.1308	15.7686	-24.4673
-3.42512	-30.4035	15.7518	-43.9973	15.7683	-24.5662
-3.42481	-30.4985	15.7515	-43.8473	15.768	-24.8056
-3.42451	-30.5334	15.7512	-43.7225	15.7677	-25.0192
-3.4242	-30.5285	15.7509	-43.6416	15.7674	-25.0651
-3.4239	-30.5365	15.7506	-43.6015	15.7671	-24.9209
-3.42359	-30.6007	15.7503	-43.59	15.7668	-24.6888
-3.42329	-30.7235	15.75	-43.5965	15.7665	-24.5199
-3.42298	-30.8566	15.7497	-43.6152	15.7662	-24.5067
-3.42268	-30.9254	15.7493	-43.6447	15.7659	-24.63
-3.42237	-30.8705	15.7491	-43.6873	15.7655	-24.7854
-3.42207	-30.6884	15.7487	-43.7454	15.7652	-24.8632
-3.42176	-30.4366	15.7484	-43.8162	15.7649	-24.8216
-3.42145	-30.2081	15.7481	-43.8844	15.7646	-24.6976
-3.42115	-30.0893	15.7478	-43.921	15.7643	-24.5642
-3.42084	-30.1153	15.7475	-43.8957	15.764	-24.4718
-3.42054	-30.2591	15.7472	-43.7975	15.7637	-24.4196
-3.42023	-30.4509	15.7469	-43.6531	15.7634	-24.3791
-3.41993	-30.6169	15.7466	-43.527	15.7631	-24.3315
-3.41962	-30.7154	15.7463	-43.4922	15.7628	-24.2927
-3.41932	-30.7531	15.746	-43.5898	15.7625	-24.2985
-3.41901	-30.7715	15.7457	-43.7966	15.7622	-24.3676
-3.41871	-30.812	15.7454	-44.0315	15.7619	-24.4809
-3.4184	-30.8927	15.7451	-44.1953	15.7616	-24.5929
-3.4181	-30.9874	15.7448	-44.225	15.7613	-24.6663
-3.41779	-31.0469	15.7445	-44.1267	15.761	-24.6979
-3.41749	-31.0265	15.7442	-43.9674	15.7607	-24.7121
-3.41718	-30.9169	15.7439	-43.8259	15.7604	-24.7276
-3.41688	-30.7525	15.7436	-43.7458	15.76	-24.7308
-3.41657	-30.5941	15.7432	-43.7161	15.7598	-24.6803
-3.41627	-30.4946	15.743	-43.692	15.7594	-24.5442
-3.41596	-30.4642	15.7426	-43.6387	15.7591	-24.3416
-3.41566	-30.4693	15.7423	-43.565	15.7588	-24.1442
-3.41535	-30.4544	15.742	-43.5146	15.7585	-24.0395
-3.41505	-30.3848	15.7417	-43.5348	15.7582	-24.0726
-3.41474	-30.2776	15.7414	-43.6313	15.7579	-24.2136
-3.41444	-30.2	15.7411	-43.7577	15.7576	-24.3759
-3.41413	-30.227	15.7408	-43.8402	15.7573	-24.4723
-3.41383	-30.3933	15.7405	-43.8242	15.757	-24.4697
-3.41352	-30.6598	15.7402	-43.7111	15.7567	-24.3981
-3.41322	-30.9256	15.7399	-43.5586	15.7564	-24.3212
-3.41291	-31.0843	15.7396	-43.4463	15.7561	-24.283
-3.41261	-31.0844	15.7393	-43.4283	15.7558	-24.2848
-3.4123	-30.9593	15.739	-43.4998	15.7555	-24.2983
-3.412	-30.8055	15.7387	-43.6022	15.7552	-24.3037
-3.41169	-30.72	15.7384	-43.6548	15.7549	-24.3114
-3.41139	-30.7454	15.7381	-43.5976	15.7546	-24.3513
-3.41108	-30.8422	15.7378	-43.4264	15.7543	-24.4346
-3.41078	-30.9301	15.7375	-43.1965	15.7539	-24.5294
-3.41047	-30.9389	15.7371	-43.0002	15.7537	-24.5742
-3.41017	-30.8644	15.7368	-42.9278	15.7533	-24.5219
-3.40986	-30.7629	15.7365	-43.0249	15.753	-24.3831
-3.40956	-30.7096	15.7362	-43.2681	15.7527	-24.2286
-3.40925	-30.7387	15.7359	-43.5711	15.7524	-24.1448
-3.40895	-30.8182	15.7356	-43.8217	15.7521	-24.1738
-3.40864	-30.8809	15.7353	-43.9353	15.7518	-24.2835
-3.40834	-30.8673	15.735	-43.8967	15.7515	-24.3924
-3.40803	-30.7838	15.7347	-43.7639	15.7512	-24.4283
-3.40773	-30.6973	15.7344	-43.6326	15.7509	-24.379
-3.40742	-30.6857	15.7341	-43.5738	15.7506	-24.2936
-3.40712	-30.7707	15.7338	-43.5908	15.7503	-24.2357
-3.40681	-30.8937	15.7335	-43.6229	15.75	-24.2294
-3.40651	-30.9461	15.7332	-43.5959	15.7497	-24.2395
-3.4062	-30.8326	15.7329	-43.4905	15.7494	-24.205
-3.4059	-30.5518	15.7326	-43.3701	15.7491	-24.0988
-3.40559	-30.1954	15.7323	-43.3498	15.7488	-23.961
-3.40529	-29.9055	15.732	-43.515	15.7485	-23.8827
-3.40498	-29.7864	15.7317	-43.846	15.7482	-23.9415
-3.40468	-29.8441	15.7314	-44.206	15.7478	-24.1463
-3.40437	-29.987	15.731	-44.4066	15.7476	-24.4242
-3.40407	-30.0871	15.7307	-44.3171	15.7472	-24.6678
-3.40376	-30.0762	15.7304	-43.9485	15.7469	-24.801
-3.40346	-29.9763	15.7301	-43.4574	15.7466	-24.82
-3.40315	-29.8923	15.7298	-43.0599	15.7463	-24.7802
-3.40285	-29.9237	15.7295	-42.9143	15.746	-24.7437
-3.40254	-30.0929	15.7292	-43.0381	15.7457	-24.7347
-3.40224	-30.3236	15.7289	-43.3115	15.7454	-24.732
-3.40193	-30.4846	15.7286	-43.5585	15.7451	-24.7008
-3.40163	-30.4761	15.7283	-43.6509	15.7448	-24.6358
-3.40132	-30.2941	15.728	-43.5713	15.7445	-24.5702
-3.40102	-30.0374	15.7277	-43.4062	15.7442	-24.5475
-3.40071	-29.8521	15.7274	-43.2813	15.7439	-24.5825
-3.4004	-29.8458	15.7271	-43.2882	15.7436	-24.6387
-3.4001	-30.0229	15.7268	-43.4422	15.7433	-24.658
-3.39979	-30.2943	15.7265	-43.687	15.743	-24.6104
-3.39949	-30.5287	15.7262	-43.9337	15.7427	-24.5316
-3.39918	-30.6296	15.7259	-44.101	15.7424	-24.5072
-3.39888	-30.5816	15.7256	-44.1424	15.7421	-24.6134
-3.39857	-30.4512	15.7253	-44.0504	15.7417	-24.8515
-3.39827	-30.3319	15.7249	-43.8515	15.7415	-25.1291
-3.39796	-30.2985	15.7246	-43.5926	15.7411	-25.3022
-3.39766	-30.3652	15.7243	-43.3291	15.7408	-25.2616
-3.39735	-30.4934	15.724	-43.111	15.7405	-25.0039
-3.39705	-30.6207	15.7237	-42.9709	15.7402	-24.6411
-3.39674	-30.6999	15.7234	-42.9217	15.7399	-24.3426
-3.39644	-30.7155	15.7231	-42.9642	15.7396	-24.2439
-3.39613	-30.6851	15.7228	-43.0978	15.7393	-24.3727
-3.39583	-30.6428	15.7225	-43.3203	15.739	-24.6402
-3.39552	-30.6214	15.7222	-43.6154	15.7387	-24.8876
-3.39522	-30.6403	15.7219	-43.9307	15.7384	-24.9722
-3.39491	-30.699	15.7216	-44.1816	15.7381	-24.8319
-3.39461	-30.7792	15.7213	-44.2781	15.7378	-24.5101
-3.3943	-30.8522	15.721	-44.181	15.7375	-24.1312
-3.394	-30.8889	15.7207	-43.943	15.7372	-23.841
-3.39369	-30.8753	15.7204	-43.7019	15.7369	-23.7476
-3.39339	-30.8168	15.7201	-43.6145	15.7366	-23.8831
-3.39308	-30.7446	15.7198	-43.766	15.7363	-24.1934
-3.39278	-30.6939	15.7195	-44.1083	15.736	-24.5699
-3.39247	-30.6837	15.7192	-44.4768	15.7356	-24.8954
-3.39217	-30.7016	15.7188	-44.6825	15.7353	-25.0934
-3.39186	-30.7119	15.7185	-44.6182	15.735	-25.1579
-3.39156	-30.6768	15.7182	-44.3236	15.7347	-25.144
-3.39125	-30.5885	15.7179	-43.9526	15.7344	-25.1311
-3.39095	-30.4802	15.7176	-43.6741	15.7341	-25.1749
-3.39064	-30.4106	15.7173	-43.5721	15.7338	-25.2763
-3.39034	-30.4242	15.717	-43.6081	15.7335	-25.3848
-3.39003	-30.5183	15.7167	-43.6672	15.7332	-25.4343
-3.38973	-30.6342	15.7164	-43.6505	15.7329	-25.3832
-3.38942	-30.6886	15.7161	-43.5436	15.7326	-25.239
-3.38912	-30.6212	15.7158	-43.4174	15.7323	-25.0466
-3.38881	-30.4366	15.7155	-43.3659	15.732	-24.8575
-3.38851	-30.202	15.7152	-43.433	15.7317	-24.7017
-3.3882	-30.0138	15.7149	-43.5842	15.7314	-24.5838
-3.3879	-29.9414	15.7146	-43.7349	15.7311	-24.5011
-3.38759	-29.9947	15.7143	-43.8151	15.7308	-24.4665
-3.38729	-30.1284	15.714	-43.8122	15.7305	-24.5114
-3.38698	-30.2745	15.7137	-43.7663	15.7302	-24.6635
-3.38668	-30.3879	15.7134	-43.7266	15.7299	-24.9099
-3.38637	-30.4602	15.7131	-43.7082	15.7295	-25.1832
-3.38607	-30.5074	15.7127	-43.6835	15.7292	-25.3799
-3.38576	-30.5406	15.7124	-43.6146	15.7289	-25.4131
-3.38546	-30.5512	15.7121	-43.4912	15.7286	-25.2611
-3.38515	-30.518	15.7118	-43.3479	15.7283	-24.9881
-3.38485	-30.4384	15.7115	-43.2448	15.728	-24.7127
-3.38454	-30.3476	15.7112	-43.2237	15.7277	-24.5441
-3.38424	-30.3107	15.7109	-43.2864	15.7274	-24.5252
-3.38393	-30.3863	15.7106	-43.3963	15.7271	-24.6135
-3.38363	-30.5784	15.7103	-43.5085	15.7268	-24.714
-3.38332	-30.8245	15.71	-43.5947	15.7265	-24.7405
-3.38302	-31.0193	15.7097	-43.6498	15.7262	-24.668
-3.38271	-31.0723	15.7094	-43.6741	15.7259	-24.5419
-3.38241	-30.9594	15.7091	-43.6654	15.7256	-24.4451
-3.3821	-30.7352	15.7088	-43.6225	15.7253	-24.4404
-3.3818	-30.499	15.7085	-43.5619	15.725	-24.532
-3.38149	-30.3375	15.7082	-43.5273	15.7247	-24.6633
-3.38119	-30.283	15.7079	-43.5714	15.7244	-24.7583
-3.38088	-30.3079	15.7076	-43.7168	15.7241	-24.7729
-3.38058	-30.3589	15.7073	-43.9245	15.7238	-24.7213
-3.38027	-30.3955	15.707	-44.1048	15.7234	-24.6648
-3.37997	-30.4134	15.7066	-44.1636	15.7231	-24.6662
-3.37966	-30.4308	15.7063	-44.0639	15.7228	-24.7421
-3.37936	-30.4593	15.706	-43.8523	15.7225	-24.8486
-3.37905	-30.4875	15.7057	-43.6309	15.7222	-24.9086
-3.37874	-30.4896	15.7054	-43.497	15.7219	-24.8662
-3.37844	-30.4518	15.7051	-43.4853	15.7216	-24.7276
-3.37813	-30.3988	15.7048	-43.562	15.7213	-24.564
-3.37783	-30.3838	15.7045	-43.6663	15.721	-24.4673
-3.37752	-30.4558	15.7042	-43.7639	15.7207	-24.4919
-3.37722	-30.6158	15.7039	-43.8685	15.7204	-24.6189
-3.37691	-30.8037	15.7036	-44.0152	15.7201	-24.7712
-3.37661	-30.923	15.7033	-44.2137	15.7198	-24.8632
-3.3763	-30.8966	15.703	-44.4207	15.7195	-24.8569
-3.376	-30.7147	15.7027	-44.564	15.7192	-24.7785
-3.37569	-30.4405	15.7024	-44.596	15.7189	-24.6893
-3.37539	-30.1771	15.7021	-44.5333	15.7186	-24.6362
-3.37508	-30.0075	15.7018	-44.4466	15.7183	-24.6164
-3.37478	-29.9531	15.7015	-44.4032	15.718	-24.5928
-3.37447	-29.9755	15.7012	-44.4074	15.7177	-24.5379
-3.37417	-30.0151	15.7009	-44.3922	15.7173	-24.4759
-3.37386	-30.0372	15.7005	-44.2749	15.717	-24.4792
-3.37356	-30.055	15.7002	-44.0332	15.7167	-24.6154
-3.37325	-30.1127	15.6999	-43.7463	15.7164	-24.8856
-3.37295	-30.2448	15.6996	-43.5534	15.7161	-25.1985
-3.37264	-30.4439	15.6993	-43.5619	15.7158	-25.4153
-3.37234	-30.6588	15.699	-43.7681	15.7155	-25.437
-3.37203	-30.8216	15.6987	-44.0476	15.7152	-25.2721
-3.37173	-30.8899	15.6984	-44.2374	15.7149	-25.0357
-3.37142	-30.8631	15.6981	-44.2397	15.7146	-24.8755
-3.37112	-30.7763	15.6978	-44.0862	15.7143	-24.8677
-3.37081	-30.6661	15.6975	-43.9041	15.714	-24.9674
-3.37051	-30.5497	15.6972	-43.8242	15.7137	-25.0425
-3.3702	-30.4186	15.6969	-43.8872	15.7134	-24.9736
-3.3699	-30.2591	15.6966	-44.0241	15.7131	-24.7442
-3.36959	-30.075	15.6963	-44.1181	15.7128	-24.4555
-3.36929	-29.8969	15.696	-44.0911	15.7125	-24.2552
-3.36898	-29.7671	15.6957	-43.9573	15.7122	-24.2267
-3.36868	-29.709	15.6953	-43.7985	15.7119	-24.3317
-3.36837	-29.7128	15.6951	-43.6894	15.7116	-24.4398
-3.36807	-29.7378	15.6947	-43.641	15.7112	-24.4289
-3.36776	-29.7402	15.6944	-43.5993	15.7109	-24.2768
-3.36746	-29.702	15.6941	-43.5032	15.7106	-24.0805
-3.36715	-29.6419	15.6938	-43.3508	15.7103	-23.9808
-3.36685	-29.6032	15.6935	-43.2106	15.71	-24.0541
-3.36654	-29.6224	15.6932	-43.1749	15.7097	-24.2552
-3.36624	-29.708	15.6929	-43.2879	15.7094	-24.4454
-3.36593	-29.8332	15.6926	-43.502	15.7091	-24.4951
-3.36563	-29.9521	15.6923	-43.7121	15.7088	-24.3756
-3.36532	-30.0249	15.692	-43.8283	15.7085	-24.1789
-3.36502	-30.0313	15.6917	-43.8413	15.7082	-24.0489
-3.36471	-29.978	15.6914	-43.8277	15.7079	-24.0838
-3.36441	-29.8925	15.6911	-43.8935	15.7076	-24.2729
-3.3641	-29.8118	15.6908	-44.0965	15.7073	-24.5167
-3.3638	-29.7731	15.6905	-44.4069	15.707	-24.7027
-3.36349	-29.8073	15.6902	-44.7311	15.7067	-24.7745
-3.36319	-29.9253	15.6899	-44.9699	15.7064	-24.7534
-3.36288	-30.1054	15.6896	-45.0737	15.7061	-24.6952
-3.36258	-30.2922	15.6892	-45.0482	15.7058	-24.6385
-3.36227	-30.4092	15.689	-44.9257	15.7055	-24.5822
-3.36197	-30.3958	15.6886	-44.7276	15.7051	-24.5102
-3.36166	-30.2446	15.6883	-44.4587	15.7048	-24.4321
-3.36136	-30.0172	15.688	-44.1304	15.7045	-24.3938
-3.36105	-29.8228	15.6877	-43.7873	15.7042	-24.4419
-3.36075	-29.7661	15.6874	-43.5048	15.7039	-24.5727
-3.36044	-29.8882	15.6871	-43.3507	15.7036	-24.7163
-3.36014	-30.1434	15.6868	-43.3406	15.7033	-24.7721
-3.35983	-30.4208	15.6865	-43.4238	15.703	-24.6826
-3.35953	-30.6083	15.6862	-43.5144	15.7027	-24.4863
-3.35922	-30.6538	15.6859	-43.5513	15.7024	-24.2979
-3.35892	-30.5901	15.6856	-43.536	15.7021	-24.2334
-3.35861	-30.5072	15.6853	-43.524	15.7018	-24.3278
-3.35831	-30.489	15.685	-43.5737	15.7015	-24.5158
-3.358	-30.5589	15.6847	-43.6947	15.7012	-24.6896
-3.35769	-30.6678	15.6844	-43.8337	15.7009	-24.7854
-3.35739	-30.7299	15.6841	-43.9113	15.7006	-24.8337
-3.35708	-30.6851	15.6838	-43.8801	15.7003	-24.9217
-3.35678	-30.5392	15.6835	-43.7549	15.7	-25.1009
-3.35647	-30.364	15.6831	-43.602	15.6997	-25.3133
-3.35617	-30.2525	15.6829	-43.4864	15.6994	-25.4047
-3.35586	-30.2644	15.6825	-43.4362	15.699	-25.2299
-3.35556	-30.3936	15.6822	-43.4314	15.6987	-24.7686
-3.35525	-30.5738	15.6819	-43.4383	15.6984	-24.1732
-3.35495	-30.719	15.6816	-43.4448	15.6981	-23.6915
-3.35464	-30.7662	15.6813	-43.4717	15.6978	-23.5205
-3.35434	-30.6943	15.681	-43.5469	15.6975	-23.6886
-3.35403	-30.5235	15.6807	-43.6683	15.6972	-24.0451
-3.35373	-30.2925	15.6804	-43.7925	15.6969	-24.3726
-3.35342	-30.0392	15.6801	-43.8552	15.6966	-24.5294
-3.35312	-29.7979	15.6798	-43.8182	15.6963	-24.5265
-3.35281	-29.6017	15.6795	-43.6966	15.696	-24.4904
-3.35251	-29.4895	15.6792	-43.5514	15.6957	-24.5413
-3.3522	-29.4967	15.6789	-43.4505	15.6954	-24.694
-3.3519	-29.6428	15.6786	-43.4269	15.6951	-24.8534
-3.35159	-29.9153	15.6783	-43.471	15.6948	-24.8998
-3.35129	-30.2668	15.678	-43.5511	15.6945	-24.7982
-3.35098	-30.6262	15.6777	-43.6419	15.6942	-24.6349
-3.35068	-30.9217	15.6774	-43.7332	15.6938	-24.5534
-3.35037	-31.1016	15.677	-43.8119	15.6936	-24.639
-3.35007	-31.1503	15.6767	-43.8422	15.6932	-24.8444
-3.34976	-31.0921	15.6764	-43.7675	15.6929	-25.016
-3.34946	-30.98	15.6761	-43.5517	15.6926	-25.0056
-3.34915	-30.876	15.6758	-43.2275	15.6923	-24.784
-3.34885	-30.8233	15.6755	-42.9099	15.692	-24.4676
-3.34854	-30.8268	15.6752	-42.75	15.6917	-24.2417
-3.34824	-30.845	15.6749	-42.8522	15.6914	-24.231
-3.34793	-30.8095	15.6746	-43.2012	15.6911	-24.4192
-3.34763	-30.667	15.6743	-43.6617	15.6908	-24.666
-3.34732	-30.4175	15.674	-44.0492	15.6905	-24.8095
-3.34702	-30.134	15.6737	-44.2367	15.6902	-24.7773
-3.34671	-29.9341	15.6734	-44.2206	15.6899	-24.6208
-3.34641	-29.9232	15.6731	-44.1069	15.6896	-24.462
-3.3461	-30.1305	15.6728	-44.0302	15.6893	-24.4002
-3.3458	-30.4829	15.6725	-44.062	15.689	-24.4452
-3.34549	-30.8336	15.6722	-44.17	15.6887	-24.5297
-3.34519	-31.0371	15.6719	-44.2572	15.6884	-24.5753
-3.34488	-31.0265	15.6716	-44.2411	15.6881	-24.5567
-3.34458	-30.8414	15.6713	-44.1118	15.6877	-24.511
-3.34427	-30.6034	15.6709	-43.9339	15.6875	-24.4948
-3.34397	-30.4385	15.6706	-43.7911	15.6871	-24.5252
-3.34366	-30.4045	15.6703	-43.7227	15.6868	-24.5621
-3.34336	-30.4701	15.67	-43.7046	15.6865	-24.5435
-3.34305	-30.5443	15.6697	-43.6801	15.6862	-24.4455
-3.34275	-30.543	15.6694	-43.6162	15.6859	-24.3116
-3.34244	-30.443	15.6691	-43.5378	15.6856	-24.2293
-3.34214	-30.2911	15.6688	-43.5095	15.6853	-24.2688
-3.34183	-30.1666	15.6685	-43.5789	15.685	-24.428
-3.34153	-30.1278	15.6682	-43.7316	15.6847	-24.6315
-3.34122	-30.1764	15.6679	-43.8868	15.6844	-24.7792
-3.34092	-30.2647	15.6676	-43.9455	15.6841	-24.8103
-3.34061	-30.3298	15.6673	-43.8513	15.6838	-24.7357
-3.34031	-30.3377	15.667	-43.6294	15.6835	-24.6182
-3.34	-30.3006	15.6667	-43.3657	15.6832	-24.5216
-3.3397	-30.2685	15.6664	-43.1567	15.6829	-24.47
-3.33939	-30.2949	15.6661	-43.0558	15.6826	-24.4431
-3.33909	-30.4053	15.6658	-43.0571	15.6823	-24.4059
-3.33878	-30.5782	15.6655	-43.117	15.682	-24.3425
-3.33848	-30.7535	15.6652	-43.1978	15.6816	-24.2651
-3.33817	-30.8526	15.6648	-43.29	15.6814	-24.1986
-3.33787	-30.8143	15.6645	-43.4091	15.681	-24.1526
-3.33756	-30.6247	15.6642	-43.5655	15.6807	-24.1169
-3.33726	-30.3308	15.6639	-43.7417	15.6804	-24.0792
-3.33695	-30.0321	15.6636	-43.8899	15.6801	-24.0474
-3.33664	-29.8405	15.6633	-43.9626	15.6798	-24.0569
-3.33634	-29.8306	15.663	-43.9451	15.6795	-24.1471
-3.33603	-29.9966	15.6627	-43.874	15.6792	-24.3246
-3.33573	-30.2506	15.6624	-43.82	15.6789	-24.548
-3.33542	-30.4673	15.6621	-43.8513	15.6786	-24.7431
-3.33512	-30.5542	15.6618	-43.9901	15.6783	-24.8476
-3.33481	-30.5057	15.6615	-44.1939	15.678	-24.8504
-3.33451	-30.4125	15.6612	-44.3737	15.6777	-24.7931
-3.3342	-30.3984	15.6609	-44.439	15.6774	-24.7381
-3.3339	-30.541	15.6606	-44.349	15.6771	-24.7198
-3.33359	-30.8144	15.6603	-44.1377	15.6768	-24.7206
-3.33329	-31.0968	15.66	-43.904	15.6765	-24.6899
-3.33298	-31.246	15.6597	-43.7618	15.6762	-24.5867
-3.33268	-31.1871	15.6594	-43.78	15.6759	-24.4205
-3.33237	-30.9589	15.6591	-43.9447	15.6755	-24.251
-3.33207	-30.6869	15.6587	-44.1645	15.6753	-24.1506
-3.33176	-30.5017	15.6584	-44.3228	15.6749	-24.1545
-3.33146	-30.4622	15.6581	-44.3405	15.6746	-24.2322
-3.33115	-30.53	15.6578	-44.2207	15.6743	-24.3071
-3.33085	-30.6143	15.6575	-44.0416	15.674	-24.3034
-3.33054	-30.6447	15.6572	-43.9067	15.6737	-24.1986
-3.33024	-30.6193	15.6569	-43.8768	15.6734	-24.0398
-3.32993	-30.5951	15.6566	-43.9409	15.6731	-23.9177
-3.32963	-30.6308	15.6563	-44.0296	15.6728	-23.9136
-3.32932	-30.7286	15.656	-44.0672	15.6725	-24.0524
-3.32902	-30.8307	15.6557	-44.0268	15.6722	-24.2873
-3.32871	-30.8626	15.6554	-43.9422	15.6719	-24.5225
-3.32841	-30.7964	15.6551	-43.8767	15.6716	-24.666
-3.3281	-30.6809	15.6548	-43.8728	15.6713	-24.6718
-3.3278	-30.607	15.6545	-43.9198	15.671	-24.5628
-3.32749	-30.6397	15.6542	-43.9658	15.6707	-24.4143
-3.32719	-30.7586	15.6539	-43.9598	15.6704	-24.3121
-3.32688	-30.8647	15.6536	-43.8944	15.6701	-24.3065
-3.32658	-30.8425	15.6532	-43.8122	15.6698	-24.3892
-3.32627	-30.6448	15.653	-43.775	15.6694	-24.5007
-3.32597	-30.3302	15.6526	-43.8177	15.6691	-24.5678
-3.32566	-30.0379	15.6523	-43.9284	15.6688	-24.5498
-3.32536	-29.9019	15.652	-44.0642	15.6685	-24.4609
-3.32505	-29.9731	15.6517	-44.1867	15.6682	-24.3587
-3.32475	-30.198	15.6514	-44.2931	15.6679	-24.3084
-3.32444	-30.454	15.6511	-44.4039	15.6676	-24.34
-3.32414	-30.6298	15.6508	-44.5305	15.6673	-24.4339
-3.32383	-30.6821	15.6505	-44.6442	15.667	-24.54
-3.32353	-30.6456	15.6502	-44.6824	15.6667	-24.6158
-3.32322	-30.59	15.6499	-44.5862	15.6664	-24.6577
-3.32292	-30.5736	15.6496	-44.3514	15.6661	-24.6939
-3.32261	-30.6111	15.6493	-44.0412	15.6658	-24.7518
-3.32231	-30.6831	15.649	-43.7567	15.6655	-24.8209
-3.322	-30.7595	15.6487	-43.5787	15.6652	-24.8491
-3.3217	-30.8258	15.6484	-43.5254	15.6649	-24.7765
-3.32139	-30.8801	15.6481	-43.5554	15.6646	-24.5878
-3.32109	-30.9244	15.6478	-43.6043	15.6643	-24.3407
-3.32078	-30.9524	15.6475	-43.6308	15.664	-24.1428
-3.32048	-30.9542	15.6471	-43.6272	15.6637	-24.092
-3.32017	-30.9268	15.6469	-43.5973	15.6633	-24.2152
-3.31987	-30.8831	15.6465	-43.5272	15.663	-24.4529
-3.31956	-30.8419	15.6462	-43.3837	15.6627	-24.702
-3.31926	-30.8095	15.6459	-43.1525	15.6624	-24.8837
-3.31895	-30.7734	15.6456	-42.8795	15.6621	-24.9851
-3.31865	-30.7085	15.6453	-42.6798	15.6618	-25.048
-3.31834	-30.6033	15.645	-42.6821	15.6615	-25.1115
-3.31804	-30.4772	15.6447	-42.944	15.6612	-25.1609
-3.31773	-30.3764	15.6444	-43.3913	15.6609	-25.1286
-3.31743	-30.3418	15.6441	-43.8439	15.6606	-24.9487
-3.31712	-30.3771	15.6438	-44.1135	15.6603	-24.6281
-3.31682	-30.435	15.6435	-44.1223	15.66	-24.2693
-3.31651	-30.4457	15.6432	-43.9571	15.6597	-24.0205
-3.31621	-30.3563	15.6429	-43.8128	15.6594	-23.9844
-3.3159	-30.1747	15.6426	-43.8652	15.6591	-24.1442
-3.31559	-29.9644	15.6423	-44.1494	15.6588	-24.3731
-3.31529	-29.8124	15.642	-44.5316	15.6585	-24.5199
-3.31498	-29.781	15.6417	-44.7966	15.6582	-24.5138
-3.31468	-29.8772	15.6414	-44.7849	15.6579	-24.4126
-3.31437	-30.061	15.641	-44.4989	15.6576	-24.3558
-3.31407	-30.2788	15.6408	-44.0967	15.6572	-24.455
-3.31376	-30.4938	15.6404	-43.7938	15.6569	-24.7056
-3.31346	-30.6946	15.6401	-43.7337	15.6566	-24.9798
-3.31315	-30.8751	15.6398	-43.9144	15.6563	-25.1135
-3.31285	-31.0109	15.6395	-44.2087	15.656	-25.0191
-3.31254	-31.0555	15.6392	-44.4546	15.6557	-24.7485
-3.31224	-30.9622	15.6389	-44.5443	15.6554	-24.4551
-3.31193	-30.7218	15.6386	-44.4644	15.6551	-24.2899
-3.31163	-30.3821	15.6383	-44.2684	15.6548	-24.3013
-3.31132	-30.0361	15.638	-44.0268	15.6545	-24.4153
-3.31102	-29.7824	15.6377	-43.7921	15.6542	-24.5002
-3.31071	-29.6788	15.6374	-43.5965	15.6539	-24.4659
-3.31041	-29.7215	15.6371	-43.4707	15.6536	-24.3238
-3.3101	-29.8599	15.6368	-43.4503	15.6533	-24.1672
-3.3098	-30.0278	15.6365	-43.554	15.653	-24.094
-3.30949	-30.1816	15.6362	-43.757	15.6527	-24.1352
-3.30919	-30.309	15.6359	-43.9868	15.6524	-24.2413
-3.30888	-30.4174	15.6356	-44.1562	15.6521	-24.3319
-3.30858	-30.5167	15.6353	-44.2162	15.6518	-24.3632
-3.30827	-30.6016	15.6349	-44.1936	15.6515	-24.3575
-3.30797	-30.6546	15.6347	-44.1742	15.6511	-24.3786
-3.30766	-30.6592	15.6343	-44.2472	15.6508	-24.4697
-3.30736	-30.6103	15.634	-44.4406	15.6505	-24.6175
-3.30705	-30.5197	15.6337	-44.6977	15.6502	-24.7619
-3.30675	-30.4098	15.6334	-44.9093	15.6499	-24.8472
-3.30644	-30.3046	15.6331	-44.9811	15.6496	-24.8642
-3.30614	-30.2262	15.6328	-44.8899	15.6493	-24.8516
-3.30583	-30.1895	15.6325	-44.6924	15.649	-24.8516
-3.30553	-30.1992	15.6322	-44.4848	15.6487	-24.8671
-3.30522	-30.2494	15.6319	-44.3463	15.6484	-24.8523
-3.30492	-30.3215	15.6316	-44.3026	15.6481	-24.7557
-3.30461	-30.3914	15.6313	-44.3256	15.6478	-24.575
-3.30431	-30.4418	15.631	-44.3673	15.6475	-24.3794
-3.304	-30.4733	15.6307	-44.3896	15.6472	-24.274
-3.3037	-30.5032	15.6304	-44.3783	15.6469	-24.326
-3.30339	-30.5535	15.6301	-44.3375	15.6466	-24.5123
-3.30309	-30.6297	15.6298	-44.2784	15.6463	-24.7267
-3.30278	-30.7089	15.6295	-44.216	15.646	-24.8502
-3.30248	-30.7493	15.6291	-44.1711	15.6456	-24.828
-3.30217	-30.7129	15.6288	-44.1679	15.6454	-24.7034
-3.30187	-30.5953	15.6285	-44.2215	15.645	-24.5785
-3.30156	-30.4323	15.6282	-44.3142	15.6447	-24.5347
-3.30126	-30.2855	15.6279	-44.3926	15.6444	-24.5763
-3.30095	-30.2052	15.6276	-44.3873	15.6441	-24.6353
-3.30065	-30.2014	15.6273	-44.2541	15.6438	-24.6332
-3.30034	-30.2406	15.627	-44.0127	15.6435	-24.5478
-3.30004	-30.2685	15.6267	-43.7478	15.6432	-24.4321
-3.29973	-30.2438	15.6264	-43.5731	15.6429	-24.3692
-3.29943	-30.1666	15.6261	-43.5713	15.6426	-24.3996
-3.29912	-30.0719	15.6258	-43.75	15.6423	-24.4847
-3.29882	-30.0104	15.6255	-44.039	15.642	-24.5354
-3.29851	-30.0152	15.6252	-44.3292	15.6417	-24.4855
-3.29821	-30.0907	15.6249	-44.5286	15.6414	-24.3573
-3.2979	-30.2184	15.6246	-44.5962	15.6411	-24.2548
-3.2976	-30.3721	15.6243	-44.5476	15.6408	-24.2963
-3.29729	-30.5302	15.624	-44.4246	15.6405	-24.5229
-3.29699	-30.6733	15.6237	-44.2656	15.6402	-24.8542
-3.29668	-30.7784	15.6234	-44.0897	15.6399	-25.1296
-3.29638	-30.8184	15.623	-43.9039	15.6395	-25.209
-3.29607	-30.7752	15.6227	-43.7143	15.6393	-25.0589
-3.29577	-30.6617	15.6224	-43.539	15.6389	-24.7791
-3.29546	-30.5293	15.6221	-43.403	15.6386	-24.5363
-3.29516	-30.4477	15.6218	-43.3315	15.6383	-24.463
-3.29485	-30.4678	15.6215	-43.3403	15.638	-24.5825
-3.29454	-30.583	15.6212	-43.4339	15.6377	-24.8041
-3.29424	-30.723	15.6209	-43.6041	15.6374	-24.992
-3.29393	-30.7898	15.6206	-43.8256	15.6371	-25.0487
-3.29363	-30.7155	15.6203	-44.0531	15.6368	-24.9681
-3.29332	-30.5053	15.62	-44.2289	15.6365	-24.8233
-3.29302	-30.2363	15.6197	-44.3017	15.6362	-24.714
-3.29271	-30.0087	15.6194	-44.2563	15.6359	-24.705
-3.29241	-29.884	15.6191	-44.1298	15.6356	-24.7997
-3.2921	-29.8525	15.6188	-43.9995	15.6353	-24.9493
-3.2918	-29.8497	15.6185	-43.9403	15.635	-25.0875
-3.29149	-29.8175	15.6182	-43.98	15.6347	-25.1634
-3.29119	-29.7547	15.6179	-44.0777	15.6344	-25.1596
-3.29088	-29.7256	15.6176	-44.1492	15.6341	-25.092
-3.29058	-29.8166	15.6173	-44.1255	15.6338	-25.0009
-3.29027	-30.063	15.6169	-44.0021	15.6334	-24.9339
-3.28997	-30.4146	15.6166	-43.8498	15.6332	-24.9272
-3.28966	-30.7534	15.6163	-43.7712	15.6328	-24.9831
-3.28936	-30.964	15.616	-43.8309	15.6325	-25.0647
-3.28905	-31.0054	15.6157	-44.0101	15.6322	-25.105
-3.28875	-30.932	15.6154	-44.2127	15.6319	-25.0481
-3.28844	-30.8462	15.6151	-44.3276	15.6316	-24.8846
-3.28814	-30.8225	15.6148	-44.3	15.6313	-24.6729
-3.28783	-30.8517	15.6145	-44.1636	15.631	-24.5121
-3.28753	-30.8555	15.6142	-44.0171	15.6307	-24.4925
-3.28722	-30.7546	15.6139	-43.9506	15.6304	-24.6351
-3.28692	-30.5418	15.6136	-43.9852	15.6301	-24.8776
-3.28661	-30.3047	15.6133	-44.0574	15.6298	-25.102
-3.28631	-30.1725	15.613	-44.066	15.6295	-25.2056
-3.286	-30.2246	15.6127	-43.9458	15.6292	-25.1613
-3.2857	-30.4322	15.6124	-43.7187	15.6289	-25.0208
-3.28539	-30.6692	15.6121	-43.4876	15.6286	-24.8732
-3.28509	-30.7997	15.6118	-43.3741	15.6283	-24.7841
-3.28478	-30.7703	15.6115	-43.4427	15.628	-24.7521
-3.28448	-30.6452	15.6112	-43.6604	15.6276	-24.7251
-3.28417	-30.5551	15.6108	-43.9137	15.6273	-24.6497
-3.28387	-30.5957	15.6105	-44.0762	15.627	-24.5185
-3.28356	-30.7504	15.6102	-44.0791	15.6267	-24.3822
-3.28326	-30.8951	15.6099	-43.9452	15.6264	-24.3057
-3.28295	-30.8816	15.6096	-43.7685	15.6261	-24.3208
-3.28265	-30.6465	15.6093	-43.653	15.6258	-24.3956
-3.28234	-30.26	15.609	-43.6502	15.6255	-24.4636
-3.28204	-29.8854	15.6087	-43.7336	15.6252	-24.4769
-3.28173	-29.6785	15.6084	-43.8202	15.6249	-24.4496
-3.28143	-29.6945	15.6081	-43.825	15.6246	-24.4535
-3.28112	-29.8655	15.6078	-43.7127	15.6243	-24.5606
-3.28082	-30.0624	15.6075	-43.5139	15.624	-24.7788
-3.28051	-30.1818	15.6072	-43.3026	15.6237	-25.027
-3.28021	-30.2018	15.6069	-43.1501	15.6234	-25.173
-3.2799	-30.1729	15.6066	-43.0861	15.6231	-25.1176
-3.2796	-30.1556	15.6063	-43.0944	15.6228	-24.8612
-3.27929	-30.1738	15.606	-43.1387	15.6225	-24.5201
-3.27899	-30.2062	15.6057	-43.1989	15.6222	-24.2615
-3.27868	-30.2258	15.6054	-43.2878	15.6219	-24.2138
-3.27838	-30.2386	15.6051	-43.4346	15.6215	-24.3952
-3.27807	-30.283	15.6047	-43.6457	15.6212	-24.7157
-3.27777	-30.3886	15.6044	-43.876	15.6209	-25.0356
-3.27746	-30.5318	15.6041	-44.035	15.6206	-25.2477
-3.27716	-30.6313	15.6038	-44.0377	15.6203	-25.3244
-3.27685	-30.606	15.6035	-43.8651	15.62	-25.3087
-3.27655	-30.4417	15.6032	-43.5955	15.6197	-25.2604
-3.27624	-30.2226	15.6029	-43.3797	15.6194	-25.2067
-3.27594	-30.0861	15.6026	-43.3623	15.6191	-25.127
-3.27563	-30.1245	15.6023	-43.5972	15.6188	-24.9862
-3.27533	-30.3121	15.602	-44.0065	15.6185	-24.7816
-3.27502	-30.5127	15.6017	-44.4128	15.6182	-24.5693
-3.27472	-30.5701	15.6014	-44.6258	15.6179	-24.4446
-3.27441	-30.4265	15.6011	-44.544	15.6176	-24.4856
-3.27411	-30.174	15.6008	-44.2003	15.6173	-24.7006
-3.2738	-29.9987	15.6005	-43.7419	15.617	-25.01
-3.2735	-30.0568	15.6002	-43.3538	15.6167	-25.2806
-3.27319	-30.3622	15.5999	-43.1719	15.6164	-25.3924
-3.27288	-30.7731	15.5996	-43.231	15.6161	-25.2978
-3.27258	-31.0828	15.5993	-43.4653	15.6158	-25.0389
-3.27227	-31.1527	15.599	-43.7516	15.6154	-24.721
-3.27197	-30.9932	15.5986	-43.9631	15.6151	-24.454
-3.27166	-30.736	15.5983	-44.0163	15.6148	-24.3013
-3.27136	-30.5321	15.598	-43.8951	15.6145	-24.2635
-3.27105	-30.4518	15.5977	-43.6551	15.6142	-24.2966
-3.27075	-30.4576	15.5974	-43.4071	15.6139	-24.3495
-3.27044	-30.4654	15.5971	-43.2767	15.6136	-24.3983
-3.27014	-30.4301	15.5968	-43.3528	15.6133	-24.4487
-3.26983	-30.3864	15.5965	-43.6358	15.613	-24.5218
-3.26953	-30.4115	15.5962	-44.02	15.6127	-24.6275
-3.26922	-30.544	15.5959	-44.3321	15.6124	-24.7497
-3.26892	-30.7332	15.5956	-44.4142	15.6121	-24.8541
-3.26861	-30.8649	15.5953	-44.2143	15.6118	-24.9071
-3.26831	-30.8433	15.595	-43.8246	15.6115	-24.8959
-3.268	-30.6699	15.5947	-43.4408	15.6112	-24.8369
-3.2677	-30.449	15.5944	-43.2544	15.6109	-24.7641
-3.26739	-30.312	15.5941	-43.3469	15.6106	-24.7114
-3.26709	-30.3303	15.5938	-43.6454	15.6103	-24.6985
-3.26678	-30.4645	15.5935	-43.9763	15.61	-24.7268
-3.26648	-30.6073	15.5932	-44.1806	15.6097	-24.7873
-3.26617	-30.673	15.5929	-44.2118	15.6093	-24.8672
-3.26587	-30.6604	15.5925	-44.1551	15.609	-24.9517
-3.26556	-30.6437	15.5922	-44.1514	15.6087	-25.0207
-3.26526	-30.6958	15.5919	-44.2838	15.6084	-25.0479
-3.26495	-30.8171	15.5916	-44.5035	15.6081	-25.0095
-3.26465	-30.9278	15.5913	-44.6525	15.6078	-24.8992
-3.26434	-30.9389	15.591	-44.5686	15.6075	-24.7406
-3.26404	-30.8343	15.5907	-44.2015	15.6072	-24.586
-3.26373	-30.7043	15.5904	-43.6619	15.6069	-24.4911
-3.26343	-30.6811	15.5901	-43.1718	15.6066	-24.4822
-3.26312	-30.832	15.5898	-42.9412	15.6063	-24.5354
-3.26282	-31.0921	15.5895	-43.0556	15.606	-24.5873
-3.26251	-31.2936	15.5892	-43.4335	15.6057	-24.5683
-3.26221	-31.2868	15.5889	-43.8813	15.6054	-24.4522
-3.2619	-31.0529	15.5886	-44.202	15.6051	-24.2779
-3.2616	-30.7283	15.5883	-44.2925	15.6048	-24.1322
-3.26129	-30.5126	15.588	-44.1791	15.6045	-24.1007
-3.26099	-30.5213	15.5877	-43.9811	15.6042	-24.2129
-3.26068	-30.6979	15.5874	-43.8344	15.6039	-24.4194
-3.26038	-30.8507	15.587	-43.8218	15.6036	-24.6172
-3.26007	-30.7917	15.5868	-43.9388	15.6032	-24.7098
-3.25977	-30.4776	15.5864	-44.1073	15.6029	-24.664
-3.25946	-30.0506	15.5861	-44.2176	15.6026	-24.528
-3.25916	-29.7432	15.5858	-44.1811	15.6023	-24.3999
-3.25885	-29.7224	15.5855	-43.9721	15.602	-24.3658
-3.25855	-29.9774	15.5852	-43.6412	15.6017	-24.4458
-3.25824	-30.3367	15.5849	-43.3021	15.6014	-24.5832
-3.25794	-30.5898	15.5846	-43.0844	15.6011	-24.6813
-3.25763	-30.628	15.5843	-43.078	15.6008	-24.6669
-3.25733	-30.502	15.584	-43.2903	15.6005	-24.538
-3.25702	-30.3628	15.5837	-43.6438	15.6002	-24.3718
-3.25672	-30.3407	15.5834	-44.0139	15.5999	-24.2856
-3.25641	-30.4576	15.5831	-44.2936	15.5996	-24.3747
-3.25611	-30.6265	15.5828	-44.4399	15.5993	-24.659
-3.2558	-30.732	15.5825	-44.4784	15.599	-25.0704
-3.2555	-30.7218	15.5822	-44.4637	15.5987	-25.4747
-3.25519	-30.6328	15.5819	-44.4297	15.5984	-25.7296
-3.25489	-30.545	15.5816	-44.3682	15.5981	-25.7404
-3.25458	-30.5047	15.5813	-44.2494	15.5978	-25.4957
-3.25428	-30.4849	15.5809	-44.0714	15.5975	-25.0741
-3.25397	-30.4166	15.5807	-43.888	15.5971	-24.6121
-3.25367	-30.2581	15.5803	-43.7909	15.5968	-24.2509
-3.25336	-30.0475	15.58	-43.8494	15.5965	-24.0849
-3.25306	-29.8897	15.5797	-44.053	15.5962	-24.1254
-3.25275	-29.8838	15.5794	-44.3038	15.5959	-24.3045
-3.25245	-30.0512	15.5791	-44.4735	15.5956	-24.5109
-3.25214	-30.3146	15.5788	-44.4867	15.5953	-24.6465
-3.25183	-30.542	15.5785	-44.3742	15.595	-24.6715
-3.25153	-30.6327	15.5782	-44.2517	15.5947	-24.6179
-3.25122	-30.5683	15.5779	-44.2353	15.5944	-24.5615
-3.25092	-30.4119	15.5776	-44.3561	15.5941	-24.5726
-3.25061	-30.2561	15.5773	-44.5362	15.5938	-24.6729
-3.25031	-30.1649	15.577	-44.6439	15.5935	-24.826
-3.25	-30.1506	15.5767	-44.5953	15.5932	-24.9629
-3.2497	-30.1867	15.5764	-44.4173	15.5929	-25.0274
-3.24939	-30.244	15.5761	-44.2322	15.5926	-25.0071
-3.24909	-30.3077	15.5758	-44.1666	15.5923	-24.9338
-3.24878	-30.3719	15.5755	-44.2498	15.592	-24.8529
-3.24848	-30.427	15.5752	-44.3859	15.5917	-24.7916
-3.24817	-30.4511	15.5748	-44.4133	15.5914	-24.7449
-3.24787	-30.4329	15.5746	-44.2175	15.591	-24.6897
-3.24756	-30.3829	15.5742	-43.8199	15.5907	-24.6157
-3.24726	-30.3401	15.5739	-43.3717	15.5904	-24.5456
-3.24695	-30.3412	15.5736	-43.0604	15.5901	-24.5279
-3.24665	-30.3873	15.5733	-42.9972	15.5898	-24.6018
-3.24634	-30.4347	15.573	-43.1542	15.5895	-24.7663
-3.24604	-30.4215	15.5727	-43.3976	15.5892	-24.9701
-3.24573	-30.3165	15.5724	-43.5856	15.5889	-25.1331
-3.24543	-30.1515	15.5721	-43.6582	15.5886	-25.1902
-3.24512	-30.0098	15.5718	-43.6583	15.5883	-25.1251
-3.24482	-29.9745	15.5715	-43.6785	15.588	-24.9739
-3.24451	-30.0738	15.5712	-43.7805	15.5877	-24.7997
-3.24421	-30.2601	15.5709	-43.9459	15.5874	-24.656
-3.2439	-30.4462	15.5706	-44.0967	15.5871	-24.5629
-3.2436	-30.5656	15.5703	-44.1586	15.5868	-24.5058
-3.24329	-30.6103	15.57	-44.1197	15.5865	-24.4565
-3.24299	-30.6238	15.5697	-44.0338	15.5862	-24.3936
-3.24268	-30.6555	15.5694	-43.9761	15.5859	-24.3101
-3.24238	-30.7117	15.5691	-43.9856	15.5855	-24.2092
-3.24207	-30.7469	15.5687	-44.0424	15.5853	-24.0974
-3.24177	-30.7075	15.5685	-44.0956	15.5849	-23.9839
-3.24146	-30.5764	15.5681	-44.1175	15.5846	-23.8892
-3.24116	-30.401	15.5678	-44.1337	15.5843	-23.8459
-3.24085	-30.2629	15.5675	-44.2045	15.584	-23.8881
-3.24055	-30.2193	15.5672	-44.3666	15.5837	-24.0291
-3.24024	-30.261	15.5669	-44.5902	15.5834	-24.2411
-3.23994	-30.3169	15.5666	-44.778	15.5831	-24.4584
-3.23963	-30.3091	15.5663	-44.8243	15.5828	-24.6057
-3.23933	-30.2164	15.566	-44.6869	15.5825	-24.6415
-3.23902	-30.0988	15.5657	-44.4225	15.5822	-24.5854
-3.23872	-30.0625	15.5654	-44.1578	15.5819	-24.5114
-3.23841	-30.1901	15.5651	-44.0082	15.5816	-24.5038
-3.23811	-30.4807	15.5648	-44.0067	15.5813	-24.6096
-3.2378	-30.844	15.5645	-44.0834	15.581	-24.807
-3.2375	-31.1431	15.5642	-44.1177	15.5807	-25.0225
-3.23719	-31.2684	15.5639	-44.0198	15.5804	-25.175
-3.23689	-31.189	15.5636	-43.7937	15.5801	-25.2206
-3.23658	-30.9541	15.5633	-43.5334	15.5798	-25.1722
-3.23628	-30.6614	15.563	-43.3634	15.5794	-25.0787
-3.23597	-30.4006	15.5626	-43.357	15.5792	-24.9874
-3.23567	-30.2236	15.5623	-43.4949	15.5788	-24.9182
-3.23536	-30.1353	15.562	-43.6882	15.5785	-24.8636
-3.23506	-30.1139	15.5617	-43.8357	15.5782	-24.8131
-3.23475	-30.1316	15.5614	-43.888	15.5779	-24.7753
-3.23445	-30.1722	15.5611	-43.8668	15.5776	-24.7749
-3.23414	-30.231	15.5608	-43.8277	15.5773	-24.8264
-3.23384	-30.3107	15.5605	-43.8077	15.577	-24.905
-3.23353	-30.4116	15.5602	-43.792	15.5767	-24.945
-3.23323	-30.5242	15.5599	-43.7285	15.5764	-24.8745
-3.23292	-30.6286	15.5596	-43.5797	15.5761	-24.6695
-3.23262	-30.6986	15.5593	-43.3705	15.5758	-24.3856
-3.23231	-30.7111	15.559	-43.1945	15.5755	-24.1418
-3.23201	-30.6602	15.5587	-43.1653	15.5752	-24.0546
-3.2317	-30.5604	15.5584	-43.3425	15.5749	-24.1673
-3.2314	-30.4427	15.5581	-43.6837	15.5746	-24.4129
-3.23109	-30.3391	15.5578	-44.054	15.5743	-24.6488
-3.23078	-30.2645	15.5575	-44.2971	15.574	-24.7403
-3.23048	-30.2153	15.5572	-44.3233	15.5737	-24.6431
-3.23017	-30.1797	15.5569	-44.157	15.5733	-24.4342
-3.22987	-30.1525	15.5565	-43.9185	15.5731	-24.2671
-3.22956	-30.143	15.5562	-43.748	15.5727	-24.2786
-3.22926	-30.1647	15.5559	-43.7211	15.5724	-24.5036
-3.22895	-30.2147	15.5556	-43.8129	15.5721	-24.8549
-3.22865	-30.2643	15.5553	-43.928	15.5718	-25.1709
-3.22834	-30.2712	15.555	-43.9733	15.5715	-25.3056
-3.22804	-30.2143	15.5547	-43.9214	15.5712	-25.205
-3.22773	-30.1176	15.5544	-43.8248	15.5709	-24.9202
-3.22743	-30.0481	15.5541	-43.7688	15.5706	-24.566
-3.22712	-30.076	15.5538	-43.8065	15.5703	-24.2488
-3.22682	-30.2207	15.5535	-43.9207	15.57	-24.0206
-3.22651	-30.4281	15.5532	-44.0373	15.5697	-23.8773
-3.22621	-30.5969	15.5529	-44.0832	15.5694	-23.7965
-3.2259	-30.6428	15.5526	-44.0383	15.5691	-23.7747
-3.2256	-30.5621	15.5523	-43.9466	15.5688	-23.8367
-3.22529	-30.438	15.552	-43.879	15.5685	-24.006
-3.22499	-30.3897	15.5517	-43.8789	15.5682	-24.2656
-3.22468	-30.4886	15.5514	-43.934	15.5679	-24.5408
-3.22438	-30.7073	15.5511	-43.9932	15.5676	-24.7253
-3.22407	-30.9353	15.5508	-44.017	15.5672	-24.7384
-3.22377	-31.0543	15.5504	-44.0159	15.567	-24.5767
-3.22346	-31.0216	15.5501	-44.0419	15.5666	-24.3202
-3.22316	-30.9011	15.5498	-44.1418	15.5663	-24.093
[truncated: 63,538 more rows]

## Sheet: figure S3c. xps
Binding Energy (E)		N1s FA+	N1s FA	Fitting
eV	Counts / s (Residuals × 2)	Counts / s (Residuals × 2)	Counts / s (Residuals × 2)	Counts / s (Residuals × 2)
410	48238.4	0	0	48257
409.95	48727.8	48084.9	48086.5	48095.1
409.9	48320.3	48007.5	48009.1	48017.7
409.85	48051.5	47977	47978.6	47987.4
409.8	47838.1	47935.1	47936.6	47945.5
409.75	47839.2	47929.5	47931.1	47940.1
409.7	47519	47893.3	47894.8	47903.9
409.65	47695.7	47758.4	47759.9	47769.1
409.6	47754.4	47675.1	47676.7	47686
409.55	47589.6	47628	47629.6	47639
409.5	47877.1	47542.7	47544.2	47553.7
409.45	47647.4	47459.6	47461.1	47470.7
409.4	47204.9	47408.6	47410.1	47419.9
409.35	47307.1	47350.9	47352.4	47362.3
409.3	47532.4	47257.4	47258.9	47268.9
409.25	46897.8	47167	47168.5	47178.6
409.2	46924.2	47076.5	47078	47088.2
409.15	46956.8	46974	46975.5	46985.8
409.1	47060.1	46918.2	46919.6	46930.1
409.05	46724.5	46879.5	46881	46891.6
409	46593.5	46819.3	46820.7	46831.4
408.95	46880.9	46811.1	46812.5	46823.4
408.9	46518.4	46774.8	46776.3	46787.2
408.85	46589	46765	46766.4	46777.5
408.8	46880.9	46727.4	46728.8	46740
408.75	46868.5	46695.8	46697.2	46708.5
408.7	46806.1	46670.3	46671.7	46683.2
408.65	46523.9	46610.5	46611.8	46623.5
408.6	46847.3	46567.3	46568.6	46580.4
408.55	46644.6	46542.3	46543.6	46555.5
408.5	46375.6	46487.4	46488.7	46500.8
408.45	46311.9	46376.3	46377.6	46389.8
408.4	46221	46304.5	46305.8	46318.1
408.35	46041.5	46248.6	46250	46262.5
408.3	46312.4	46158.5	46159.8	46172.5
408.25	46275.6	46135.7	46137	46149.8
408.2	45644.8	46125.9	46127.2	46140.2
408.15	46014.6	46091.1	46092.4	46105.5
408.1	45908.1	46039.1	46040.4	46053.7
408.05	45854.2	45999.7	46000.9	46014.4
408	46391.6	45920.2	45921.5	45935.1
407.95	46266.4	45825.9	45827.2	45841
407.9	45927.5	45821.3	45822.5	45836.5
407.85	45647.5	45765.8	45767.1	45781.2
407.8	45605.5	45718.6	45719.9	45734.2
407.75	45436.9	45664.7	45665.9	45680.4
407.7	45236.2	45587.9	45589.1	45603.8
407.65	45960.3	45539.5	45540.7	45555.5
407.6	45330.5	45502.3	45503.5	45518.5
407.55	45416.7	45480.4	45481.6	45496.9
407.5	45444.9	45455.1	45456.3	45471.7
407.45	45353	45435.2	45436.4	45452
407.4	45657.2	45434.5	45435.7	45451.5
407.35	45401.4	45410	45411.2	45427.2
407.3	45437.5	45400.8	45402	45418.2
407.25	45303.7	45388	45389.2	45405.6
407.2	45074.4	45384.7	45385.9	45402.5
407.15	45464.4	45360.5	45361.7	45378.5
407.1	45537.1	45320.1	45321.3	45338.3
407.05	45268.9	45294.2	45295.4	45312.7
407	45145.2	45272.4	45273.6	45291.1
406.95	45861.2	45244.3	45245.5	45263.2
406.9	45466.9	45220.7	45221.9	45239.8
406.85	44847.6	45178.5	45179.7	45197.8
406.8	44969.7	45127.5	45128.7	45147.1
406.75	45291.5	45085.4	45086.6	45105.2
406.7	44822.2	45028.6	45029.8	45048.7
406.65	45213.3	44958.8	44960	44979.1
406.6	45199.2	44910.2	44911.5	44930.8
406.55	44760.8	44878.8	44880.1	44899.7
406.5	45178.1	44864.1	44865.4	44885.2
406.45	44914.5	44851	44852.3	44872.4
406.4	44678.3	44845.3	44846.6	44866.9
406.35	44587.5	44845	44846.4	44867
406.3	44141	44827	44828.4	44849.3
406.25	44792.5	44824.6	44826	44847.1
406.2	44990.7	44815.3	44816.7	44838.1
406.15	44618.5	44807.9	44809.3	44831
406.1	45320.4	44794.9	44796.4	44818.4
406.05	44885.5	44779.3	44780.8	44803.1
406	45008.8	44757.9	44759.5	44782
405.95	44916.4	44726.2	44727.8	44750.6
405.9	45037.8	44690.6	44692.3	44715.4
405.85	44600.4	44647.1	44648.8	44672.2
405.8	44638.8	44593.5	44595.2	44619
405.75	44366.8	44550.6	44552.4	44576.5
405.7	44607.4	44501.4	44503.2	44527.6
405.65	44980	44454.9	44456.8	44481.5
405.6	44654.5	44410.8	44412.8	44437.7
405.55	44231.9	44379.8	44381.9	44407.2
405.5	44760.9	44350.4	44352.5	44378.2
405.45	44375.1	44322.3	44324.5	44350.5
405.4	44339.4	44296.9	44299.2	44325.4
405.35	43948.5	44274.3	44276.6	44303.3
405.3	44213.8	44257.7	44260.1	44287.1
405.25	44284.1	44241.6	44244.2	44271.5
405.2	43961	44225.9	44228.6	44256.3
405.15	44225.4	44222.6	44225.4	44253.4
405.1	44465.7	44222.3	44225.2	44253.6
405.05	44474.3	44221.5	44224.5	44253.3
405	44065.8	44209.7	44212.9	44242
404.95	44004	44198.1	44201.3	44230.9
404.9	44188.8	44186.3	44189.7	44219.7
404.85	44301.6	44170.1	44173.7	44204
404.8	44607.6	44154.3	44158	44188.8
404.75	44063.9	44142.1	44145.9	44177.1
404.7	44144.1	44130.7	44134.8	44166.3
404.65	44103.8	44119.1	44123.3	44155.3
404.6	44016.5	44103.1	44107.5	44139.9
404.55	44061.8	44084.1	44088.7	44121.5
404.5	44267.5	44064.5	44069.3	44102.5
404.45	43949.5	44051	44056	44089.7
404.4	44141.9	44037.5	44042.8	44076.9
404.35	44204.3	44022.4	44028	44062.5
404.3	44142.1	44010.1	44015.9	44050.9
404.25	44012.5	43997.5	44003.6	44039.1
404.2	43920	43988	43994.4	44030.3
404.15	44100.7	43987.3	43993.9	44030.4
404.1	43779	43980.3	43987.2	44024.2
404.05	43901.8	43973.8	43981.1	44018.5
404	43741.6	43966.3	43973.9	44011.8
403.95	43610	43960.7	43968.7	44007.1
403.9	44332	43958.1	43966.5	44005.4
403.85	44038.8	43958.5	43967.3	44006.8
403.8	44198.9	43959	43968.2	44008.2
403.75	43948.7	43959.4	43969.1	44009.6
403.7	43769.5	43959.9	43970	44011.1
403.65	43689.8	43960.3	43971	44012.6
403.6	44300.4	43960.8	43971.9	44014.1
403.55	43966.5	43961.2	43972.9	44015.6
403.5	43852.3	43961.6	43973.8	44017.1
403.45	44026	43962	43974.9	44018.7
403.4	43725.4	43962.5	43975.9	44020.4
403.35	44579.7	43962.9	43977	44022.1
403.3	44059.5	43963.2	43978	44023.7
403.25	44172.8	43963.6	43979.1	44025.5
403.2	43953.6	43964.1	43980.3	44027.4
403.15	44325.7	43964.6	43981.5	44029.3
403.1	44014.9	43965	43982.8	44031.2
403.05	44077.3	43965.5	43984	44033.2
403	43554.9	43966	43985.3	44035.4
402.95	44378.3	43966.6	43986.7	44037.7
402.9	44327.1	43967.3	43988.2	44040.1
402.85	44085	43968.1	43989.8	44042.7
402.8	44084.6	43969	43991.4	44045.5
402.75	43955	43970.1	43993.2	44048.5
402.7	44370.7	43971.2	43995	44051.7
402.65	43591.7	43972.6	43996.8	44055.2
402.6	43950.4	43974.3	43998.8	44059
402.55	44182.9	43976.3	44001	44063.3
402.5	44142.1	43978.7	44003.3	44068.1
402.45	43912.8	43981.5	44005.6	44073.4
402.4	43675.7	43984.7	44008	44079.3
402.35	43834.9	43988.7	44010.5	44085.9
402.3	44069.5	43993.3	44013.1	44093.5
402.25	44279.1	43999	44015.9	44102.1
402.2	44554.7	44005.7	44018.7	44112
402.15	44253.2	44013.9	44021.8	44123.4
402.1	43955.3	44023.6	44024.9	44136.6
402.05	44001.5	44035.2	44028.1	44151.8
402	44087.9	44049.1	44031.5	44169.5
401.95	44327.7	44065.7	44035	44190.1
401.9	44370.2	44085.5	44038.7	44214.1
401.85	44172.7	44109.1	44042.6	44242.1
401.8	44230.1	44137.1	44046.7	44274.8
401.75	44563.1	44170.3	44051.1	44313
401.7	44888.2	44209.5	44055.6	44357.3
401.65	44484.4	44255.5	44060.4	44409
401.6	44165.9	44309.7	44065.4	44469
401.55	44600.3	44373.2	44070.7	44538.6
401.5	44480	44447.2	44076.3	44619.2
401.45	45041.1	44533.5	44082.2	44712.4
401.4	44534.1	44633.5	44088.4	44819.9
401.35	45103.3	44749.4	44094.9	44943.5
401.3	45037.3	44883	44101.8	45085.5
401.25	45183.1	45036.6	44109	45248
401.2	45634	45212.6	44116.7	45433.5
401.15	45647.9	45413.6	44124.6	45644.6
401.1	46106.9	45642.5	44133.1	45884.3
401.05	46091.5	45902	44142	46155.4
401	46187.6	46195	44151.3	46460.8
400.95	46863.3	46524.6	44161.1	46803.6
400.9	46825.7	46893.5	44171.4	47186.7
400.85	47391	47304.5	44182.2	47612.9
400.8	48246	47759.7	44193.7	48084.5
400.75	48895.8	48260.8	44205.7	48603.1
400.7	49127.3	48808.2	44218.5	49169.4
400.65	49897.3	49401.5	44231.9	49783
400.6	50007.5	50038.2	44246.2	50441.6
400.55	51372.6	50713.9	44261.4	51140.9
400.5	52064.2	51421.4	44277.6	51874
400.45	52425.1	52150.7	44295	52630.7
400.4	53340.1	52888	44313.7	53397.8
400.35	53866	53616.4	44333.9	54158.3
400.3	55127.8	54315.5	44356	54892.1
400.25	55594.2	54962.1	44380.1	55576.3
400.2	56625.5	55532	44406.6	56186.8
400.15	56341.1	56000.8	44435.9	56699.7
400.1	57026.2	56346.7	44468.3	57093.4
400.05	57567.7	56552.2	44504.4	57350.6
400	57363.5	56605.9	44544.4	57460.5
399.95	57108.1	56504	44588.9	57419.3
399.9	56917.2	56250.2	44638.6	57231.4
399.85	57036.5	55857.1	44693.9	56909.6
399.8	56942.5	55342.9	44755.4	56472.7
399.75	55995.4	54730.3	44823.6	55943.6
399.7	55536.9	54044.1	44899	55347.6
399.65	54401.4	53309	44982	54709.8
399.6	53641.2	52548.1	45073	54053.5
399.55	53540.6	51781.5	45172.1	53399.1
399.5	52885.2	51026.3	45279.6	52763.9
399.45	52065.1	50295.8	45395.5	52161
399.4	52033.5	49600	45519.4	51600.1
399.35	51576.7	48945.5	45650.6	51087.1
399.3	50638.1	48336.6	45787.8	50625.2
399.25	50446.5	47775.1	45929.3	50214.6
399.2	49777.9	47261.7	46072.9	49853.6
399.15	49767.3	46795.5	46215.4	49538.3
399.1	49351.3	46374.6	46353	49262.9
399.05	49332.5	45996.7	46481.3	49020.8
399	48934.5	45659	46595.4	48804.4
398.95	48174.1	45358.6	46690.7	48606.1
398.9	48592.6	45092.3	46763.4	48419.1
398.85	48474.6	44857.2	46811.7	48238.6
398.8	48009.6	44650.3	46836.6	48062.6
398.75	48273.7	44468.7	46842.6	47893
398.7	47504.2	44309.9	46838.3	47735.6
398.65	47490.8	44171.5	46805.9	47570.1
398.6	47517.6	44051	46730.6	47379.6
398.55	47762.8	43946.5	46617.6	47167.2
398.5	46950.1	43856.1	46474.4	46938.5
398.45	46977.8	43778.2	46309.5	46700.1
398.4	46803.1	43711.2	46131.1	46459
398.35	46501.1	43653.7	45946.8	46221.2
398.3	46102.8	43604.5	45762.6	45991.6
398.25	45873	43562.5	45583.3	45773.8
398.2	45671.9	43526.7	45412.1	45570.1
398.15	45420.2	43496.4	45251	45381.6
398.1	45018.3	43470.7	45101.1	45208.7
398.05	45203.6	43449	44962.6	45051.1
398	45126.9	43430.6	44835.6	44908.1
397.95	44762	43415.2	44719.6	44778.8
397.9	45128.6	43402.2	44613.8	44662
397.85	44753.4	43391.2	44517.5	44556.6
397.8	44675.6	43382	44430	44461.6
397.75	44544.5	43374.3	44350.5	44376
397.7	44487.7	43367.7	44278.2	44298.7
397.65	44455.8	43362.3	44212.5	44228.9
397.6	44038.1	43357.6	44152.5	44165.6
397.55	44006.9	43353.7	44097.9	44108.4
397.5	44267.6	43350.4	44048.1	44056.4
397.45	44053.7	43347.7	44002.6	44009.1
397.4	44452.1	43345.3	43960.9	43966.1
397.35	43936.3	43343.3	43922.8	43926.8
397.3	43887	43341.7	43887.8	43890.9
397.25	43793.9	43340.3	43855.6	43858
397.2	43920.7	43339.1	43825.9	43827.8
397.15	43533.2	43338	43798.5	43800
397.1	43338.3	43337.1	43773.2	43774.3
397.05	43745.8	43336.3	43749.8	43750.7
397	43810.9	43335.6	43728.1	43728.8
396.95	43905.2	43335.1	43708.1	43708.6
396.9	43847.7	43334.6	43689.4	43689.8
396.85	43516.2	43334.3	43672.2	43672.5
396.8	43572.7	43334	43656.1	43656.3
396.75	43114.5	43333.7	43641	43641.2
396.7	43329.6	43333.5	43627	43627.1
396.65	43220.9	43333.3	43613.9	43614
396.6	43175.8	43333.2	43601.7	43601.8
396.55	43544.8	43334.6	43591.7	43591.8
396.5	43318.1	43336	43582.4	43582.4
396.45	43312.3	43337.4	43573.7	43573.8
396.4	43256.9	43338.8	43565.7	43565.7
396.35	43302.8	43340.2	43558.2	43558.2
396.3	43693	43341.6	43551.1	43551.1
396.25	43474.1	43343	43544.6	43544.6
396.2	43351.5	43344.4	43538.5	43538.5
396.15	43559	43345.8	43532.8	43532.8
396.1	43967.3	43347.2	43527.4	43527.4
396.05	43546.6	43348.6	43522.5	43522.5
396	43250.9	43350	43517.8	43517.8
395.95	43737.9	43351.4	43513.5	43513.5
395.9	43418.8	43352.8	43509.4	43509.4
395.85	43900.7	43354.2	43505.6	43505.6
395.8	43165.8	43355.6	43502.1	43502.1
395.75	43621.9	43357	43498.8	43498.8
395.7	43620.7	43358.4	43495.7	43495.7
395.65	43796.3	43359.8	43492.8	43492.8
395.6	43378.8	43361.2	43490.1	43490.1
395.55	43201	43362.6	43487.6	43487.6
395.5	42678.4	43364	43485.3	43485.3
395.45	43558.7	43365.4	43483.1	43483.1
395.4	44340.3	43366.8	43481.1	43481.1
395.35	43779.2	43368.2	43479.2	43479.2
395.3	43210.2	43369.6	43477.5	43477.5
395.25	43528.6	43371.1	43475.9	43475.9
395.2	44011.1	43372.5	43474.4	43474.4
395.15	43781.5	43373.9	43473.1	43473.1
395.1	43859.9	43375.3	43471.8	43471.8
395.05	44044.8	43376.7	43470.7	43470.7
395	43629.8	43378.1	43469.6	43469.6
394.95	43490.9	43379.5	43468.7	43468.7
394.9	43785.7	43380.9	43467.8	43467.8
394.85	43749	43382.3	43467	43467
394.8	43291	43383.7	43466.3	43466.3
394.75	43711.3	43385.1	43465.7	43465.7
394.7	43755.3	43386.5	43465.1	43465.1
394.65	43784.1	43387.9	43464.7	43464.7
394.6	43437	43389.3	43464.2	43464.2
394.55	43265.1	43390.7	43463.9	43463.9
394.5	43080.7	43392.1	43463.6	43463.6
394.45	43557.9	43393.5	43463.4	43463.4
394.4	43787.1	43394.9	43463.2	43463.2
394.35	43229.2	43396.3	43463.1	43463.1
394.3	43538.4	43397.7	43463	43463
394.25	43507.8	43399.1	43463	43463
394.2	43578.6	43400.5	43463	43463
394.15	43268.5	43401.9	43463	43463
394.1	43276.8	43403.3	43463.2	43463.2
394.05	43812.5	43404.7	43463.3	43463.3
394	43391.1	43406.1	43463.5	43463.5
393.95	43181.6	43407.5	43463.7	43463.7
393.9	43881.7	43408.9	43464	43464
393.85	43775.2	43410.4	43464.3	43464.3
393.8	43524.8	43411.8	43464.6	43464.6
393.75	43534.1	43413.2	43464.9	43464.9
393.7	43361.3	43414.6	43465.3	43465.3
393.65	43547	43416	43465.8	43465.8
393.6	43573.2	43417.4	43466.2	43466.2
393.55	43327.7	43418.8	43466.7	43466.7
393.5	43560.9	43420.2	43467.2	43467.2
393.45	43431.7	43421.6	43467.7	43467.7
393.4	43637.4	43423	43468.3	43468.3
393.35	43605.1	43424.4	43468.8	43468.8
393.3	43619.9	43425.8	43469.4	43469.4
393.25	43956.2	43427.2	43470	43470
393.2	43524	43428.6	43470.7	43470.7
393.15	43458.9	43430	43471.3	43471.3
393.1	43860.2	43431.4	43472	43472
393.05	43598.5	43432.8	43472.7	43472.7
393	43656.1	43434.2	43473.4	43473.4
392.95	43607.9	43435.6	43474.2	43474.2
392.9	43252.8	43437	43474.9	43474.9
392.85	43698.7	43438.4	43475.7	43475.7
392.8	43528.9	43439.8	43476.5	43476.5
392.75	43977.4	43441.2	43477.3	43477.3
392.7	43304.2	43442.6	43478.1	43478.1
392.65	43114.6	43444	43478.9	43478.9
392.6	43574.4	43448.9	43483.2	43483.2
392.55	42959.5	43453.7	43487.5	43487.5
392.5	43452.2	43458.6	43491.8	43491.8
392.45	43569.8	43463.4	43496.1	43496.1
392.4	43451.8	43486.9	43519.1	43519.1
392.35	43731.7	43510.4	43542	43542
392.3	43651.1	43533.9	43565	43565
392.25	43691.8	43557.3	43588	43588
392.2	43596.1	43580.8	43611.1	43611.1
392.15	43643.3	43604.3	43634.1	43634.1
392.1	43796	43627.8	43657.1	43657.1
392.05	43464.1	43651.3	43680.2	43680.2
392	43716.4	0	0	43744.9

## Sheet: figure S3d. xps
Binding Energy (E)		N1s FA+	N1s FA A	Fitting
eV	Counts / s (Residuals × 2)	Counts / s (Residuals × 2)	Counts / s (Residuals × 2)	Counts / s (Residuals × 2)
410	60427.5	0	0	60436.6
409.95	60670.2	60152.7	60145.9	60153.9
409.9	60364.1	59984.5	59977.8	59985.7
409.85	59783.4	59819	59812.3	59820.2
409.8	59944.3	59767.9	59761.1	59769
409.75	59953.9	59687.9	59681.2	59689.1
409.7	59870	59547	59540.2	59548.2
409.65	59250.3	59331.7	59324.9	59332.8
409.6	58652.5	59189.4	59182.6	59190.6
409.55	59350.6	59007	59000.3	59008.2
409.5	58960.6	58880.4	58873.6	58881.6
409.45	58129.8	58715.2	58708.4	58716.3
409.4	58301.5	58579.2	58572.4	58580.4
409.35	58799.2	58433.9	58427.1	58435
409.3	57777.3	58321.8	58315.1	58323
409.25	58551.5	58126.9	58120.1	58128
409.2	58136.3	57986.3	57979.5	57987.5
409.15	58374.1	57929.2	57922.4	57930.3
409.1	57651.9	57845.9	57839.1	57847.1
409.05	57420.1	57728.7	57721.9	57729.9
409	57206.1	57718.5	57711.7	57719.7
408.95	57414.3	57573	57566.2	57574.2
408.9	57501.1	57451.9	57445.1	57453.1
408.85	57385.6	57292.7	57285.9	57293.9
408.8	57510.2	57269.6	57262.8	57270.7
408.75	57670.3	57259.4	57252.6	57260.6
408.7	56946.2	57217.8	57211	57219
408.65	56814	57157.5	57150.7	57158.7
408.6	56612.9	57061.7	57055	57062.9
408.55	57397.3	56960.3	56953.5	56961.5
408.5	57567.7	56862.5	56855.7	56863.7
408.45	56907.2	56774.7	56767.9	56775.9
408.4	57146.4	56708.5	56701.7	56709.7
408.35	56579.7	56634.8	56628	56636
408.3	56293.7	56553.8	56547	56554.9
408.25	56349.7	56401.5	56394.7	56402.6
408.2	56407.4	56260.7	56253.9	56261.8
408.15	56158.4	56153.9	56147.1	56155
408.1	55916.8	56051.7	56045	56052.9
408.05	56427.3	55985.7	55979	55986.9
408	55671.4	55914.6	55907.8	55915.8
407.95	55688.6	55816.2	55809.4	55817.3
407.9	55677.4	55731.3	55724.5	55732.4
407.85	55581.3	55649.1	55642.3	55650.2
407.8	55806.9	55569.1	55562.3	55570.3
407.75	55775.6	55480.7	55473.9	55481.9
407.7	55162.9	55407	55400.2	55408.2
407.65	55513.2	55352.1	55345.3	55353.2
407.6	55350.4	55267	55260.2	55268.2
407.55	55328.9	55201.6	55194.9	55202.8
407.5	54644.1	55072.2	55065.5	55073.4
407.45	54860.5	54927.4	54920.6	54928.6
407.4	55084.3	54852.1	54845.3	54853.2
407.35	54741.9	54741.7	54734.9	54742.9
407.3	54862.1	54602.7	54595.9	54603.8
407.25	54383.4	54503.2	54496.4	54504.3
407.2	54182.4	54419.2	54412.4	54420.4
407.15	54334.1	54279	54272.2	54280.1
407.1	54299.2	54161.3	54154.5	54162.4
407.05	53821.3	54073.9	54067.2	54075.1
407	54234.2	53949	53942.2	53950.2
406.95	53720.7	53868.4	53861.7	53869.6
406.9	53317.9	53815.7	53808.9	53816.8
406.85	53789.3	53723.1	53716.4	53724.3
406.8	53781.5	53616.6	53609.9	53617.8
406.75	53487.9	53541.3	53534.6	53542.5
406.7	53497	53399.2	53392.4	53400.3
406.65	53602.2	53369.8	53363	53371
406.6	53316	53335.4	53328.6	53336.5
406.55	53127.8	53225.7	53219	53226.9
406.5	52992.9	53168.2	53161.4	53169.4
406.45	52670.6	53069.8	53063	53071
406.4	53397.5	52963.3	52956.6	52964.5
406.35	52939.1	52912	52905.2	52913.1
406.3	52583.3	52865.5	52858.8	52866.7
406.25	53148.7	52780.7	52773.9	52781.9
406.2	52405.5	52699.4	52692.6	52700.6
406.15	52325.7	52667.4	52660.6	52668.5
406.1	53037.1	52580.1	52573.3	52581.3
406.05	52805.4	52541.6	52534.8	52542.7
406	52194.7	52524.2	52517.4	52525.3
405.95	52098.2	52403.4	52396.7	52404.6
405.9	52318.4	52363.1	52356.3	52364.2
405.85	52437.7	52333.6	52326.8	52334.8
405.8	52515	52253.3	52246.5	52254.5
405.75	52392	52202.7	52196	52203.9
405.7	51820.7	52200.6	52193.8	52201.8
405.65	51961.5	52179.1	52172.3	52180.3
405.6	52001.4	52142.8	52136	52144
405.55	52153.8	52105.7	52098.9	52106.9
405.5	52249.2	52071	52064.2	52072.2
405.45	52466.6	52042	52035.3	52043.2
405.4	52102.3	52030.9	52024.2	52032.1
405.35	51938.9	52028.4	52021.6	52029.6
405.3	52006.4	52014.1	52007.4	52015.3
405.25	52063.6	51988.3	51981.5	51989.5
405.2	51792.5	51958.6	51951.9	51959.8
405.15	51516.6	51916.8	51910	51918
405.1	51992.7	51886.1	51879.3	51887.3
405.05	51909.5	51863.2	51856.4	51864.4
405	51880.4	51826.8	51820	51828
404.95	52014	51810.5	51803.8	51811.8
404.9	51932.7	51806.9	51800.1	51808.1
404.85	51706.9	51782	51775.2	51783.3
404.8	51809.9	51736.5	51729.8	51737.8
404.75	51495	51691.9	51685.2	51693.2
404.7	51777.7	51643.4	51636.6	51644.7
404.65	52187.6	51594.7	51587.9	51596
404.6	51695.3	51562.3	51555.5	51563.6
404.55	51462.1	51522	51515.2	51523.4
404.5	51506.1	51471	51464.2	51472.4
404.45	51354.6	51432.1	51425.3	51433.5
404.4	51087.8	51394.9	51388.1	51396.4
404.35	51750.3	51363.1	51356.3	51364.6
404.3	51537.4	51353.2	51346.4	51354.8
404.25	50998.4	51345.5	51338.7	51347.1
404.2	51065.5	51335.4	51328.5	51337
404.15	51288.2	51333.4	51326.5	51335.1
404.1	51355.4	51318.4	51311.4	51320.1
404.05	51544.8	51291.5	51284.6	51293.3
404	51449.1	51265.1	51258.1	51266.9
403.95	51164.6	51232.9	51225.9	51234.9
403.9	51825.6	51204.7	51197.6	51206.7
403.85	51380.7	51170.9	51163.7	51173
403.8	51424.9	51133.1	51125.9	51135.4
403.75	51474.6	51103.9	51096.6	51106.3
403.7	50485.6	51086.4	51079	51089
403.65	50988.2	51075.5	51068	51078.2
403.6	51104.1	51053.5	51045.8	51056.3
403.55	50622.2	51037.3	51029.5	51040.3
403.5	50759.9	51029.2	51021.2	51032.5
403.45	50994.6	51029.5	51021.3	51033
403.4	51516.8	51029.8	51021.3	51033.5
403.35	51370.7	51030	51021.2	51034
403.3	50887.3	51030.2	51021	51034.5
403.25	50993.8	51030.4	51020.8	51035.1
403.2	51637.8	51030.7	51020.5	51035.6
403.15	51564.8	51030.9	51020.1	51036.3
403.1	51687	51031.3	51019.8	51037.1
403.05	51346.8	51031.9	51019.6	51038.2
403	51426.6	51032.7	51019.5	51039.5
402.95	51357.9	51033.6	51019.3	51041.1
402.9	50909.2	51034.7	51019.1	51042.8
402.85	51045	51036	51018.9	51044.8
402.8	51211.4	51037.6	51018.8	51047.1
402.75	51368.7	51039.6	51018.7	51049.9
402.7	51621	51041.9	51018.8	51053.2
402.65	51980.6	51044.7	51018.9	51057
402.6	51482.3	51048	51019.1	51061.4
402.55	51444	51051.8	51019.3	51066.3
402.5	51439	51056.2	51019.6	51072
402.45	51534.6	51061.4	51020	51078.6
402.4	51093.9	51067.4	51020.5	51086.2
402.35	51804.8	51074.5	51021.3	51095
402.3	51083.7	51082.9	51022.3	51105.1
402.25	51274.3	51092.5	51023.5	51116.7
402.2	50993.2	51103.5	51024.8	51129.9
402.15	51355.7	51116.2	51026.3	51144.9
402.1	51195.7	51130.8	51028.1	51162
402.05	51274.9	51147.5	51029.9	51181.5
402	51638.7	51166.6	51031.9	51203.6
401.95	51645.7	51188.4	51033.9	51228.6
401.9	51479.1	51213.5	51036.1	51257.3
401.85	51659.6	51242.5	51038.5	51290.1
401.8	52364.4	51275.9	51040.9	51327.7
401.75	52406.4	51314.9	51043.6	51371.2
401.7	51675.6	51360.4	51046.3	51421.6
401.65	51824.5	51414.1	51049.3	51480.5
401.6	52894.5	51478.1	51052.6	51550.2
401.55	52126	51554.6	51056.1	51632.9
401.5	52991.1	51647	51059.8	51732
401.45	52824	51759.5	51063.9	51851.9
401.4	52236.2	51897.5	51068.3	51997.9
401.35	53314.7	52067.6	51072.9	52176.5
401.3	53512.4	52278	51077.7	52396.2
401.25	53558.6	52538.9	51082.8	52667.2
401.2	54217.9	52862.4	51088.3	53001.7
401.15	54595.8	53262.4	51094	53413.5
401.1	54928.1	53754.5	51099.9	53918.5
401.05	55399.7	54356	51105.9	54534
401	55531.9	55085	51111.9	55278.1
400.95	56929.5	55959.5	51117.8	56169.1
400.9	58060.7	56996.2	51123.6	57223.8
400.85	58635.1	58209.2	51129.1	58456.2
400.8	60378.8	59607.7	51134.3	59875.9
400.75	62202.5	61194.2	51139.1	61485.6
400.7	63088	62962.9	51143.5	63279.5
400.65	65594	64897.3	51147.2	65241.2
400.6	66618.1	66969.3	51150.4	67343.2
400.55	69038.7	69138.7	51153.2	69545.3
400.5	70929.5	71353.4	51155.6	71795.8
400.45	73447.2	73551.1	51158.1	74032.6
400.4	75252.7	75662.6	51161	76186.9
400.35	77424.5	77615.7	51164.7	78187
400.3	79213.4	79341.7	51169.9	79964.5
400.25	81091.3	80781.5	51177.1	81460.9
400.2	81750.5	81894	51187.5	82635.7
400.15	83740.8	82662.5	51201.8	83472.8
400.1	84084.9	83103	51221.4	83988.8
400.05	85135.5	83268.9	51247.6	84238
400	84054.3	83255.3	51281.9	84316.2
399.95	84791.1	82947.4	51325.7	84109.8
399.9	83257.5	82194.7	51380.7	83469.1
399.85	82077.4	81026.1	51448.6	82424.2
399.8	80176.9	79486.6	51530.9	81021.2
399.75	78508.3	77634.6	51629.2	79319.3
399.7	76831.7	75537.8	51745	77387.5
399.65	73831.5	73269	51879.2	75299
399.6	72234.9	70902.2	52032.3	73128.3
399.55	70312.3	68508.3	52204	70945.6
399.5	67109.9	66151.8	52392.8	68814
399.45	65535.1	63888.3	52595.5	66786
399.4	63917.3	61762.7	52806.9	64901.4
399.35	61883.3	59808.3	53019.4	63186
399.3	60634	58046.7	53222.3	61651.1
399.25	59561.1	56488.9	53403.1	60295.3
399.2	58063.1	55136.2	53547.9	59106.3
399.15	57037.1	53982.1	53644.6	58065.9
399.1	56700.6	53014.1	53688.3	57156.8
399.05	56016.8	52215.7	53688.8	56372.7
399	55692	51567.6	53658.7	55707.1
398.95	55457.3	51049.8	53576.5	55118.3
398.9	55007.8	50642.4	53446	54590.7
398.85	54025.8	50326.4	53275	54113.3
398.8	53864.3	50084.8	53073.4	53678.9
398.75	53471.8	49902.6	52851.3	53282.7
398.7	53073.2	49766.9	52618.2	52921.4
398.65	52951.2	49666.9	52382.3	52592.4
398.6	52590.6	49594.1	52150	52293.7
398.55	52129.6	49541.4	51926.1	52023
398.5	52193.1	49503.6	51713.7	51778.1
398.45	52336.7	49476.4	51514.6	51556.9
398.4	51733.5	49456.8	51329.9	51357.2
398.35	51793.1	49442.6	51159.6	51177
398.3	51435.5	49432.2	51003.4	51014.4
398.25	51127	49424.3	50860.8	50867.6
398.2	51054.5	49418.1	50730.7	50734.9
398.15	51171.9	49413.2	50612.4	50614.9
398.1	50834.9	49409.1	50504.9	50506.4
398.05	50721.4	49405.7	50407.2	50408.1
398	51053.7	49402.7	50318.5	50319.1
397.95	50678.2	49400.2	50238.1	50238.3
397.9	50599.3	49397.9	50164.9	50165
397.85	50286.3	49395.8	50098.4	50098.5
397.8	50509.2	49394	50037.8	50037.9
397.75	49793	49392.3	49982.7	49982.8
397.7	50136.9	49390.7	49932.5	49932.5
397.65	49871.1	49389.3	49886.6	49886.7
397.6	50093.8	49388.1	49844.8	49844.8
397.55	49885.5	49387	49806.7	49806.7
397.5	49872.3	49385.9	49771.8	49771.8
397.45	50321.2	49385	49739.8	49739.8
397.4	49694.1	49384.1	49710.4	49710.4
397.35	49394.5	49383.2	49683.5	49683.5
397.3	50136.7	49382.4	49658.8	49658.8
397.25	49879.4	49381.5	49635.9	49635.9
397.2	49708.3	49380.5	49614.7	49614.7
397.15	49460.8	49379.6	49595.2	49595.2
397.1	50057.3	49378.7	49577.3	49577.3
397.05	50203.7	49377.9	49560.8	49560.8
397	50641.9	49377	49545.4	49545.4
396.95	49477.6	49376.2	49531.3	49531.3
396.9	49802.8	49375.5	49518.3	49518.3
396.85	49681.1	49374.8	49506.3	49506.3
396.8	49430.6	49374.1	49495.2	49495.2
396.75	49716.6	49373.4	49484.9	49484.9
396.7	49499.5	49372.8	49475.4	49475.4
396.65	49473	49372.4	49466.8	49466.8
396.6	49447.4	49372	49458.9	49458.9
396.55	49790	49371.6	49451.5	49451.5
396.5	49788.2	49371.3	49444.8	49444.8
396.45	49584.7	49371	49438.6	49438.6
396.4	49585.5	49370.8	49432.9	49432.9
396.35	49330.4	49370.5	49427.6	49427.6
396.3	49460.4	49370.2	49422.6	49422.6
396.25	49166.1	49369.9	49418	49418
396.2	49429.1	49369.6	49413.8	49413.8
396.15	49577.3	49369.3	49409.8	49409.8
396.1	49699.4	49369.1	49406.2	49406.2
396.05	49706.9	49368.8	49402.8	49402.8
396	49383.7	49368.5	49399.7	49399.7
395.95	50004.2	49368.3	49396.9	49396.9
395.9	49451.1	49368	49394.1	49394.1
395.85	49638.6	49367.7	49391.7	49391.7
395.8	48930.8	49367.5	49389.4	49389.4
395.75	49651.7	49367.3	49387.3	49387.3
395.7	49535.9	49367.2	49385.5	49385.5
395.65	49031.2	49367.1	49383.8	49383.8
395.6	49430	49369.7	49384.9	49384.9
395.55	49375.7	49372.3	49386.2	49386.2
395.5	49532.3	49374.9	49387.6	49387.6
395.45	48902.3	49377.5	49389	49389
395.4	49558.4	49380.1	49390.6	49390.6
395.35	49620	49382.7	49392.2	49392.2
395.3	49568.2	49385.3	49394	49394
395.25	49263.1	49387.9	49395.8	49395.8
395.2	49566.7	49390.4	49397.6	49397.6
395.15	49899.1	49393	49399.6	49399.6
395.1	49312.4	49395.6	49401.6	49401.6
395.05	49757.8	49398.2	49403.6	49403.6
395	50123.6	49400.8	49405.7	49405.7
394.95	49345.4	49403.4	49407.8	49407.8
394.9	49929	49406	49410	49410
394.85	49762.5	49408.6	49412.2	49412.2
394.8	49254	49411.2	49414.5	49414.5
394.75	49557.2	49413.8	49416.8	49416.8
394.7	49577.8	49416.4	49419.1	49419.1
394.65	49717.2	49419	49421.4	49421.4
394.6	49591.6	49421.6	49423.8	49423.8
394.55	49744.6	49424.2	49426.1	49426.1
394.5	49944.3	49426.8	49428.5	49428.5
394.45	49886.5	49429.4	49431	49431
394.4	49766.4	49432	49433.4	49433.4
394.35	49640.4	49434.6	49435.8	49435.8
394.3	49406.4	49437.2	49438.3	49438.3
394.25	49431.7	49439.8	49440.8	49440.8
394.2	49427.9	49442.3	49443.3	49443.3
394.15	49100.3	49444.9	49445.8	49445.8
394.1	49384	49447.5	49448.3	49448.3
394.05	49383.8	49450.1	49450.8	49450.8
394	49468.4	49452.7	49453.3	49453.3
393.95	49559.1	49455.3	49455.9	49455.9
393.9	49888.8	49457.9	49458.4	49458.4
393.85	49949.7	49460.5	49460.9	49460.9
393.8	49900.4	49463.1	49463.5	49463.5
393.75	49465.1	49465.7	49466	49466
393.7	49496.9	49468.3	49468.6	49468.6
393.65	50086.9	49470.9	49471.2	49471.2
393.6	49861.7	49473.5	49473.7	49473.7
393.55	49595	49476.1	49476.3	49476.3
393.5	49637.3	49478.7	49478.9	49478.9
393.45	49896.7	49481.3	49481.4	49481.4
393.4	49334	49483.9	49484	49484
393.35	49704.2	49486.5	49486.6	49486.6
393.3	49205.6	49489.1	49489.2	49489.2
393.25	49915.6	49491.7	49491.8	49491.8
393.2	49353.6	49494.2	49494.3	49494.3
393.15	49420.5	49496.8	49496.9	49496.9
393.1	50593.5	49499.4	49499.5	49499.5
393.05	49753	49502	49502.1	49502.1
393	49191.3	49504.6	49504.7	49504.7
392.95	49375.3	49507.2	49507.3	49507.3
392.9	49456.3	49509.8	49509.9	49509.9
392.85	49932.7	49512.4	49512.5	49512.5
392.8	48983.1	49515	49515	49515
392.75	49463.5	49519.4	49519.4	49519.4
392.7	49849.9	49526.7	49526.7	49526.7
392.65	49544.5	49534.1	49534.1	49534.1
392.6	49473.9	49541.5	49541.5	49541.5
392.55	49641.6	49548.8	49548.8	49548.8
392.5	49800.8	49556.2	49556.2	49556.2
392.45	49390.4	49563.6	49563.6	49563.6
392.4	49606.1	49570.9	49571	49571
392.35	49436.8	49578.3	49578.3	49578.3
392.3	50142.4	49585.7	49585.7	49585.7
392.25	49829.6	49593	49593.1	49593.1
392.2	49682	49600.4	49600.4	49600.4
392.15	49505.2	49617.5	49617.5	49617.5
392.1	49211	49634.5	49634.5	49634.5
392.05	49792.1	49760.4	49760.4	49760.4
392	50160.7	0	0	50160.7

## Sheet: figure S4 xps
aging			fresh
Binding Energy (eV)	Intensity (a.u.)		Binding Energy (eV)	Intensity (a.u.)
695.35	44027		695.7	46118.7
695.3	44010		695.65	46105
695.25	43989		695.6	46076.7
695.2	43972		695.55	46033.3
695.15	43956		695.5	46014.9
695.1	43961		695.45	45981.9
695.05	44031		695.4	45963.2
695	44090		695.35	45966.1
694.95	44093		695.3	45965.8
694.9	44073		695.25	45985.4
694.85	44072		695.2	46025.3
694.8	44022		695.15	46050.7
694.75	43930		695.1	46057.7
694.7	43910		695.05	46106.4
694.65	43892		695	46099.4
694.6	43881		694.95	46029.8
694.55	43935		694.9	46008.5
694.5	43987		694.85	45982.8
694.45	44023		694.8	45960.3
694.4	44067		694.75	45947.3
694.35	44095		694.7	45948.3
694.3	44126		694.65	45949
694.25	44130		694.6	45967.3
694.2	44102		694.55	46006.4
694.15	44083		694.5	46050.1
694.1	44151		694.45	46076.4
694.05	44239		694.4	46119.6
694	44283		694.35	46136.4
693.95	44294		694.3	46105.3
693.9	44306		694.25	46083.9
693.85	44371		694.2	46072.1
693.8	44378		694.15	46029
693.75	44312		694.1	46029.2
693.7	44220		694.05	46083.5
693.65	44154		694	46066.9
693.6	44087		693.95	46041
693.55	44028		693.9	46033.7
693.5	43964		693.85	46031.5
693.45	43932		693.8	46077.1
693.4	43929		693.75	46099.9
693.35	43948		693.7	46133.7
693.3	43941		693.65	46109.8
693.25	43927		693.6	46154.7
693.2	43964		693.55	46190.8
693.15	44078		693.5	46199.9
693.1	44243		693.45	46207
693.05	44293		693.4	46189.5
693	44278		693.35	46163.6
692.95	44289		693.3	46128.2
692.9	44306		693.25	46149.4
692.85	44246		693.2	46133.6
692.8	44193		693.15	46083.5
692.75	44108		693.1	46079.6
692.7	43984		693.05	46079.4
692.65	44020		693	46073.6
692.6	43952		692.95	46081.6
692.55	43912		692.9	46073.7
692.5	43936		692.85	46062.6
692.45	43984		692.8	46049.2
692.4	44027		692.75	46023.6
692.35	44090		692.7	45992.8
692.3	44062		692.65	45923.5
692.25	43990		692.6	45951.2
692.2	44018		692.55	45973.2
692.15	44087		692.5	45992.2
692.1	44136		692.45	46031.3
692.05	44132		692.4	46051.9
692	44123		692.35	46055.3
691.95	44162		692.3	46066.8
691.9	44226		692.25	46122.1
691.85	44206		692.2	46131
691.8	44272		692.15	46119.5
691.75	44339		692.1	46093
691.7	44369		692.05	46065.8
691.65	44420		692	46085.3
691.6	44319		691.95	46128
691.55	44251		691.9	46152.5
691.5	44130		691.85	46156.2
691.45	44036		691.8	46154.6
691.4	43933		691.75	46178.9
691.35	43910		691.7	46163.2
691.3	43878		691.65	46162.7
691.25	43862		691.6	46221.5
691.2	43925		691.55	46224.4
691.15	44028		691.5	46180.2
691.1	44114		691.45	46182
691.05	44213		691.4	46198.1
691	44309		691.35	46169.4
690.95	44322		691.3	46138.9
690.9	44290		691.25	46170.2
690.85	44211		691.2	46173.1
690.8	44169		691.15	46168.9
690.75	44141		691.1	46166.3
690.7	44099		691.05	46164.1
690.65	44018		691	46168.3
690.6	44021		690.95	46206.5
690.55	44078		690.9	46242.3
690.5	44039		690.85	46273.6
690.45	44082		690.8	46265.8
690.4	44066		690.75	46280.4
690.35	44099		690.7	46282.2
690.3	44124		690.65	46284.1
690.25	44142		690.6	46277.9
690.2	44126		690.55	46258.2
690.15	44086		690.5	46241.7
690.1	44047		690.45	46244.4
690.05	44025		690.4	46224.6
690	43979		690.35	46180.4
689.95	43928		690.3	46100.1
689.9	43909		690.25	46098.8
689.85	43947		690.2	46061.6
689.8	43988		690.15	46044.4
689.75	44017		690.1	46090.3
689.7	44033		690.05	46134.2
689.65	44039		690	46152.1
689.6	44112		689.95	46201.2
689.55	44192		689.9	46275
689.5	44160		689.85	46342.9
689.45	44122		689.8	46366.7
689.4	44074		689.75	46368.8
689.35	44039		689.7	46402.1
689.3	44049		689.65	46403
689.25	44112		689.6	46361.8
689.2	44111		689.55	46353.4
689.15	44147		689.5	46349.1
689.1	44220		689.45	46348.3
689.05	44263		689.4	46327
689	44240		689.35	46343
688.95	44198		689.3	46304.4
688.9	44152		689.25	46290
688.85	44157		689.2	46257.6
688.8	44101		689.15	46222.8
688.75	44057		689.1	46196.8
688.7	43989		689.05	46180.7
688.65	43978		689	46164.5
688.6	43990		688.95	46167.9
688.55	44065		688.9	46147.4
688.5	44120		688.85	46154.9
688.45	44111		688.8	46183
688.4	44142		688.75	46185.5
688.35	44153		688.7	46187.9
688.3	44183		688.65	46213.6
688.25	44175		688.6	46210.7
688.2	44114		688.55	46249.7
688.15	44077		688.5	46299.1
688.1	44026		688.45	46366.5
688.05	44028		688.4	46463.9
688	44059		688.35	46564
687.95	44064		688.3	46572.2
687.9	44141		688.25	46594.3
687.85	44296		688.2	46595.4
687.8	44428		688.15	46580.7
687.75	44610		688.1	46542
687.7	44716		688.05	46505.3
687.65	44762		688	46486
687.6	44708		687.95	46479.2
687.55	44588		687.9	46449.1
687.5	44497		687.85	46432.4
687.45	44306		687.8	46428.6
687.4	44118		687.75	46467.1
687.35	43985		687.7	46477.3
687.3	43957		687.65	46481.1
687.25	44007		687.6	46434.5
687.2	44104		687.55	46389.6
687.15	44176		687.5	46344.2
687.1	44196		687.45	46359.6
687.05	44243		687.4	46427.5
687	44271		687.35	46456
686.95	44187		687.3	46468.7
686.9	44116		687.25	46503.7
686.85	44041		687.2	46494.4
686.8	43946		687.15	46517.3
686.75	43919		687.1	46542.3
686.7	43971		687.05	46529.9
686.65	44008		687	46504.1
686.6	44031		686.95	46488.6
686.55	44046		686.9	46498.7
686.5	44083		686.85	46454.7
686.45	44062		686.8	46421.3
686.4	44024		686.75	46436.9
686.35	43951		686.7	46463.8
686.3	43943		686.65	46477.8
686.25	44004		686.6	46513.1
686.2	44049		686.55	46505.7
686.15	44088		686.5	46521.1
686.1	44103		686.45	46588.8
686.05	44175		686.4	46623.8
686	44243		686.35	46654.9
685.95	44263		686.3	46715.8
685.9	44284		686.25	46758.2
685.85	44285		686.2	46766.7
685.8	44219		686.15	46832.8
685.75	44154		686.1	46874.3
685.7	44131		686.05	46882.8
685.65	44185		686	46885.8
685.6	44254		685.95	46909.4
685.55	44325		685.9	46912.7
685.5	44340		685.85	46907.4
685.45	44345		685.8	46905.1
685.4	44377		685.75	46923.6
685.35	44425		685.7	46983.2
685.3	44502		685.65	47068.7
685.25	44524		685.6	47155.2
685.2	44554		685.55	47264
685.15	44571		685.5	47409.5
685.1	44535		685.45	47600.5
685.05	44528		685.4	47761.2
685	44535		685.35	47952.6
684.95	44543		685.3	48129.4
684.9	44621		685.25	48223.8
684.85	44714		685.2	48294.4
684.8	44805		685.15	48388.4
684.75	44870		685.1	48453.3
684.7	44912		685.05	48536.1
684.65	44987		685	48619.5
684.6	45040		684.95	48693.5
684.55	45075		684.9	48731.3
684.5	45004		684.85	48789.2
684.45	44863		684.8	48795.6
684.4	44684		684.75	48843.2
684.35	44528		684.7	48899.7
684.3	44364		684.65	48979.2
684.25	44187		684.6	49008.2
684.2	44087		684.55	49017.8
684.15	44012		684.5	48987.4
684.1	43959		684.45	48940
684.05	43945		684.4	48880.6
684	43890		684.35	48835.4
683.95	43843		684.3	48751.7
683.9	43902		684.25	48615.3
683.85	43986		684.2	48468
683.8	44076		684.15	48303.9
683.75	44106		684.1	48124.6
683.7	44133		684.05	47983.7
683.65	44130		684	47824.5
683.6	44142		683.95	47691.8
683.55	44160		683.9	47595.6
683.5	44160		683.85	47529
683.45	44122		683.8	47465.9
683.4	44094		683.75	47440.3
683.35	44118		683.7	47384.9
683.3	44065		683.65	47342.1
683.25	44055		683.6	47300.8
683.2	44018		683.55	47240.8
683.15	43975		683.5	47146.3
683.1	43967		683.45	47026.3
683.05	43973		683.4	46911.7
683	43931		683.35	46814.2
682.95	43922		683.3	46735.3
682.9	43988		683.25	46678.4
682.85	44105		683.2	46643.8
682.8	44146		683.15	46655.3
682.75	44184		683.1	46713.2
682.7	44216		683.05	46780.8
682.65	44168		683	46808.4
682.6	44164		682.95	46825.3
682.55	44123		682.9	46821.5
682.5	44071		682.85	46799.4
682.45	43958		682.8	46795.9
682.4	43943		682.75	46794.9
682.35	43931		682.7	46786.5
682.3	43916		682.65	46779.3
682.25	44002		682.6	46750.9
682.2	44045		682.55	46788.9
682.15	44090		682.5	46799.1
682.1	44066		682.45	46832.2
682.05	44033		682.4	46858.8
682	44002		682.35	46896.4
681.95	43996		682.3	46936.5
681.9	44012		682.25	46938
681.85	44033		682.2	46892.1
681.8	44001		682.15	46841.4
681.75	44053		682.1	46875.4
681.7	44101		682.05	46931.8
681.65	44096		682	46947
681.6	44161		681.95	46959.1
681.55	44191		681.9	46940.4
681.5	44169		681.85	46918
681.45	44152		681.8	46907.5
681.4	44151		681.75	46888
681.35	44084		681.7	46882.2
681.3	44102		681.65	46872.4
681.25	44136		681.6	46811.5
681.2	44136		681.55	46775.8
681.15	44148		681.5	46703.9
681.1	44164		681.45	46686
681.05	44192		681.4	46710.5
681	44225		681.35	46738.2
680.95	44294		681.3	46785.5
680.9	44322		681.25	46853.8
680.85	44251		681.2	46871
680.8	44190		681.15	46866.6
680.75	44168		681.1	46915.9
680.7	44098		681.05	46979.5
680.65	44060		681	47040.7
680.6	44135		680.95	47043.4
680.55	44183		680.9	47045.6
680.5	44157		680.85	46983
680.45	44157		680.8	46918
680.4	44080		680.75	46844.5
680.35	44013		680.7	46803
680.3	44047		680.65	46780.9
680.25	44059		680.6	46794.6
680.2	44063		680.55	46800.1
680.15	44009		680.5	46811.3
680.1	43990		680.45	46866.8
680.05	43989		680.4	46907
680	44085		680.35	46932.3
679.95	44139		680.3	46966.8
679.9	44195		680.25	47010.2
679.85	44178		680.2	47011.8
679.8	44154		680.15	47026.8
679.75	44116		680.1	47010.8
679.7	44034		680.05	46981.4
679.65	43947		680	46972.7
679.6	43993		679.95	46972
679.55	44042		679.9	47023.6
679.5	44064		679.85	47023.1
679.45	44064		679.8	47056.2
679.4	44022		679.75	47084.3
679.35	43937		679.7	47131
679.3	43917		679.65	47171.9
679.25	43939		679.6	47235.8
679.2	43938		679.55	47223.3
679.15	43926		679.5	47146.8
679.1	43960		679.45	47127.4
679.05	43987		679.4	47086.9
679	44091		679.35	47045.2
678.95	44105		679.3	47009.6
678.9	44164		679.25	46970.4
678.85	44218		679.2	46942.7
678.8	44236		679.15	46964.3
678.75	44245		679.1	46982.5
678.7	44238		679.05	46995.6
678.65	44179		679	47014.6
678.6	44151		678.95	47073.8
678.55	44125		678.9	47112.1
678.5	44078		678.85	47138.4
678.45	44016		678.8	47160.4
678.45	44016		678.75	47171.2
			678.7	47197.8

## Sheet: figure S5. TOF-SIMs
#Sputter Time (s)	F	Ag	Pb	Sn	ITO
0.8192	5412.74	3006.1	151.764	227.667	848.116
2.4576	3491.64	13901.5	109.395	169.004	576.231
4.096	2592.45	15782.2	78.1903	118.488	330.855
5.7344	2661.21	15986.8	54.0998	136.644	284.186
7.3728	2484.96	16771.6	75.1726	139.611	265.772
9.0112	2270.85	17075	60.1105	115.432	266.849
10.6496	2462	17756	75.1731	111.4	256.411
12.288	2477.3	18336.1	74.1672	98.3106	224.079
13.9264	2546.23	19092.1	64.1192	85.2383	252.537
15.5648	2561.51	19438.6	62.1139	87.2586	221.977
17.2032	2806.84	20750.9	49.0765	98.284	268.541
18.8416	2400.8	21054.2	56.0956	74.1771	223.857
20.48	2622.82	22175.6	60.0982	68.1482	234.975
22.1184	2584.49	22908.7	57.0995	69.1568	228.962
23.7568	2554	23604.1	54.089	55.0929	252.372
25.3952	3060.29	24134.6	46.0681	59.1136	209.753
27.0336	2822.16	25224.9	49.072	57.1068	218.755
28.672	2852.86	25938.4	42.0569	51.097	204.534
30.3104	2446.7	26793.3	46.0677	51.0981	205.561
31.9488	2891.25	26768.1	54.0852	59.1106	208.713
33.5872	2722.44	27718.1	40.0529	45.0662	216.743
35.2256	2730.1	28904.3	44.0694	55.104	212.591
36.864	2508.07	29068	48.0689	42.0651	220.697
38.5024	2991.11	30262.5	49.0739	45.071	221.913
40.1408	2730.1	30520.7	54.0868	40.052	227.88
41.7792	2852.86	32449.3	49.0813	43.0687	206.601
43.4176	2891.41	32362.7	37.0415	48.0918	207.61
45.056	2952.69	33304.1	34.0422	65.123	217.681
46.6944	2898.93	33927.2	46.0695	45.0769	203.571
48.3328	2814.49	35059.9	31.0339	44.0609	195.557
49.9712	2791.47	35597.5	38.0548	51.0839	193.431
51.6096	2684.1	36661.7	32.0298	52.109	209.614
53.248	2929.85	38038.7	34.0449	33.0465	195.531
54.8864	2737.77	38901.5	42.0611	31.0386	207.533
56.5248	2676.44	38374.4	48.0803	43.0756	231.03
58.1632	2768.45	39676.5	34.0384	47.091	200.46
59.8016	2576.83	40755.3	34.0389	32.0504	179.135
61.44	2737.77	41405.3	46.0805	43.0637	212.622
63.0784	2760.78	41733.5	32.0397	42.0702	201.439
64.7168	2845.19	42580.2	31.0379	47.1095	195.352
66.3552	2707.1	43300.9	33.0433	43.0761	168.102
67.9936	2599.81	43619	28.0284	35.0511	203.532
69.632	2661.12	44336.5	37.0408	30.0359	200.591
71.2704	2263.21	45065.1	29.0254	27.0262	161.078
72.9088	2661.11	44356.1	29.0332	26.0293	177.23
74.5472	2799.31	45677.9	27.0222	37.0475	180.23
76.1856	2416.25	46718.1	30.0326	32.0427	197.42
77.824	2553.91	46563.5	27.0306	36.0462	186.377
79.4624	2691.77	46624.8	26.0201	42.0755	176.294
81.1008	2684.1	48269.2	20.0157	37.0557	191.261
82.7392	2799.14	48863.7	21.0151	34.0553	188.233
84.3776	2530.89	48978.6	25.0217	24.0303	178.176
86.016	2668.77	49384.4	25.0236	37.0524	190.362
87.6544	2584.5	49100.7	25.0182	28.0263	183.24
89.2928	2607.47	48460.7	33.03	45.0748	177.195
90.9312	2569.17	49712.1	24.0225	39.0584	168.121
92.5696	2607.47	49379.5	36.0446	37.0579	169.164
94.208	2852.86	50038	32.0381	33.0524	180.259
95.8464	2868.21	49437.2	16.0115	31.04	197.668
97.4848	2377.86	51255.7	23.0204	27.022	166.162
99.1232	2722.44	50030	29.0285	31.0295	195.638
100.762	3021.85	49700.9	25.0186	33.0439	187.574
102.4	2898.93	51329.9	33.0334	39.0584	249.778
104.038	2791.47	50648.2	25.0218	43.0727	262.201
105.677	2891.25	49958.2	18.0121	45.0728	255.435
107.315	3191.08	50310.6	34.0467	36.0621	318.802
108.954	2860.59	49138.2	31.0387	39.069	304.373
110.592	2921.97	47971.7	35.0492	33.0462	281.014
112.23	3014.17	47343.8	23.0183	36.0454	309.059
113.869	3067.98	45666.5	31.0296	48.0713	292.465
115.507	2991.11	45987.8	26.0263	34.0372	251.666
117.146	3006.48	44615.2	26.0265	43.0656	292.495
118.784	3052.61	43646.1	38.0501	46.0687	273.949
120.422	3144.9	43342.4	35.0465	54.1058	248.587
122.061	3075.67	42186.5	30.0272	49.0826	240.31
123.699	3314.3	41152.4	28.0272	39.0658	247.281
125.338	3345.12	41173.4	42.0551	52.0903	226.922
126.976	3098.76	40681.1	51.0853	66.1572	205.623
128.614	3106.44	39317.5	31.0278	67.1486	198.527
130.253	3252.67	39982.1	33.0391	75.174	189.38
131.891	3222.04	39131	52.0833	95.2781	203.555
133.53	3014.17	38461.7	60.1139	90.2641	193.325
135.168	3298.89	38372.1	63.1143	113.433	200.522
136.806	3160.47	38082.8	56.0916	131.597	218.665
138.445	3345.12	36723.5	65.1291	177.929	187.25
140.083	3499.54	36990.5	59.1073	169.813	196.31
141.722	3337.42	35997.3	64.1422	193.13	172.066
143.36	3306.8	36181.9	81.1968	186.021	183.211
144.998	3429.94	35537.1	96.2805	221.406	157.015
146.637	3414.5	35319.7	84.2177	205.288	184.171
148.275	3345.12	35260.4	95.2726	249.928	184.213
149.914	3268.15	34330.4	91.2508	238.697	168.931
151.552	3453.07	34729.8	78.1777	211.364	186.22
153.19	3375.95	35363.6	108.34	231.625	185.046
154.829	3676.97	34716.6	105.322	233.581	164.892
156.467	3592.21	34189.2	92.2544	254.891	158.945
158.106	3237.27	33765.2	108.352	268.145	171.016
159.744	3491.96	33056	90.2369	218.411	168.937
161.382	3453.07	32833	98.2884	228.579	140.669
163.021	3630.61	33019.8	95.2718	241.766	162.869
164.659	3800.68	32923.2	113.364	209.335	168.958
166.298	4025.21	32499.2	80.1958	232.619	155.838
167.936	3638.34	32644.1	113.363	249.852	157.836
169.574	3847.1	31649.4	102.315	199.26	168.932
171.213	3723.34	31923.9	112.365	226.485	166.853
172.851	3615.16	32167.4	115.405	237.747	167.958
174.49	3893.54	31177	112.379	216.409	140.655
176.128	4056.22	30717.3	88.2271	219.465	140.722
177.766	3940	31077.2	114.378	231.557	156.885
179.405	4133.76	30341.8	101.306	219.407	165.875
181.043	4327.84	30626.1	106.324	197.218	160.819
182.682	4164.79	30020.9	106.331	202.189	142.738
184.32	4009.72	30110.7	105.319	209.272	163.88
185.958	4009.72	30208.8	114.376	226.487	159.851
187.597	4001.97	29961.9	125.446	234.71	153.824
189.235	4133.77	29278.6	124.457	236.712	155.899
190.874	4553.38	29472.6	119.402	246.799	158.858
192.512	4553.56	29523.1	135.556	249.882	163.881
194.15	4257.96	29459.1	121.451	275.143	166.912
195.789	4296.75	28792.3	132.506	243.739	151.798
197.427	4529.98	28426.8	155.721	262.077	152.747
199.066	4592.25	27928.8	167.832	296.571	172.914
200.704	4927.49	28329.7	166.826	314.833	159.856
202.342	4740.27	27543.2	150.662	340.366	193.171
203.981	4724.68	27545.5	154.69	335.312	142.681
205.619	5036.83	27489.4	152.668	360.944	188.14
207.258	5310.62	27063.2	190.055	340.533	156.833
208.896	5154.1	26890.4	191.021	414.851	168.883
210.534	5577.17	26880.9	220.38	426.366	153.76
212.173	5201.03	26879.4	214.351	536.043	148.734
213.811	5773.54	26652.8	232.573	542.397	154.762
215.45	5624.27	26335.1	232.606	570.471	173.025
217.088	5600.76	26055.4	287.407	633.956	173.928
218.726	6048.97	25493.7	260.976	695.867	184.11
220.365	6175.09	25507	331.237	841.439	176.016
222.003	6104.46	25347.9	331.25	938.572	201.246
223.642	6309.58	25117.3	368.994	1032.05	182.045
225.28	6966.29	24392.8	402.743	1129.7	204.348
226.918	6783.86	24520.4	471.529	1304.38	198.187
228.557	6958.77	24094.6	502.45	1445.47	184.101
230.195	7531.61	23856.6	619.084	1811.92	184.026
231.834	7371.77	23375.5	708.843	2104.4	242.94
233.472	7260.32	23367.1	735.882	2470.76	199.252
235.11	7779.1	23034.8	863.642	2790.41	225.609
236.749	7882.92	22200.7	991.796	3418.2	204.329
238.387	7794.57	21957.2	1173.52	4109.18	199.288
240.026	8170.95	21647.5	1331.41	4884.83	215.465
241.664	8162.71	20973.4	1527.74	5827.12	198.244
243.302	7954.63	20852.5	1737.23	6865.84	209.509
244.941	8106.62	20193.1	1924.38	7969.3	223.642
246.579	7930.49	19752.4	2073.98	8887.13	197.323
248.218	8218.83	18881.9	2263.63	10084.5	235.667
249.856	7994.51	18824.6	2364.87	11229.7	221.565
251.494	8829.78	18065.7	2577.57	12125.8	213.606
253.133	8837.83	18116.5	2650.17	12733.8	191.221
254.771	8660.66	17935.5	2809.77	13657.7	214.403
256.41	8773.93	17399.8	2752.84	14557.1	205.31
258.048	9096	16961.9	2813.09	14759.6	196.208
259.686	8572.17	16798.5	2972.34	15519	201.264
261.325	8154.7	16285.9	3026.28	16164.4	183.135
262.963	7747.12	16074.8	2965.99	15727.4	173.021
264.602	8692.85	16175.5	3204.26	16340.4	182.152
266.24	8797.65	15610.7	3132.21	16764	192.268
267.878	8250.91	15456.2	3080.12	16957.8	201.334
269.517	8475.7	15469.5	3227.65	16685.9	165.863
271.155	8604.34	15715.5	3233.84	17208.3	180.07
272.794	7738.65	15080.1	3226.18	17314.3	174.977
274.432	7379.73	15165.3	3342.84	17489.4	182.129
276.07	7531.15	14781.7	3281.1	17877.3	189.184
277.709	7746.74	14825.8	3367.28	17744.1	201.236
279.347	7850.52	14672.5	3459.07	18131.1	165.02
280.986	7547.09	14480.7	3483.89	18123.3	135.582
282.624	6990.5	14222.2	3343.83	17576.2	151.774
284.262	7220.55	13994.6	3456.65	17750.8	166.935
285.901	7403.62	14093.4	3463.58	18547.6	163.842
287.539	6593.79	14476.4	3505.83	18517.8	215.456
289.178	6990.46	13970.7	3416.13	18464.8	175.042
290.816	6871.07	13577.5	3525.94	18138.7	166.981
292.454	6903.61	13699.9	3658.63	18575.9	171.929
294.093	6665.03	13462.7	3657.26	18442.3	174.014
295.731	6317.19	13589.7	3552.48	18752.4	166.894
297.37	6159.32	13313.9	3687.45	18612.9	182.124
299.008	6143.55	13187.1	3698.13	19101.6	181.119
300.646	5899.37	13146.4	3598.46	18601.9	181.072
302.285	6112.02	12961.4	3788.38	19060.9	190.146
303.923	6127.78	12987.5	3797.56	18739.2	194.176
305.562	5852.17	12965.9	3710.54	18957.7	174.026
307.2	5758.17	12831.6	3692.12	19253.9	190.178
308.838	5561.49	12925.9	3680.73	19072.7	191.212
310.477	5577.18	12474	3794.55	19351.3	167.022
312.115	5600.72	12745.9	3775.47	19048.6	167.031
313.754	5616.42	12467.6	3757.08	19447.6	172.984
315.392	5514.74	12478.2	3837.51	19424.3	196.233
317.03	5498.72	12584	3787.97	19427.6	172.956
318.669	5115	12213.4	3991.32	19067	175.978
320.307	5146.28	12165.9	3932.81	19401.4	185.205
321.946	5060.28	12444.5	3842.86	19668.8	148.755
323.584	5044.65	12215.9	3940.15	19715.5	104.329
325.222	5459.51	12057.3	4001.89	19790.7	109.332
326.861	5013.7	11712	4005.19	19797.9	74.1723
328.499	4919.99	11563.6	4115.59	19998.3	99.2881
330.138	4421.09	11653.8	4157.15	19394.5	101.301
331.776	4904.07	11749.2	3995.35	20122.2	86.2165
333.414	4779.25	11192.3	3826.44	19569.6	167.909
335.053	4646.76	11363.1	4105.35	19760	176.005
336.691	4592.25	11143.7	3940.18	19508.5	193.264
338.33	4281.22	11634.4	3946.55	19662.8	190.163
339.968	4685.71	11457.4	3913.06	19650.4	176.97
341.606	4607.82	11307.3	4095	20187.1	86.2155
343.245	4638.97	10953.2	4159.95	19992	95.2655
344.883	4615.61	10980.6	4070.9	19909.6	87.2311
346.522	4693.5	10806.7	4089.71	20281.8	78.1859
348.16	4576.68	10959.7	4071.59	19677.4	120.438
349.798	4343.36	10966.9	4098.38	19558.7	124.481
351.437	4810.44	10791.8	4144.72	19812.2	113.405
353.075	4366.68	10802.2	4084.13	19685	184.121
354.714	4133.76	10520.5	4115.08	19119.1	211.421
356.352	4312.29	10568.3	4074.55	20064.1	169.972
357.99	4312.53	10674.8	4128.39	19961.8	181.033
359.629	4498.86	10771.6	4134.53	20117.5	161.837
361.267	4071.72	10575.9	4103.43	20388.5	157.773
362.906	4180.31	10232.7	4153.06	19498.6	161.94
364.544	4009.72	10438	4234.83	20021.7	148.789
366.182	4025.21	10155.3	4216.13	20063	175.043
367.821	4265.69	10271.5	4065.19	19814.7	160.88
369.459	4094.98	10203.7	4172.61	20470	161.936
371.098	4226.87	10255.8	4118.64	20082.8	152.785
372.736	3885.8	10053.9	4121.59	19682.4	157.826
374.374	3831.62	10082.6	4220.62	20256.3	163.898
376.013	3909.02	10187.3	4189.19	19979.9	117.522
377.651	4149.27	9868.96	4293.94	19917.6	139.608
379.29	4079.47	9826.5	4240.4	20722	103.309
380.928	4172.55	9885.23	4252.76	20091.7	97.2936
382.566	3916.76	9742.5	4195.89	20387.1	79.2015
384.205	3800.68	9328.6	4434.78	20214.2	84.2078
385.843	3901.28	9645.73	4331.12	20137.2	98.2802
387.482	4211.35	9459.3	4360.82	20318.9	75.1658
389.12	3955.49	9404.45	4243.51	20486	85.2212
390.758	3839.6	9340.62	4342.03	20365.7	87.2163
392.397	3901.28	9131.27	4526.06	19957.9	81.1981
394.035	3746.54	9170.09	4321.54	20491.8	94.2617
395.674	4118.25	9404.06	4199.72	20548.8	93.2461
397.312	4242.4	9050.8	4358.23	20605.6	73.1555
398.95	4133.76	9085.41	4358.22	20164.6	80.2017
400.589	3754.5	9039.83	4384.31	20523.2	83.1939
402.227	4079.47	9020.28	4448.86	20217.4	81.1959
403.866	4032.96	8746.72	4366.69	20385.1	69.1524
405.504	3507.1	8907.7	4396.65	20092.7	90.2449
407.142	3878.06	8741.65	4395.26	20343.4	74.1819
408.781	4009.72	8819.05	4301.53	20066.5	98.2759
410.419	3630.61	8527.98	4319.45	20197.5	98.284
412.058	3553.39	8496.98	4331.64	20125	97.2772
413.696	3684.7	8689.55	4397.73	20228.7	96.2887
415.334	3568.83	8304.14	4328.76	20180.5	78.1873
416.973	3839.36	8336.88	4388.28	19897	121.448
418.611	3823.88	8448.01	4369.91	20113.9	86.2168
420.25	3692.42	8529.6	4443.48	19856.7	97.2908
421.888	3777.48	8299.71	4326.57	19473	96.2892
423.526	3653.79	8258.66	4411.49	20033.8	112.39
425.165	3692.43	8181.9	4280.92	20397.3	111.395
426.803	3777.47	8389.94	4372.57	19253.6	134.561
428.442	4017.46	8117.47	4363.23	20022.8	131.535
430.08	3847.1	8183.44	4453.99	20200.4	166.862
431.718	3916.76	8064.06	4399.67	19826.2	183.019
433.357	3955.49	8080.32	4150.84	19781.5	191.126
434.995	4180.31	8055.46	4350.61	19475	269.214
436.634	4079.47	7972.01	4217.08	19613.1	291.594
438.272	4382.22	7780.95	4394.22	19342.6	368.188
439.91	4289.25	7942.92	4431.04	19658.8	413.2
441.549	4389.99	7891.82	4177.91	19394.5	475.81
443.187	4600.04	7788.07	4109.14	19142.1	554.267
444.826	4662.34	7816.75	4213.21	18782.3	694.594
446.464	4398.04	7695.11	4255.85	19156.9	759.35
448.102	4654.55	7821.48	4146.48	18656.6	978.712
449.741	5138.46	7696.54	4060.84	18122.8	1158.99
451.379	4943.1	7589.92	4120.92	18409.8	1342.6
453.018	5420.31	7674.33	4103.33	18308.6	1556.77
454.656	5593.54	7781.26	3903.72	17531.5	1879.52
456.294	5616.42	7380.88	3945.75	17248.9	2151.45
457.933	6096.43	7529.59	3970.66	16820.9	2481.92
459.571	5545.78	7422.62	3937.99	16750.3	2879.54
461.21	6096.25	7545.28	3752.4	16297.9	3336.77
462.848	6112.02	7464.42	3603.31	15819.8	3786.14
464.486	6056.85	7560.57	3635.47	15465.2	4246.62
466.125	6427.72	7403.68	3505	15360.1	4810.63
467.763	6823.49	7489.23	3469.13	14669.1	5381.07
469.402	7077.46	7562.29	3292.12	14273.4	6123.26
471.04	6926.61	7426.98	3294.91	13904.7	6647.2
472.678	7037.74	7346.81	3100.28	13090.6	7518.69
474.317	7021.86	7428.31	3074.45	12722.9	8227.1
475.955	7069.52	7218.69	3006.21	12501	8660.18
477.594	7730.66	7398.93	2985.29	11832.7	9638.82
479.232	7252.37	7215.59	2753.84	11648.8	10469
480.87	7013.92	7349.57	2724.72	11083.9	11310.3
482.509	7292.15	7307.36	2492.71	10644.6	12321.4
484.147	7220.55	7318.77	2606.7	10693.6	13054.4
485.786	7523.17	7540.93	2538.03	10306.1	14159.3
487.424	6934.54	7515.14	2374.7	9742.4	14440.8
489.062	6966.29	7173.01	2284.33	9379.42	15402.4
490.701	7141.03	7345.78	2136.87	9015.67	16226
492.339	7308.07	7132.42	2252.29	8831.05	16814.1
493.978	7069.52	7169	2123.26	8561.81	17531.9
495.616	6902.8	6931.72	2073.64	8129.85	18213
497.254	6744.57	7075.54	2075.72	7982.98	19072.6
498.893	6934.83	7228.92	1918.67	7588.32	19697.9
500.531	6490.96	7026.14	1951.57	7143.4	20408.9
502.17	6159.32	7004.42	1800.38	7357.79	21128.6
503.808	6855.21	7123.24	1901.54	6943.41	22116.2
505.446	6356.62	6883.01	1722.37	6798.23	22615.3
507.085	6112.02	7049.34	1745.56	6676.26	23093
508.723	6159.32	7099.01	1786.42	6387.05	23706.1
510.362	6475.15	6882.81	1650.19	6239.83	24211.7
512	6151.43	6986.23	1621.85	6085.39	24556
513.638	6143.55	7002.91	1678.08	6035.35	25603.8
515.277	6159.32	6970.59	1630.77	5843.74	25858.6
516.915	6143.55	6650.98	1489.92	5664.09	26454.1
518.554	6080.49	7050.28	1562.21	5861.29	27856.2
520.192	5962.34	7068.57	1606.61	5684.74	27659.2
521.83	5734.24	7102.5	1475.99	5616.73	28941.7
523.469	5671.44	7224.99	1572.63	5705.32	29528
525.107	5475.19	7054.91	1471.01	5637.12	29677.3
526.746	5302.81	7216.84	1461.4	5576.51	31021.4
528.384	5553.63	6909.48	1445.98	5414.46	30308.9
530.022	5757.81	7098.42	1397.26	5282.07	31360.2
531.661	5169.74	6859.36	1420.14	5175.93	30989.5
533.299	5781.4	6944.27	1366.94	4958.88	32217.9
534.938	5420.31	6890.62	1390.6	5030.62	32288.1
536.576	5216.68	6824.16	1351.41	4876.62	31986.9
538.214	5357.62	6711.44	1303.05	4869.16	32971.6
539.853	5044.68	6658	1358.63	4797.22	33521.4
541.491	4974.34	6724.17	1320.12	4787.7	33354.6
543.13	4966.53	6536.15	1302.76	4682.36	33698.8
544.768	5146.28	6592.54	1320.12	4551.42	34317.5
546.406	4997.77	6566.93	1299.62	4579.67	34237.4
548.045	4818.24	6617.97	1260	4505.51	35360.9
549.683	5005.58	6630.94	1268.65	4360.86	35901
551.322	4802.64	6638.13	1218.52	4413.65	36103.8
552.96	5036.83	6710.09	1212.99	4501.87	36279.2
554.598	4982.15	6543.55	1244.23	4369.9	37040.5
556.237	4779.53	6538.16	1326.5	4440.38	36894.6
557.875	5075.91	6504.71	1239.04	4206.8	37188.4
559.514	4631.19	6376.53	1234.38	4227.92	37779.7
561.152	4561.11	6501.6	1215.16	4278.57	38150.3
562.79	4787.05	6343.31	1220.75	4205.63	38249.1
564.429	4896.26	6594.64	1232.57	4148.3	38806.5
566.067	4794.84	6379.62	1170.22	4172.83	38657.9
567.706	4779.25	6332.48	1170.76	3956.29	39438.7
569.344	4600.04	6254.01	1121.87	4084.65	39772.4
570.982	4794.84	6280.08	1116.66	4080.93	39976.9
572.621	4615.61	6264.3	1114.55	4000.97	40554.1
574.259	4623.4	6162.76	1149.67	4164.36	41351.7
575.898	4639.19	6216.87	1082.46	4028.3	40876.2
577.536	4304.52	6251.3	1168.66	3867	41703.9
579.174	4857.25	6082.29	1136.72	3991.14	42987.8
580.813	4740.27	6212.41	1133.7	3890.64	42389.6
582.451	4467.75	6212.12	1112.45	3984.81	42699.2
584.09	4366.68	6093.29	1093.78	3842.95	42730.8
585.728	4732.47	6095.68	1097.05	3938.53	42828.3
587.366	4389.99	6159.88	1087.53	3918.48	43396.1
589.005	4646.76	6036.19	1078.02	3937.16	43721.8
590.643	4584.47	6085.02	1130.53	3838.96	43990.6
592.282	4467.89	6121.8	1093.13	3880.45	44486.8
593.92	4615.61	6097.92	1058.79	3753.54	44520
595.558	4607.82	5954.54	1035.38	3760.43	44412.6
597.197	4506.64	6047.65	1119.15	3831.86	46342.4
598.835	4288.99	5950.35	1023.37	3736.67	46101.6
600.474	4506.76	5826.08	1032.29	3595.24	45598.6
602.112	4498.91	5801.8	1011.06	3806.67	46876.2
603.75	4491.08	5838.06	1044.14	3674.8	47677.7
605.389	4226.87	5791.61	1151.86	3835.68	47792.9
607.027	4576.68	5851	998.63	3663.78	47351
608.666	4382.22	5769.55	1080.75	3739.92	47853.9
610.304	4335.6	5811.4	1035.21	3742.01	48297.1
611.942	4196.08	5824.66	1025.05	3561.53	49767.3
613.581	4382.22	5800.2	1025.62	3577.76	49461
615.219	4126	5789.27	1045.16	3605.41	50489.8
616.858	4553.33	5678.99	996.431	3635.89	49151.1
618.496	4576.68	5658.81	954.664	3627.68	50065.3
620.134	4250.16	5558.13	1019.86	3579.3	49802.9
621.773	4188.07	5737.66	1019.45	3622.56	50997.1
623.411	4172.55	5592.88	1006.88	3559.42	50848.6
625.05	4219.11	5567.1	945.795	3523.04	50785.8
626.688	4288.99	5568.23	1034.21	3544.16	52034.6
628.326	3924.51	5491.1	979.018	3530.12	51173.5
629.965	4320.06	5542.68	980.176	3524.05	53062.5
631.603	4343.41	5485.5	986.552	3650.43	51801
633.242	4296.75	5371.46	948.395	3508.23	52844.3
634.88	3870.32	5565.92	962.865	3581.13	53192.5
636.518	4288.99	5370.55	969.462	3482.77	52698.3
638.157	3909.15	5502.71	973.618	3472.37	53414.1
639.795	4009.72	5303.82	984.35	3447.93	54572.5
641.434	4273.46	5339.33	1006.77	3484	55854.9
643.072	4056.22	5425.1	952.752	3471.66	54812.3
644.71	4009.72	5325.43	953.389	3473.12	53802.2
646.349	4087.23	5116.05	986.472	3408.23	53646.2
647.987	3986.47	5335.18	934.884	3370.45	55153.9
649.626	4141.51	5316.8	925.18	3298.04	54935.5
651.264	4087.23	5141.73	955.93	3263.86	54998.3
652.902	3862.58	5146.15	944.374	3445.79	56870.3
654.541	4025.21	5238.18	919.142	3430.02	54419.4
656.179	4312.3	5154.65	972.212	3382.02	55545.7
657.818	4126	5174.57	925.267	3238.44	57294.8
659.456	3754.27	5136.25	873.304	3318.38	55422
661.094	3932.25	5080.53	926.362	3295.88	56140.4
662.733	3901.28	5183.78	958.502	3408.55	55267.4
664.371	3970.98	5004.9	925.845	3193.58	55734.5
666.01	3777.47	5013.73	898.707	3165.89	57248.3
667.648	4001.97	4997.81	938.748	3232.26	57066.3
669.286	3940	5091.12	926.003	3115.26	55581.8
670.925	3901.52	4985.47	875.641	3254.91	56033.4
672.563	3777.47	4908.95	897.29	3165.58	55089.3
674.202	4250.16	4813.1	935.727	3219.28	55710.2
675.84	3847.1	4969.72	896.541	3132.06	55098.5
677.478	3986.47	4787.86	906.112	3204.45	55923.6
679.117	3816.15	4880.79	913.428	3127.61	54937.7
680.755	4017.52	5020.62	842.954	3200.17	55843.4
682.394	3700.15	4816.63	860.837	3142.14	54645.8
684.032	3885.8	4932.8	893.353	3330.68	53471.5
685.67	3785.21	4805.07	886.059	3164.53	53597.4
687.309	3499.55	4741.73	885.929	3309.02	53015.8
688.947	3746.54	4982.33	826.161	3274.6	53151.6
690.586	3453.07	4862.84	928.094	3117.43	50982.9
692.224	3692.43	4839.76	870.082	3260.33	50802.6
693.862	3839.36	4994.83	882.86	3137.76	49563.1
695.501	3909.02	4807	844.232	3249.92	48484.5
697.139	3414.5	4743.86	835.156	3139.7	49910.9
698.778	3622.89	4914.25	831.704	3222.77	47435.2
700.416	3738.81	4669.78	883.917	3096.27	44675.4
702.054	3839.36	4699.08	938.148	3129.4	46404.5
703.693	3638.33	4590.8	901.439	3156	44134.7
705.331	3669.24	4659.37	918.72	3040.36	44126.9
706.97	3700.34	4677.04	842.787	3149.32	43911.9
708.608	3599.71	4699.35	803.728	2969.05	42093
710.246	3530.23	4751.39	863.654	3059.66	42221
711.885	3847.1	4732.36	908.649	3212.27	40646.5
713.523	3738.85	4654.41	817.546	3068.05	39646.9
715.162	3576.55	4741.09	817.724	3054.35	39469.8
716.8	3692.65	4658.78	859.543	3022.4	38190.2
718.438	3715.63	4630.53	815.299	2928.19	37353.7
720.077	3653.79	4530.08	883.035	3022.36	35770.2
721.715	3769.74	4689.8	854.411	3140.31	35524.5
723.354	3607.44	4728.88	870.245	2980.94	34504.3
724.992	3754.46	4744.32	906.148	3113.22	34117.4
726.63	3568.83	4639.87	909.065	3093.78	33659.1
728.269	3940	4628.7	827.868	3024.14	33344.9
729.907	3561.11	4504.23	846.995	2959.53	31787.8
731.546	4056.22	4605.99	858.599	3022.93	31186.7
733.184	3792.94	4504.1	906.179	2846.19	31920.9
734.822	3661.51	4482.74	869.074	2899.61	31085.1
736.461	3916.76	4542.91	858.288	2869.89	31238.3
738.099	4040.71	4582.72	858.517	2760.41	30267.7
739.738	3731.08	4549.6	848.155	2846.29	29763
741.376	3839.36	4424.5	853.385	2810.29	29809.2
743.014	3607.44	4550.77	783.977	2618.33	29853.5
744.653	3684.88	4625.93	785.576	2812.48	28979.3
746.291	3940	4448.48	772.166	2829.25	28572.4
747.93	4226.87	4509.26	855.255	2670.4	28284.9
749.568	4025.21	4511.27	870.987	2644.88	27992.3
751.206	3715.78	4374.22	749.528	2670.34	27699.5
752.845	3847.1	4360.67	772.335	2623.61	27136.5
754.483	3816.15	4360.4	789.112	2586.71	26851.2
756.122	4064.07	4406.08	760.895	2440.84	26239.5
757.76	3847.1	4342.62	738.868	2497.26	25646.2
759.398	4001.97	4408.51	766.044	2476.48	25802.4
761.037	3839.36	4367.19	742.149	2386.07	25734.9
762.675	3893.54	4346.76	721.191	2404.3	25421.4
764.314	3947.74	4249.19	695.008	2411.34	25412.6
765.952	3808.43	4177.66	755.564	2376.07	25226.7
767.59	3932.25	4374.13	768.178	2324.9	24914.9
769.229	3700.15	4358.75	692.925	2293.85	25074.1
770.867	3823.89	4312.28	755.68	2338.65	25264.6
772.506	3924.51	4382.7	676.391	2232.69	24992.3
774.144	3591.99	4184.75	686.754	2335.88	24959
775.782	4009.72	4247.23	694.82	2255.95	24992.2
777.421	3785.21	4169.66	666.958	2216.07	25009
779.059	3746.54	4311.58	626.363	2260.39	24692.9
780.698	3893.54	4355.29	674.239	2186.63	24453.2
782.336	3491.64	4332.4	674.222	2188.49	23871.2
783.974	3932.25	4278.26	719.051	2130.69	24486.4
785.613	3824.12	4325.98	670.108	2215.07	23925.1
787.251	3955.62	4134.59	684.69	2179.83	24214.6
788.89	3653.79	4194.54	687.941	2188.04	24186.4
790.528	3808.41	4213.49	705.636	2176.99	23843.5
792.166	3986.71	4304.54	696.289	2042.37	23913
793.805	3491.64	4223.98	635.481	2037.72	23645.3
795.443	3553.39	4022.71	659.658	2010.09	23563.8
797.082	3723.34	4020.04	633.855	2027.4	23805.5
798.72	3622.9	4100.78	642.029	2042.83	22449.8
800.358	3591.99	4189.18	644.059	1961.53	21380.9
801.997	3483.92	4181.11	626.473	1977.37	21360.3
803.635	3785.21	4063.93	582.754	1939.39	21429
805.274	3700.15	4031.02	590.121	1888.43	21006.2
806.912	3800.89	4096.89	627.306	1901.79	20951
808.55	3460.78	4001.24	593.306	1887.25	21203.2
810.189	3375.95	4209.09	611.019	1936.38	20711
811.827	3522.51	4109.81	611.931	1861.34	20922.4
813.466	3669.24	4124.75	600.286	1876.72	21036
815.104	3622.89	4128.54	603.394	1885.8	20625.5
816.742	3329.71	4007.92	648.16	1907.73	20385.7
818.381	3769.74	4037.14	582.945	1804.2	20631.6
820.019	3399.08	4006.93	607.877	1917.12	20731.5
821.658	3553.39	4085.23	582.599	1745.59	20802.2
823.296	3568.83	3879.98	558.099	1777.23	20576.5
824.934	3499.36	3888.16	572.528	1823.35	20325.8
826.573	3630.61	3927.71	560.197	1783.96	20696.9
828.211	3476.21	3957.02	561.044	1754.09	20473.5
829.85	3283.48	3825.57	546.63	1725.3	20354.9
831.488	3460.78	3914.73	524.94	1772.22	20443.5
833.126	3376.16	3883.83	548.731	1730.74	20090.5
834.765	3198.78	3828.91	545.53	1650.07	20509
836.403	3160.29	3857.72	562.202	1580.19	20587.5
838.042	3260.37	3854.44	522.798	1609.69	19945.9
839.68	3491.85	3850.56	537.371	1658.76	19537.5
841.318	3206.65	3761.43	553.922	1612.7	19738.3
842.957	3006.66	3813.52	554.739	1512.69	19721.1
844.595	3414.5	3819.33	517.806	1630.92	19454.3
846.234	3244.97	3853.4	524.992	1537.66	19212.4
847.872	3083.36	3718.11	516.715	1446.26	18992.4
849.51	3399.08	3726.64	497.083	1540.32	19013.1
851.149	3514.79	3747.96	492.943	1527.92	18830.5
852.787	3044.92	3675.71	523.784	1455.85	18666
854.426	3014.17	3840.26	467.308	1445.01	18730.1
856.064	2937.34	3654.81	496.01	1406.97	18427.8
857.702	3183.38	3581.11	507.39	1441.1	18500.5
859.341	3206.49	3555.42	453.863	1312.26	18153
860.979	2968.06	3602.37	442.555	1319.32	17718.5
862.618	2707.1	3297.3	462.113	1213.49	17345.9
864.256	3137.21	3318.89	432.399	1180.36	16880.1
865.894	3052.62	3193.27	401.59	1113.66	16233.5
867.533	2837.6	3159.98	371.877	1102.73	16333.4
869.171	2707.1	3151	413.873	1058.89	16355.4
870.81	2691.77	3193.19	359.689	1058.57	16136
872.448	2760.95	3026.97	387.213	1044.16	15695.9
874.086	2592.15	3155.28	354.572	1036.74	16426.3
875.725	2852.86	3025.61	378.063	1029.42	15978.4
877.363	2661.11	3101.63	403.624	992.805	16132.6
879.002	2730.14	2972.49	353.495	953.404	15256.4
880.64	2454.35	2941.89	340.255	901.169	14956.2
882.278	2393.15	2709.82	340.134	856.378	14175.2
883.917	2622.79	2384.8	320.928	840.55	12861.1
885.555	2347.28	2097.74	280.22	677.441	10732.2
887.194	2156.41	1720.79	267.056	582.31	9241.92
888.832	1691.59	1555.75	268.051	617.733	8938.8
890.47	2041.87	1479.19	240.623	655.041	8600.5
892.109	2011.37	1431.87	265.005	664.338	8628.72
893.747	1904.7	1348.3	238.667	642.773	8515.41
895.386	2080.12	1451.69	217.361	650.904	8332.87
897.024	2118.15	1337.36	242.685	647.481	8222.81
898.662	1813.31	1309.45	264.932	613.558	8351.28
				647.481
				613.558

## Sheet: figure S6.  Ea
1000/T(K-1)	with SnF2	w/o SnF2
6.21118	-9.88891	-11.4948
5.52486	-9.15713	-11.3164
5	-9.04856	-10.9562
4.5045	-8.9408	-10.7433
4	-8.76874	-10.5267
3.33333	-7.98887	-9.90001
3.003	-7.03305	-8.40417
2.75482	-5.94125	-6.38438

## Sheet: figure S8. UPS
with SnF2 fresh	ups	with SnF2 aged	ups	with SnF2 fresh	Valence band spectra	with SnF2 aged	Valence band spectra	w/o SnF2 fresh	ups	w/o SnF2 aged	ups	w/o SnF2 fresh	Valence band spectra	w/o SnF2 aged	Valence band spectra
Binding Energy (eV)	Intensity (a.u.)	Binding Energy (eV)	Intensity (a.u.)	Binding Energy (eV)	Intensity (a.u.)	Binding Energy (eV)	Intensity (a.u.)	Binding Energy (eV)	Intensity (a.u.)	Binding Energy (eV)	Intensity (a.u.)	Binding Energy (eV)	Intensity (a.u.)	Binding Energy (eV)	Intensity (a.u.)
20.72	16763.5	20.72	14220.5	16.05	3341.74	16.15	3356.49	20.72	7683.2	20.72	7284.9	16.15	4143.72	16.2	3717.64
20.67	16650.1	20.67	14008.5	16	3330.77	16.1	3362.32	20.67	7486.45	20.67	7069.51	16.1	4100.89	16.15	3732.49
20.62	17242.7	20.62	13987.6	15.95	3317.08	16.05	3359.74	20.62	7575.86	20.62	7138.88	16.05	4061.26	16.1	3758.01
20.57	17494.4	20.57	14308.3	15.9	3305.16	16	3343.8	20.57	7813.83	20.57	7222.51	16	4029.31	16.05	3789.38
20.52	17752.3	20.52	14393.5	15.85	3306.44	15.95	3337.2	20.52	7696.68	20.52	7191.06	15.95	4003.7	16	3820.52
20.47	17571.6	20.47	14031.4	15.8	3315.07	15.9	3331.67	20.47	7647.43	20.47	7344.79	15.9	3985.8	15.95	3853.94
20.42	17721.1	20.42	14412.8	15.75	3314.3	15.85	3337.26	20.42	7825.24	20.42	7489.29	15.85	3988.88	15.9	3870.85
20.37	17674.9	20.37	14513.7	15.7	3307.17	15.8	3338.83	20.37	8239.82	20.37	7435.83	15.8	3990.31	15.85	3886.04
20.32	17891.7	20.32	14699.2	15.65	3301.04	15.75	3344.47	20.32	8110.84	20.32	7587.46	15.75	3997.25	15.8	3897.77
20.27	17933.3	20.27	14906.1	15.6	3304.9	15.7	3347.96	20.27	7965.62	20.27	7952.54	15.7	4011.21	15.75	3904.55
20.22	18695.9	20.22	15008.7	15.55	3300.04	15.65	3362.11	20.22	8236.42	20.22	8002.22	15.65	4023.57	15.7	3888.89
20.17	18332.7	20.17	15282.6	15.5	3304.34	15.6	3360.83	20.17	8288.76	20.17	7839.18	15.6	4035.55	15.65	3875.48
20.12	18917.7	20.12	15494.8	15.45	3330.96	15.55	3366.25	20.12	8487.77	20.12	8114.47	15.55	4041.89	15.6	3886.97
20.07	19372.5	20.07	15732	15.4	3357.85	15.5	3360.52	20.07	8680.99	20.07	8425.73	15.5	4065.82	15.55	3892.65
20.02	19548.8	20.02	15698.4	15.35	3385.41	15.45	3346.39	20.02	8836.37	20.02	8405.83	15.45	4090.92	15.5	3899.88
19.97	19324.5	19.97	15747.1	15.3	3414.29	15.4	3324.08	19.97	9324.93	19.97	8619.06	15.4	4095.56	15.45	3889.62
19.92	19858.6	19.92	16006.7	15.25	3430.25	15.35	3298.15	19.92	9428.98	19.92	8481.69	15.35	4106.27	15.4	3908.67
19.87	20099.9	19.87	16447.2	15.2	3446.77	15.3	3284.25	19.87	9403.8	19.87	9019.97	15.3	4138.73	15.35	3908.3
19.82	20567.5	19.82	16292	15.15	3470.53	15.25	3288	19.82	9836.96	19.82	9211.41	15.25	4150.6	15.3	3912.23
19.77	20616.6	19.77	16660.6	15.1	3497.98	15.2	3299.06	19.77	10508.4	19.77	9753.73	15.2	4163.15	15.25	3894.44
19.72	21317.2	19.72	16842.7	15.05	3512.6	15.15	3325.09	19.72	10694.3	19.72	9686.19	15.15	4154.82	15.2	3881.84
19.67	21604.4	19.67	16907.9	15	3518.03	15.1	3375.75	19.67	10430.3	19.67	9767.85	15.1	4142.83	15.15	3865.4
19.62	21984.9	19.62	17552.9	14.95	3523.07	15.05	3409.96	19.62	11078.6	19.62	10025.9	15.05	4124.18	15.1	3848.2
19.57	22417.5	19.57	17420.4	14.9	3513.78	15	3430.1	19.57	10928.9	19.57	10187.5	15	4108.76	15.05	3829.05
19.52	22600.2	19.52	17845.4	14.85	3503.32	14.95	3445.26	19.52	10681.5	19.52	10044.9	14.95	4085.43	15	3819.4
19.47	23017.1	19.47	17974.2	14.8	3507.81	14.9	3455.75	19.47	10883.3	19.47	9967.55	14.9	4078.64	14.95	3831.44
19.42	22929.1	19.42	17923.7	14.75	3522.19	14.85	3453.63	19.42	10178.3	19.42	10251.9	14.85	4073.99	14.9	3833.84
19.37	23078.2	19.37	18057	14.7	3521.94	14.8	3426.26	19.37	10293.3	19.37	10149.1	14.8	4050.33	14.85	3837.73
19.32	23340.4	19.32	17950.5	14.65	3514.63	14.75	3390.32	19.32	9982.38	19.32	9676.12	14.75	4035.69	14.8	3841.06
19.27	22881.1	19.27	18270.1	14.6	3520.43	14.7	3366.09	19.27	9956.63	19.27	9347.22	14.7	4038.25	14.75	3837.48
19.22	23390.6	19.22	18398.9	14.55	3511.55	14.65	3365.45	19.22	9745.97	19.22	9799.34	14.65	4034.04	14.7	3815.74
19.17	23359.4	19.17	18517.4	14.5	3512.22	14.6	3362.12	19.17	9660.24	19.17	9570.75	14.6	4021.2	14.65	3795.81
19.12	23853.2	19.12	18535.3	14.45	3505.54	14.55	3374	19.12	9933.76	19.12	9062.89	14.55	3994.93	14.6	3804.84
19.07	24507.8	19.07	18386.3	14.4	3491.72	14.5	3380.81	19.07	9414.3	19.07	9224.11	14.5	3973.46	14.55	3820.03
19.02	24111.1	19.02	18775	14.35	3488.53	14.45	3376.21	19.02	9684.92	19.02	9218.99	14.45	3966.3	14.5	3831.92
18.97	24454.8	18.97	19239	14.3	3499.55	14.4	3368.34	18.97	9436.05	18.97	9476.43	14.4	3969.13	14.45	3840.44
18.92	23989.7	18.92	19176.4	14.25	3495.14	14.35	3356.06	18.92	9254.45	18.92	9730.55	14.35	3970.26	14.4	3859.95
18.87	24319.2	18.87	18965.6	14.2	3487.14	14.3	3352.11	18.87	9382.96	18.87	9472.78	14.3	3973.07	14.35	3858.37
18.82	24746.3	18.82	19098.7	14.15	3471.62	14.25	3357.6	18.82	9393.11	18.82	9578.71	14.25	3984.53	14.3	3861.39
18.77	25674.6	18.77	19175.3	14.1	3463.27	14.2	3368.48	18.77	9564.6	18.77	9801.13	14.2	4008.29	14.25	3846.88
18.72	25898.2	18.72	19499.2	14.05	3458.44	14.15	3380.74	18.72	9391.57	18.72	9610.79	14.15	4008.82	14.2	3850.94
18.67	26132.4	18.67	19889.4	14	3465.43	14.1	3396.09	18.67	9561.94	18.67	9815.16	14.1	4016.57	14.15	3842.77
18.62	26126.8	18.62	20438.3	13.95	3472.44	14.05	3401.99	18.62	9609.73	18.62	9722.05	14.05	4012.06	14.1	3808.64
18.57	26789	18.57	20575.2	13.9	3458.71	14	3412.06	18.57	9594.8	18.57	10060.1	14	4005.3	14.05	3769.52
18.52	27525	18.52	20626.6	13.85	3445.98	13.95	3419.6	18.52	9447.76	18.52	10123.6	13.95	3993.4	14	3734.79
18.47	28117.8	18.47	21460.4	13.8	3436.46	13.9	3435.91	18.47	9926.54	18.47	10056.2	13.9	3998.51	13.95	3738.55
18.42	28349.9	18.42	21466.6	13.75	3436.34	13.85	3438.15	18.42	9793.73	18.42	10539.8	13.85	3998.72	13.9	3753.73
18.37	29118.2	18.37	21801.8	13.7	3425.63	13.8	3413.4	18.37	9616.35	18.37	10727.4	13.8	4004.18	13.85	3766.66
18.32	29071.8	18.32	22324.7	13.65	3416.52	13.75	3369.35	18.32	9877.01	18.32	11021.9	13.75	4017.86	13.8	3798.95
18.27	30892	18.27	22245.2	13.6	3434.15	13.7	3339.21	18.27	10121.7	18.27	11715.7	13.7	4034.72	13.75	3817.41
18.22	31150.9	18.22	23144.3	13.55	3446.97	13.65	3325.03	18.22	10035.4	18.22	12879.1	13.65	4046.9	13.7	3829.67
18.17	32011.3	18.17	23788.2	13.5	3471.79	13.6	3329.92	18.17	10490.8	18.17	14400.8	13.6	4044.54	13.65	3828.34
18.12	32368	18.12	24171.2	13.45	3493.99	13.55	3351.56	18.12	10160.5	18.12	17101.5	13.55	4043.06	13.6	3842.78
18.07	33630.1	18.07	24666	13.4	3509.6	13.5	3388.97	18.07	10373.8	18.07	19489	13.5	4048.69	13.55	3855.14
18.02	34114.9	18.02	25312.3	13.35	3524.94	13.45	3412.11	18.02	10527.3	18.02	23029.9	13.45	4059.27	13.5	3869.7
17.97	35451.2	17.97	26147.5	13.3	3548.51	13.4	3422.24	17.97	11014.1	17.97	26233.7	13.4	4060.53	13.45	3883.99
17.92	36266.3	17.92	26738	13.25	3575.28	13.35	3414.89	17.92	11527.5	17.92	27813.4	13.35	4043.69	13.4	3884.02
17.87	37723	17.87	27721.3	13.2	3590.51	13.3	3398.62	17.87	12304.5	17.87	29488.4	13.3	4034.48	13.35	3887.34
17.82	38858.2	17.82	28622.1	13.15	3598.55	13.25	3401.85	17.82	12886.6	17.82	29551.2	13.25	4044.45	13.3	3889.49
17.77	40050.1	17.77	29490.5	13.1	3596.46	13.2	3401.05	17.77	13269.1	17.77	30585.2	13.2	4052.72	13.25	3877.08
17.72	41844	17.72	30160.4	13.05	3597.68	13.15	3400.42	17.72	14092.9	17.72	31407.5	13.15	4064.66	13.2	3889.2
17.67	43253.7	17.67	30905.9	13	3591.86	13.1	3388.34	17.67	13876	17.67	30756.7	13.1	4084.27	13.15	3909.3
17.62	46663.4	17.62	32208.6	12.95	3577.24	13.05	3369.98	17.62	14813.1	17.62	31621	13.05	4092.76	13.1	3912.21
17.57	49863.8	17.57	33561.5	12.9	3570.32	13	3365.87	17.57	15110.8	17.57	32106.2	13	4106.02	13.05	3913
17.52	53829	17.52	35892.4	12.85	3586.92	12.95	3364.73	17.52	15815	17.52	31619.6	12.95	4104.94	13	3899.39
17.47	59680.7	17.47	37807.2	12.8	3604.53	12.9	3375.25	17.47	15927.2	17.47	33085.2	12.9	4092.3	12.95	3916.39
17.42	67765.3	17.42	41771.4	12.75	3630.39	12.85	3393	17.42	16777.1	17.42	33337.1	12.85	4115.1	12.9	3918.28
17.37	75939.8	17.37	45338.6	12.7	3656.25	12.8	3403.39	17.37	17494.9	17.37	35016.2	12.8	4149.04	12.85	3908.76
17.32	86448.9	17.32	50587.3	12.65	3676.76	12.75	3401.45	17.32	18350.7	17.32	35578.4	12.75	4177.12	12.8	3939.4
17.27	97783.5	17.27	57712.7	12.6	3708.22	12.7	3390.73	17.27	18388.8	17.27	36858.6	12.7	4191.37	12.75	3925.41
17.22	110382	17.22	65596.9	12.55	3727.7	12.65	3373.42	17.22	18999.1	17.22	37364.9	12.65	4191.94	12.7	3917
17.17	124202	17.17	72127.5	12.5	3756.66	12.6	3364.54	17.17	20137.4	17.17	39048.9	12.6	4176.79	12.65	3907.31
17.12	140528	17.12	82751.1	12.45	3784.47	12.55	3365.22	17.12	20100.2	17.12	39609	12.55	4170.17	12.6	3910.19
17.07	160314	17.07	95137.6	12.4	3813.1	12.5	3386.02	17.07	21587.2	17.07	41281.1	12.5	4180	12.55	3920.65
17.02	179063	17.02	106725	12.35	3825.47	12.45	3414.29	17.02	21749.7	17.02	42241.1	12.45	4186.18	12.5	3922.8
16.97	204531	16.97	120801	12.3	3838.09	12.4	3434.5	16.97	22938.7	16.97	43398.7	12.4	4170.55	12.45	3925.68
16.92	232891	16.92	139500	12.25	3867.38	12.35	3437.96	16.92	24100.3	16.92	45253.1	12.35	4158.16	12.4	3919.43
16.87	263512	16.87	161229	12.2	3909.71	12.3	3433.32	16.87	25012.3	16.87	47091.2	12.3	4152.5	12.35	3934.62
16.82	302924	16.82	183428	12.15	3967.66	12.25	3441.94	16.82	26261.4	16.82	48741.7	12.25	4137.01	12.3	3947.33
16.77	404106	16.77	207444	12.1	4030.31	12.2	3453.9	16.77	27632.7	16.77	49832.5	12.2	4128.17	12.25	3961.93
16.72	697314	16.72	231228	12.05	4105.53	12.15	3477.47	16.72	28989	16.72	50290	12.15	4140.94	12.2	3984.76
16.67	1268450	16.67	258869	12	4174.12	12.1	3490.97	16.67	30642.6	16.67	51391.2	12.1	4139.22	12.15	3982.82
16.62	1896150	16.62	289875	11.95	4236.98	12.05	3491.98	16.62	32348.5	16.62	53646.1	12.05	4115.5	12.1	3989.67
16.57	2478960	16.57	327247	11.9	4296	12	3516.56	16.57	33977.1	16.57	54625.1	12	4103.9	12.05	3987.92
16.52	2898080	16.52	377845	11.85	4338.02	11.95	3533.12	16.52	37470.2	16.52	55962.5	11.95	4073.36	12	3980.38
16.47	3066310	16.47	495218	11.8	4361.98	11.9	3550.87	16.47	40470.6	16.47	57377.3	11.9	4016.69	11.95	3986.02
16.42	3155550	16.42	798106	11.75	4385.28	11.85	3575.62	16.42	44553.3	16.42	59142	11.85	4000.9	11.9	3963.27
16.37	3217910	16.37	1449510	11.7	4384.8	11.8	3608.54	16.37	49371.4	16.37	62631.5	11.8	3978.47	11.85	3954.61
16.32	3256090	16.32	2302120	11.65	4371.62	11.75	3639.48	16.32	71005.1	16.32	73239.5	11.75	3945.82	11.8	3957.19
16.27	3266590	16.27	2881580	11.6	4360.82	11.7	3667.71	16.27	150641	16.27	95066.8	11.7	3902.62	11.75	3911.69
16.22	3273200	16.22	3094210	11.55	4311.72	11.65	3690.31	16.22	344213	16.22	139095	11.65	3846.65	11.7	3855.1
16.17	3257430	16.17	3229380	11.5	4247.97	11.6	3705.55	16.17	593997	16.17	205587	11.6	3801.22	11.65	3800.94
16.12	3254870	16.12	3236220	11.45	4171.68	11.55	3705.92	16.12	786691	16.12	290150	11.55	3754.22	11.6	3737.37
16.07	3244650	16.07	3259460	11.4	4071.82	11.5	3698.59	16.07	915776	16.07	390747	11.5	3708.24	11.55	3671.6
16.02	3230290	16.02	3277140	11.35	3966.03	11.45	3677	16.02	1016490	16.02	472981	11.45	3656.31	11.5	3606.71
15.97	3209300	15.97	3289580	11.3	3870.5	11.4	3644.3	15.97	1082700	15.97	553543	11.4	3586.91	11.45	3532.15
15.92	3194510	15.92	3302200	11.25	3778.82	11.35	3592.08	15.92	1145860	15.92	647616	11.35	3528.33	11.4	3452.36
15.87	3163710	15.87	3296570	11.2	3700.55	11.3	3536.1	15.87	1196100	15.87	723049	11.3	3464.83	11.35	3385.52
15.82	3128840	15.82	3271170	11.15	3623.08	11.25	3472.08	15.82	1210880	15.82	772508	11.25	3397.88	11.3	3324.33
15.77	3114220	15.77	3267120	11.1	3541.28	11.2	3411.44	15.77	1246600	15.77	840041	11.2	3348.93	11.25	3271.81
15.72	3096950	15.72	3255570	11.05	3479.75	11.15	3342.38	15.72	1280570	15.72	911058	11.15	3316.54	11.2	3232.81
15.67	3073130	15.67	3232400	11	3434.24	11.1	3277	15.67	1305870	15.67	968338	11.1	3280.15	11.15	3180.93
15.62	3041740	15.62	3215960	10.95	3397.93	11.05	3221.58	15.62	1327600	15.62	1021870	11.05	3229.83	11.1	3173.87
15.57	3019900	15.57	3190970	10.9	3373.92	11	3181.12	15.57	1355280	15.57	1076460	11	3204.97	11.05	3156.81
15.52	2999270	15.52	3162720	10.85	3350.66	10.95	3131.81	15.52	1369110	15.52	1117190	10.95	3178.38	11	3148.54
15.47	2962780	15.47	3133140	10.8	3346.87	10.9	3088.2	15.47	1393750	15.47	1158910	10.9	3144.03	10.95	3144.18
15.42	2928060	15.42	3102580	10.75	3358.32	10.85	3045.35	15.42	1403360	15.42	1192970	10.85	3123.24	10.9	3128.57
15.37	2920900	15.37	3076500	10.7	3380.07	10.8	3009.68	15.37	1407200	15.37	1209120	10.8	3115.73	10.85	3130.27
15.32	2898430	15.32	3053370	10.65	3441.66	10.75	2993.05	15.32	1420180	15.32	1229610	10.75	3110.18	10.8	3139.17
15.27	2867110	15.27	3028840	10.6	3523.68	10.7	2986.67	15.27	1439050	15.27	1260740	10.7	3088.27	10.75	3154.19
15.22	2837450	15.22	2991080	10.55	3593.87	10.65	3007.58	15.22	1437580	15.22	1267130	10.65	3064.41	10.7	3164.42
15.17	2824420	15.17	2974230	10.5	3688.31	10.6	3051.41	15.17	1454680	15.17	1293800	10.6	3073.61	10.65	3201.37
15.12	2794180	15.12	2949380	10.45	3813.12	10.55	3110.01	15.12	1472330	15.12	1317060	10.55	3086.71	10.6	3224.06
15.07	2757970	15.07	2908810	10.4	3931.46	10.5	3179.58	15.07	1460170	15.07	1322030	10.5	3108.86	10.55	3273.32
15.02	2739560	15.02	2902960	10.35	4075.29	10.45	3253.65	15.02	1478230	15.02	1348740	10.45	3142.22	10.5	3328.04
14.97	2713010	14.97	2864730	10.3	4249.82	10.4	3339.73	14.97	1486810	14.97	1369290	10.4	3183.39	10.45	3387.92
14.92	2679050	14.92	2829720	10.25	4421.97	10.35	3433.59	14.92	1483730	14.92	1373570	10.35	3223.28	10.4	3437.7
14.87	2652000	14.87	2805400	10.2	4602.23	10.3	3542.3	14.87	1492170	14.87	1380400	10.3	3270.88	10.35	3481.32
14.82	2616780	14.82	2773260	10.15	4762.5	10.25	3661.19	14.82	1490670	14.82	1382660	10.25	3313.37	10.3	3492.93
14.77	2588290	14.77	2742120	10.1	4884.64	10.2	3766.11	14.77	1473030	14.77	1381230	10.2	3346.25	10.25	3491.77
14.72	2572120	14.72	2719400	10.05	4982.76	10.15	3848.72	14.72	1484540	14.72	1394220	10.15	3357.76	10.2	3494.85
14.67	2547800	14.67	2690360	10	5040.42	10.1	3926.02	14.67	1486320	14.67	1400650	10.1	3358.61	10.15	3490.68
14.62	2517910	14.62	2665350	9.95	5040.1	10.05	4007.58	14.62	1480500	14.62	1400440	10.05	3342.94	10.1	3494.24
14.57	2487020	14.57	2643830	9.9	4975.08	10	4075.6	14.57	1491020	14.57	1413330	10	3312.07	10.05	3475.14
14.52	2450400	14.52	2608930	9.85	4848.23	9.95	4129.21	14.52	1491230	14.52	1419380	9.95	3268.44	10	3457.57
14.47	2417800	14.47	2573130	9.8	4680.58	9.9	4162.08	14.47	1484540	14.47	1417400	9.9	3214.52	9.95	3428.32
14.42	2380810	14.42	2541480	9.75	4487.48	9.85	4150.76	14.42	1484050	14.42	1421470	9.85	3158.57	9.9	3384.95
14.37	2349170	14.37	2503340	9.7	4297.5	9.8	4118.7	14.37	1479150	14.37	1418870	9.8	3135.11	9.85	3336.56
14.32	2320750	14.32	2481550	9.65	4133.65	9.75	4076.54	14.32	1475170	14.32	1420570	9.75	3130.89	9.8	3284.22
14.27	2289000	14.27	2447670	9.6	3959.34	9.7	3995.57	14.27	1476020	14.27	1425140	9.7	3111.26	9.75	3242.5
14.22	2257710	14.22	2414070	9.55	3781.34	9.65	3911.93	14.22	1477760	14.22	1433470	9.65	3107.62	9.7	3179.05
14.17	2224140	14.17	2378770	9.5	3621.27	9.6	3832.11	14.17	1472700	14.17	1428600	9.6	3128.24	9.65	3132.73
14.12	2186440	14.12	2342300	9.45	3495.55	9.55	3751.45	14.12	1468950	14.12	1426650	9.55	3155.51	9.6	3081.72
14.07	2153620	14.07	2314790	9.4	3393.81	9.5	3662.8	14.07	1467310	14.07	1428250	9.5	3175.12	9.55	3054.58
14.02	2123400	14.02	2282870	9.35	3321.64	9.45	3575.82	14.02	1462530	14.02	1425590	9.45	3200.75	9.5	3045.32
13.97	2085570	13.97	2255310	9.3	3282.45	9.4	3494.86	13.97	1457170	13.97	1424670	9.4	3218.21	9.45	3068.19
13.92	2049900	13.92	2217950	9.25	3254.6	9.35	3413.61	13.92	1446250	13.92	1414330	9.35	3215.49	9.4	3098.57
13.87	2015570	13.87	2180660	9.2	3242.63	9.3	3340.03	13.87	1432820	13.87	1408050	9.3	3223.15	9.35	3140.78
13.82	1972800	13.82	2146420	9.15	3228.79	9.25	3286.32	13.82	1428660	13.82	1404950	9.25	3229	9.3	3151.7
13.77	1935980	13.77	2116320	9.1	3219.2	9.2	3224.95	13.77	1428150	13.77	1403040	9.2	3211.17	9.25	3173.31
13.72	1900360	13.72	2078470	9.05	3207.29	9.15	3160.43	13.72	1417050	13.72	1396470	9.15	3183.59	9.2	3180.34
13.67	1870730	13.67	2040560	9	3202.3	9.1	3103.23	13.67	1409230	13.67	1390560	9.1	3183.15	9.15	3187.58
13.62	1828380	13.62	2003940	8.95	3210.36	9.05	3072.31	13.62	1403110	13.62	1382770	9.05	3203.69	9.1	3184.42
13.57	1797060	13.57	1971650	8.9	3225.73	9	3048.93	13.57	1395100	13.57	1376310	9	3229.65	9.05	3167.42
13.52	1755830	13.52	1928750	8.85	3250.97	8.95	3036.39	13.52	1383600	13.52	1367450	8.95	3251.73	9	3172.02
13.47	1725380	13.47	1899930	8.8	3263.66	8.9	3025.35	13.47	1377530	13.47	1366880	8.9	3264.95	8.95	3179.12
13.42	1691970	13.42	1862700	8.75	3276.62	8.85	3017.56	13.42	1365640	13.42	1358810	8.85	3285.05	8.9	3183.15
13.37	1645040	13.37	1820140	8.7	3291.49	8.8	3026.96	13.37	1353750	13.37	1346280	8.8	3303.1	8.85	3180.81
13.32	1604010	13.32	1781350	8.65	3323.21	8.75	3038.25	13.32	1345140	13.32	1334200	8.75	3313.22	8.8	3179.02
13.27	1561800	13.27	1745060	8.6	3343.13	8.7	3022.25	13.27	1332880	13.27	1320590	8.7	3296.65	8.75	3192.98
13.22	1533160	13.22	1714630	8.55	3348.25	8.65	3004.26	13.22	1327150	13.22	1313420	8.65	3269.88	8.7	3185.16
13.17	1494310	13.17	1675110	8.5	3329.07	8.6	2984.86	13.17	1314110	13.17	1305520	8.6	3230.49	8.65	3169.71
13.12	1463820	13.12	1648800	8.45	3307.66	8.55	2968.28	13.12	1303300	13.12	1295880	8.55	3188.65	8.6	3137.8
13.07	1427460	13.07	1606890	8.4	3289.92	8.5	2943.61	13.07	1294660	13.07	1283650	8.5	3151.3	8.55	3088.95
13.02	1397850	13.02	1575550	8.35	3269.25	8.45	2926.16	13.02	1284860	13.02	1275520	8.45	3127.12	8.5	3046.72
12.97	1360290	12.97	1532610	8.3	3244.62	8.4	2920.79	12.97	1264710	12.97	1257620	8.4	3092.37	8.45	2999.61
12.92	1325780	12.92	1503820	8.25	3218.76	8.35	2918.81	12.92	1254040	12.92	1245140	8.35	3060.71	8.4	2968.26
12.87	1288120	12.87	1465070	8.2	3207.49	8.3	2916.47	12.87	1238760	12.87	1231350	8.3	3032.01	8.35	2934.91
12.82	1257410	12.82	1432620	8.15	3210.67	8.25	2919.87	12.82	1230290	12.82	1221740	8.25	3021.87	8.3	2901.28
12.77	1218030	12.77	1396360	8.1	3221.24	8.2	2906.29	12.77	1214350	12.77	1204440	8.2	3005.03	8.25	2897.98
12.72	1192240	12.72	1363420	8.05	3221.14	8.15	2882.17	12.72	1201610	12.72	1195610	8.15	2986.32	8.2	2892.17
12.67	1158850	12.67	1332830	8	3204.72	8.1	2860.23	12.67	1191110	12.67	1175810	8.1	2982.13	8.15	2919.92
12.62	1134270	12.62	1302340	7.95	3192.46	8.05	2866.54	12.62	1174040	12.62	1165960	8.05	2981.3	8.1	2908.43
12.57	1104860	12.57	1270010	7.9	3179.49	8	2873.04	12.57	1158220	12.57	1149350	8	2980.93	8.05	2879.91
12.52	1073560	12.52	1236350	7.85	3183	7.95	2876.4	12.52	1141980	12.52	1134390	7.95	2987.01	8	2873.02
12.47	1054120	12.47	1206280	7.8	3164.94	7.9	2882.23	12.47	1125190	12.47	1117250	7.9	2985.3	7.95	2886.07
12.42	1026400	12.42	1183310	7.75	3141.29	7.85	2883.47	12.42	1111930	12.42	1101300	7.85	2996.91	7.9	2867.26
12.37	1001540	12.37	1152750	7.7	3117.81	7.8	2886.53	12.37	1096400	12.37	1086070	7.8	3016.16	7.85	2848.43
12.32	974138	12.32	1117930	7.65	3097.03	7.75	2884.15	12.32	1074630	12.32	1067210	7.75	3040.71	7.8	2826.03
12.27	952217	12.27	1088090	7.6	3074.55	7.7	2864.9	12.27	1062320	12.27	1051670	7.7	3065	7.75	2808.32
12.22	928167	12.22	1056740	7.55	3071.91	7.65	2853.59	12.22	1039920	12.22	1032300	7.65	3071.73	7.7	2794.78
12.17	902376	12.17	1031190	7.5	3061.79	7.6	2842.85	12.17	1022090	12.17	1013030	7.6	3061.39	7.65	2770.77
12.12	886877	12.12	1006540	7.45	3053.6	7.55	2821.63	12.12	1007790	12.12	997227	7.55	3043.3	7.6	2746.36
12.07	874149	12.07	982230	7.4	3050.65	7.5	2793.99	12.07	996502	12.07	987351	7.5	3029.39	7.55	2739.37
12.02	852995	12.02	956941	7.35	3047.59	7.45	2786.14	12.02	978439	12.02	964205	7.45	3022.33	7.5	2761.09
11.97	840644	11.97	939965	7.3	3045.95	7.4	2783.74	11.97	968203	11.97	956045	7.4	3000.78	7.45	2784.22
11.92	825042	11.92	916466	7.25	3036.35	7.35	2787.03	11.92	951136	11.92	937728	7.35	2963.26	7.4	2800.94
11.87	814086	11.87	903437	7.2	3026.11	7.3	2792.32	11.87	941416	11.87	926775	7.3	2901.7	7.35	2790.52
11.82	801558	11.82	883719	7.15	3032.04	7.25	2807.64	11.82	927563	11.82	911721	7.25	2870.59	7.3	2781.94
11.77	790450	11.77	862603	7.1	3043.06	7.2	2815.6	11.77	913936	11.77	898953	7.2	2854.96	7.25	2782.71
11.72	782864	11.72	849686	7.05	3051.17	7.15	2805.1	11.72	903690	11.72	891539	7.15	2855.04	7.2	2791.73
11.67	773716	11.67	833819	7	3043.68	7.1	2787.68	11.67	892201	11.67	880886	7.1	2868.62	7.15	2811.65
11.62	768401	11.62	820767	6.95	3047.91	7.05	2787.9	11.62	884223	11.62	870100	7.05	2867.87	7.1	2785.33
11.57	758123	11.57	814022	6.9	3045.2	7	2787.58	11.57	878367	11.57	865555	7	2863.03	7.05	2767.83
11.52	751251	11.52	795743	6.85	3050.62	6.95	2781.47	11.52	873375	11.52	857769	6.95	2867.71	7	2765.57
11.47	739199	11.47	782255	6.8	3051.11	6.9	2775.81	11.47	856288	11.47	842742	6.9	2855.38	6.95	2779.73
11.42	736795	11.42	772125	6.75	3051.4	6.85	2769.36	11.42	852641	11.42	839157	6.85	2842.2	6.9	2773.74
11.37	736741	11.37	764137	6.7	3060.32	6.8	2779.5	11.37	849446	11.37	833575	6.8	2840.92	6.85	2786.9
11.32	731505	11.32	757804	6.65	3066.26	6.75	2804.45	11.32	848654	11.32	828911	6.75	2821.26	6.8	2787.36
11.27	724082	11.27	747489	6.6	3066.1	6.7	2827.79	11.27	837250	11.27	819013	6.7	2799.65	6.75	2790.02
11.22	719341	11.22	737070	6.55	3099.5	6.65	2851.03	11.22	831146	11.22	809532	6.65	2781.8	6.7	2793.66
11.17	715115	11.17	731568	6.5	3140.33	6.6	2863.94	11.17	830915	11.17	805087	6.6	2781.31	6.65	2782.86
11.12	713573	11.12	725726	6.45	3157.07	6.55	2848.24	11.12	827444	11.12	799516	6.55	2788.04	6.6	2756.93
11.07	707692	11.07	721452	6.4	3157	6.5	2839.36	11.07	818104	11.07	787441	6.5	2799.06	6.55	2739.43
11.02	710138	11.02	720268	6.35	3161.96	6.45	2842.85	11.02	823065	11.02	785737	6.45	2804.07	6.5	2740.24
10.97	706026	10.97	716053	6.3	3168.99	6.4	2838.33	10.97	819209	10.97	781117	6.4	2825.66	6.45	2753.59
10.92	701954	10.92	712554	6.25	3178.05	6.35	2846.67	10.92	818244	10.92	779829	6.35	2848.25	6.4	2768.29
10.87	697894	10.87	708327	6.2	3187.3	6.3	2855.25	10.87	818022	10.87	777549	6.3	2854.8	6.35	2782.27
10.82	698299	10.82	706903	6.15	3204.11	6.25	2878.82	10.82	818366	10.82	778337	6.25	2890.92	6.3	2807.87
10.77	696263	10.77	705015	6.1	3229.14	6.2	2904.63	10.77	822217	10.77	781193	6.2	2941.53	6.25	2847.67
10.72	690757	10.72	698614	6.05	3271.79	6.15	2940.21	10.72	817068	10.72	778274	6.15	2998.21	6.2	2912.59
10.67	680696	10.67	691383	6	3347.72	6.1	2978.33	10.67	814420	10.67	774502	6.1	3069.37	6.15	2961.6
10.62	676750	10.62	689967	5.95	3441.82	6.05	3044.17	10.62	816313	10.62	774382	6.05	3133.72	6.1	3003.04
10.57	673429	10.57	683543	5.9	3515.84	6	3133.48	10.57	814096	10.57	775719	6	3174.69	6.05	3064.23
10.52	664443	10.52	677100	5.85	3598.35	5.95	3216.72	10.52	811189	10.52	773612	5.95	3223.85	6	3110.3
10.47	666485	10.47	681787	5.8	3699.52	5.9	3276.93	10.47	815205	10.47	778663	5.9	3275.66	5.95	3167.57
10.42	660348	10.42	675437	5.75	3794.17	5.85	3318.05	10.42	814286	10.42	775073	5.85	3325.05	5.9	3223.54
10.37	655587	10.37	672204	5.7	3886.98	5.8	3357.18	10.37	813876	10.37	777481	5.8	3382.98	5.85	3274.93
10.32	652941	10.32	668256	5.65	3973.78	5.75	3399.29	10.32	809050	10.32	776317	5.75	3418.74	5.8	3327.94
10.27	650632	10.27	665917	5.6	4056.06	5.7	3438	10.27	809759	10.27	778806	5.7	3455.9	5.75	3377.02
10.22	650001	10.22	665362	5.55	4152.64	5.65	3471.82	10.22	810054	10.22	777294	5.65	3506.92	5.7	3440.72
10.17	644336	10.17	656730	5.5	4258.81	5.6	3511.89	10.17	804076	10.17	777179	5.6	3592.16	5.65	3533.65
10.12	638521	10.12	652905	5.45	4357.53	5.55	3541.48	10.12	802019	10.12	770638	5.55	3698.8	5.6	3624.43
10.07	633771	10.07	647823	5.4	4459.21	5.5	3597.9	10.07	799182	10.07	768864	5.5	3808.24	5.55	3722.08
10.02	630747	10.02	644526	5.35	4572.39	5.45	3658.61	10.02	791838	10.02	766395	5.45	3925.46	5.5	3832.57
9.97	627810	9.97	640655	5.3	4690.76	5.4	3750.73	9.97	792309	9.97	768548	5.4	4070.92	5.45	3969.02
9.92	624384	9.92	637129	5.25	4804.51	5.35	3874.34	9.92	787970	9.92	768215	5.35	4229.37	5.4	4102.21
9.87	618958	9.87	632929	5.2	4918.44	5.3	4003.49	9.87	786944	9.87	767001	5.3	4405.82	5.35	4236.24
9.82	616299	9.82	629149	5.15	5026.81	5.25	4161.42	9.82	784646	9.82	763002	5.25	4613.28	5.3	4392.62
9.77	613465	9.77	623966	5.1	5135.08	5.2	4322.34	9.77	779989	9.77	763759	5.2	4805.41	5.25	4568.84
9.72	613631	9.72	619126	5.05	5248.53	5.15	4490.26	9.72	778438	9.72	763195	5.15	5008.75	5.2	4777.64
9.67	612557	9.67	617681	5	5377.73	5.1	4653.11	9.67	776421	9.67	760377	5.1	5239.61	5.15	4970.75
9.62	610095	9.62	613361	4.95	5496.03	5.05	4823.29	9.62	774262	9.62	753109	5.05	5479.01	5.1	5152.9
9.57	605096	9.57	604557	4.9	5612.71	5	4983.15	9.57	761443	9.57	742603	5	5671.54	5.05	5356.79
9.52	606109	9.52	605235	4.85	5729.75	4.95	5142.45	9.52	761919	9.52	741303	4.95	5867.36	5	5544.38
9.47	602253	9.47	599632	4.8	5835.63	4.9	5305.77	9.47	759292	9.47	734607	4.9	6078.12	4.95	5768.62
9.42	604886	9.42	602118	4.75	5951.42	4.85	5430.61	9.42	755392	9.42	731510	4.85	6272.78	4.9	5989.6
9.37	601537	9.37	599662	4.7	6070.14	4.8	5543.35	9.37	751138	9.37	727656	4.8	6477.99	4.85	6195.19
9.32	602851	9.32	597028	4.65	6178.13	4.75	5666.96	9.32	747923	9.32	723756	4.75	6685.28	4.8	6383.23
9.27	599760	9.27	595882	4.6	6277.09	4.7	5801.49	9.27	745224	9.27	718673	4.7	6853.8	4.75	6566.1
9.22	600016	9.22	594275	4.55	6366.38	4.65	5933.46	9.22	743991	9.22	719509	4.65	7028.51	4.7	6716.59
9.17	603186	9.17	594453	4.5	6451.76	4.6	6034.06	9.17	742873	9.17	717905	4.6	7183.99	4.65	6874.92
9.12	603145	9.12	595475	4.45	6512.05	4.55	6113.41	9.12	741775	9.12	718296	4.55	7349.3	4.6	7017.19
9.07	600774	9.07	594636	4.4	6584.63	4.5	6194.36	9.07	738854	9.07	717675	4.5	7510.55	4.55	7163.19
9.02	598063	9.02	589243	4.35	6668.88	4.45	6244.37	9.02	735723	9.02	712742	4.45	7636.42	4.5	7272.96
8.97	596691	8.97	590590	4.3	6743.39	4.4	6310.29	8.97	734864	8.97	715471	4.4	7713.73	4.45	7382.35
8.92	598146	8.92	588967	4.25	6801.78	4.35	6404.06	8.92	734512	8.92	714129	4.35	7789.39	4.4	7482.99
8.87	595971	8.87	588146	4.2	6853.2	4.3	6492.43	8.87	734572	8.87	714403	4.3	7857.3	4.35	7540.62
8.82	595660	8.82	588952	4.15	6899.63	4.25	6570.65	8.82	732822	8.82	716306	4.25	7950.89	4.3	7624.49
8.77	593178	8.77	583764	4.1	6948.01	4.2	6618.23	8.77	731267	8.77	713128	4.2	8006.6	4.25	7696.21
8.72	591710	8.72	583086	4.05	7005.23	4.15	6660.9	8.72	731420	8.72	713389	4.15	8093.17	4.2	7773.72
8.67	591289	8.67	580390	4	7057.18	4.1	6727.46	8.67	728332	8.67	711550	4.1	8176.87	4.15	7844.37
8.62	588860	8.62	578761	3.95	7122.59	4.05	6778.32	8.62	726508	8.62	707958	4.05	8242.7	4.1	7892.61
8.57	587534	8.57	578775	3.9	7208.49	4	6827.72	8.57	723806	8.57	710820	4	8292.16	4.05	7937.61
8.52	583368	8.52	579295	3.85	7271.76	3.95	6891.3	8.52	723904	8.52	705711	3.95	8346.6	4	7997.07
8.47	581945	8.47	575453	3.8	7333.4	3.9	6966.6	8.47	723054	8.47	706728	3.9	8444.03	3.95	8081.8
8.42	583068	8.42	575427	3.75	7418.39	3.85	7011.86	8.42	723459	8.42	707051	3.85	8539.73	3.9	8161.86
8.37	584062	8.37	573670	3.7	7528.21	3.8	7076.21	8.37	722880	8.37	709337	3.8	8661.54	3.85	8251.2
8.32	583945	8.32	570246	3.65	7657.52	3.75	7154.33	8.32	723694	8.32	706996	3.75	8800.83	3.8	8364.67
8.27	582338	8.27	571193	3.6	7787.82	3.7	7267.4	8.27	724118	8.27	709793	3.7	8937.94	3.75	8478.36
8.22	577103	8.22	566468	3.55	7930.29	3.65	7400.14	8.22	719746	8.22	703000	3.65	9105.37	3.7	8547.82
8.17	578326	8.17	566716	3.5	8087.56	3.6	7492.68	8.17	721312	8.17	702728	3.6	9243.45	3.65	8665.33
8.12	581742	8.12	571818	3.45	8206.14	3.55	7592.07	8.12	723902	8.12	701556	3.55	9440.05	3.6	8806.01
8.07	582577	8.07	571179	3.4	8331.25	3.5	7680.34	8.07	720470	8.07	704092	3.5	9653.05	3.55	8974.24
8.02	576227	8.02	566911	3.35	8446.5	3.45	7738.47	8.02	720563	8.02	701877	3.45	9824.89	3.5	9096.84
7.97	572448	7.97	564725	3.3	8526.15	3.4	7798.78	7.97	719596	7.97	698187	3.4	9976.88	3.45	9217.21
7.92	571660	7.92	566535	3.25	8601.79	3.35	7881.67	7.92	716771	7.92	696593	3.35	10153.5	3.4	9388.52
7.87	573985	7.87	564015	3.2	8674.73	3.3	7959.21	7.87	719638	7.87	696340	3.3	10303.2	3.35	9513.83
7.82	567626	7.82	560343	3.15	8738.94	3.25	8032.13	7.82	717158	7.82	696024	3.25	10428.9	3.3	9632.86
7.77	566655	7.77	558868	3.1	8788.36	3.2	8106.69	7.77	714557	7.77	693971	3.2	10518.4	3.25	9729.27
7.72	567136	7.72	559476	3.05	8815.51	3.15	8160.82	7.72	715730	7.72	691234	3.15	10635	3.2	9788.58
7.67	560891	7.67	555703	3	8822.53	3.1	8197.7	7.67	713423	7.67	688749	3.1	10693.4	3.15	9835.86
7.62	561844	7.62	554315	2.95	8847.5	3.05	8211.18	7.62	712560	7.62	685927	3.05	10698.7	3.1	9865
7.57	559600	7.57	553313	2.9	8853.52	3	8225.77	7.57	712446	7.57	681569	3	10699.5	3.05	9876.52
7.52	558933	7.52	555004	2.85	8828.28	2.95	8212.83	7.52	713562	7.52	681067	2.95	10677.4	3	9893.38
7.47	554510	7.47	548655	2.8	8789.08	2.9	8179.93	7.47	706291	7.47	676899	2.9	10630.8	2.95	9884.02
7.42	550283	7.42	545419	2.75	8694.54	2.85	8114.12	7.42	700588	7.42	670219	2.85	10571.8	2.9	9848.79
7.37	547508	7.37	545155	2.7	8581.49	2.8	8037.47	7.37	703912	7.37	672329	2.8	10486.7	2.85	9801.77
7.32	551795	7.32	548161	2.65	8456	2.75	7935.34	7.32	707171	7.32	675503	2.75	10395.3	2.8	9754.82
7.27	549412	7.27	543313	2.6	8314	2.7	7841.27	7.27	705343	7.27	668295	2.7	10288.5	2.75	9672.27
7.22	546293	7.22	544659	2.55	8177.97	2.65	7754.2	7.22	703383	7.22	668934	2.65	10177.1	2.7	9562.96
7.17	546005	7.17	537651	2.5	8057.95	2.6	7649.55	7.17	700106	7.17	663289	2.6	10048.9	2.65	9458.37
7.12	539288	7.12	534154	2.45	7935.78	2.55	7534.48	7.12	695414	7.12	658685	2.55	9927.68	2.6	9351.56
7.07	537874	7.07	532186	2.4	7816.52	2.5	7376.06	7.07	692686	7.07	658792	2.5	9765.15	2.55	9204.83
7.02	534155	7.02	531384	2.35	7663.77	2.45	7210.16	7.02	694165	7.02	652673	2.45	9592.39	2.5	9000.73
6.97	536054	6.97	528863	2.3	7469.93	2.4	7028.03	6.97	691322	6.97	654381	2.4	9398.33	2.45	8763.66
6.92	532053	6.92	526374	2.25	7244.31	2.35	6818.13	6.92	690013	6.92	649613	2.35	9208.32	2.4	8549.1
6.87	527473	6.87	524718	2.2	7017.07	2.3	6588.69	6.87	686718	6.87	645159	2.3	8980.17	2.35	8298.01
6.82	530646	6.82	522604	2.15	6786.3	2.25	6356.6	6.82	687414	6.82	647198	2.25	8683.22	2.3	8002.22
6.77	526497	6.77	519913	2.1	6530.88	2.2	6119.24	6.77	685256	6.77	641686	2.2	8348.07	2.25	7678.95
6.72	520515	6.72	516213	2.05	6225.38	2.15	5846.9	6.72	681082	6.72	635333	2.15	8009.47	2.2	7336.41
6.67	519641	6.67	513261	2	5889.49	2.1	5551.58	6.67	680736	6.67	633375	2.1	7625.84	2.15	6980.9
6.62	517924	6.62	509538	1.95	5533.97	2.05	5252.31	6.62	678600	6.62	630733	2.05	7203.8	2.1	6607.08
6.57	515154	6.57	509161	1.9	5165.07	2	4965.95	6.57	678581	6.57	629019	2	6798.42	2.05	6240.92
6.52	512405	6.52	503804	1.85	4800.06	1.95	4695.42	6.52	670143	6.52	623432	1.95	6371.87	2	5869
6.47	509563	6.47	503591	1.8	4452.33	1.9	4442.21	6.47	670510	6.47	620612	1.9	5922.59	1.95	5508.48
6.42	509538	6.42	502878	1.75	4090.28	1.85	4171.23	6.42	671364	6.42	620317	1.85	5494.71	1.9	5151.61
6.37	504990	6.37	495729	1.7	3751.93	1.8	3882.65	6.37	667443	6.37	613264	1.8	5079.5	1.85	4786.51
6.32	497621	6.32	492470	1.65	3423.08	1.75	3593.45	6.32	661711	6.32	608155	1.75	4685.03	1.8	4419.07
6.27	498518	6.27	490689	1.6	3119.04	1.7	3307.68	6.27	660408	6.27	606964	1.7	4292.26	1.75	4073.63
6.22	495764	6.22	487357	1.55	2823.91	1.65	3043.79	6.22	658234	6.22	600116	1.65	3929.49	1.7	3751.43
6.17	487851	6.17	482512	1.5	2557.27	1.6	2802.36	6.17	654096	6.17	597893	1.6	3593.24	1.65	3446.99
6.12	487981	6.12	480606	1.45	2324.3	1.55	2558.92	6.12	649546	6.12	595916	1.55	3258.2	1.6	3171.77
6.07	483554	6.07	479794	1.4	2118.26	1.5	2313.37	6.07	647483	6.07	592647	1.5	2940.75	1.55	2883.21
6.02	480550	6.02	473717	1.35	1922.69	1.45	2092.37	6.02	643244	6.02	588165	1.45	2676.97	1.5	2615
5.97	473028	5.97	471582	1.3	1736.68	1.4	1876.53	5.97	640477	5.97	584680	1.4	2426.97	1.45	2360.26
5.92	468419	5.92	468051	1.25	1549.01	1.35	1676.4	5.92	636467	5.92	578232	1.35	2211.6	1.4	2124.01
5.87	466381	5.87	468822	1.2	1379.64	1.3	1501.97	5.87	637487	5.87	584527	1.3	2000.47	1.35	1899.18
5.82	460128	5.82	464579	1.15	1227.38	1.25	1346.06	5.82	631588	5.82	574787	1.25	1794.5	1.3	1681.99
5.77	452860	5.77	456883	1.1	1093.16	1.2	1200.88	5.77	624504	5.77	567454	1.2	1606.7	1.25	1464.12
5.72	447454	5.72	457131	1.05	972.552	1.15	1073.24	5.72	623700	5.72	564842	1.15	1441.33	1.2	1289.45
5.67	443466	5.67	452672	1	868.44	1.1	952.771	5.67	617774	5.67	558584	1.1	1293.86	1.15	1137.37
5.62	434638	5.62	446177	0.95	772.648	1.05	835.207	5.62	611856	5.62	554488	1.05	1152.99	1.1	1000.01
5.57	426086	5.57	439585	0.9	688.78	1	732.944	5.57	604051	5.57	547790	1	1041.97	1.05	887.734
5.52	416293	5.52	435908	0.85	609.154	0.95	646.456	5.52	599321	5.52	541534	0.95	933.793	1	791.052
5.47	410057	5.47	426682	0.8	541.53	0.9	582.103	5.47	592643	5.47	534842	0.9	830.151	0.95	715.225
5.42	399586	5.42	421550	0.75	476.385	0.85	523.214	5.42	584201	5.42	525282	0.85	736.874	0.9	641.299
5.37	392880	5.37	414949	0.7	426.268	0.8	471.426	5.37	579468	5.37	520282	0.8	654.404	0.85	570.774
5.32	382292	5.32	409409	0.65	384.03	0.75	426.001	5.32	572490	5.32	511043	0.75	580.975	0.8	504.118
5.27	372571	5.27	402406	0.6	356.597	0.7	380.024	5.27	563155	5.27	502164	0.7	522.752	0.75	453.388
5.22	361337	5.22	393934	0.55	324.754	0.65	348.677	5.22	554691	5.22	492487	0.65	473.486	0.7	413.359
5.17	351084	5.17	386375	0.5	302.576	0.6	324.472	5.17	546468	5.17	483818	0.6	431.386	0.65	385.477
5.12	340410	5.12	377418	0.45	280.214	0.55	302.329	5.12	534620	5.12	471533	0.55	389.181	0.6	358.03
5.07	329639	5.07	369114	0.4	259.368	0.5	289.752	5.07	525383	5.07	461026	0.5	361.369	0.55	331.855
5.02	319407	5.02	359381	0.35	243.253	0.45	276.963	5.02	513462	5.02	449300	0.45	343.428	0.5	311.837
4.97	308775	4.97	350065	0.3	232.284	0.4	259.111	4.97	504509	4.97	441422	0.4	324.441	0.45	300.568
4.92	291448	4.92	340082	0.25	224.09	0.35	242.837	4.92	491638	4.92	427817	0.35	312.496	0.4	290.872
4.87	279337	4.87	329641	0.2	215.263	0.3	227.376	4.87	477137	4.87	414668	0.3	298.282	0.35	281.797
4.82	266959	4.82	319667	0.15	208.029	0.25	215.254	4.82	463471	4.82	401847	0.25	279.196	0.3	271.602
4.77	256851	4.77	310035	0.1	200.833	0.2	206.71	4.77	451333	4.77	389760	0.2	264.551	0.25	257.273
4.72	240360	4.72	299054	0.05	192.426	0.15	199.394	4.72	438107	4.72	378151	0.15	247.897	0.2	244.745
4.67	227915	4.67	286919	0	185.431	0.1	194.756	4.67	421923	4.67	365693	0.1	233.446	0.15	225.25
4.62	214942	4.62	275732	-0.05	182.284	0.05	190.376	4.62	408298	4.62	351387	0.05	217.348	0.1	209.852
4.57	202636	4.57	265343	-0.1	180.201	0	184.601	4.57	391704	4.57	337832	0	207.153	0.05	194.635
4.52	190147	4.52	254271	-0.15	175.32	-0.05	176.263	4.52	378264	4.52	323356	-0.05	200.235	0	189.258
4.47	177461	4.47	241116	-0.2	171.264	-0.1	171.904	4.47	361509	4.47	310274	-0.1	191.667	-0.05	184.575
4.42	165739	4.42	229435	-0.25	165.222	-0.15	166.379	4.42	345962	4.42	296641	-0.15	186.92	-0.1	179.685
4.37	154096	4.37	214646	-0.3	160.402	-0.2	164.574	4.37	329520	4.37	284171	-0.2	179.934	-0.15	175.828
4.32	143683	4.32	203945	-0.35	153.007	-0.25	159.956	4.32	314387	4.32	269566	-0.25	178.827	-0.2	171.133
4.27	134122	4.27	189470	-0.4	148.044	-0.3	152.081	4.27	293105	4.27	253628	-0.3	177.656	-0.25	168.358
4.22	124297	4.22	178327	-0.45	143.227	-0.35	145.356	4.22	275289	4.22	240318	-0.35	175.21	-0.3	159.423
4.17	116089	4.17	166498	-0.5	139.378	-0.4	136.024	4.17	259366	4.17	227334	-0.4	171.719	-0.35	151.922
4.12	109325	4.12	157344	-0.55	136.219	-0.45	130.035	4.12	242657	4.12	213772	-0.45	165.839	-0.4	148.011
4.07	102498	4.07	146997	-0.6	132.526	-0.5	127.903	4.07	228483	4.07	200868	-0.5	160.131	-0.45	144.701
4.02	96485.6	4.02	136006	-0.65	126.757	-0.55	126.827	4.02	212198	4.02	186599	-0.55	153.978	-0.5	131.806
3.97	90167	3.97	127660	-0.7	124.278	-0.6	123.642	3.97	197685	3.97	174907	-0.6	148.575	-0.55	127.262
3.92	86951.9	3.92	120068	-0.75	123.836	-0.65	117.29	3.92	184461	3.92	163491	-0.65	142.544	-0.6	122.778
3.87	81086	3.87	111583	-0.8	125.443	-0.7	110.243	3.87	171711	3.87	152780	-0.7	136.804	-0.65	117.468
3.82	77604.3	3.82	105016	-0.85	124.85	-0.75	104.369	3.82	158720	3.82	142065	-0.75	130.798	-0.7	113.315
3.77	72966.4	3.77	99510.7	-0.9	122.329	-0.8	100.859	3.77	148295	3.77	131335	-0.8	122.682	-0.75	114.309
3.72	69701.7	3.72	93224.1	-0.95	118.009	-0.85	99.3412	3.72	137264	3.72	120939	-0.85	118.589	-0.8	119.581
3.67	65895.5	3.67	88179	-1	114.614	-0.9	96.3092	3.67	127366	3.67	112935	-0.9	118.501	-0.85	121.001
3.62	63204.2	3.62	83311.7	-1.05	113.25	-0.95	92.9326	3.62	120920	3.62	105285	-0.95	114.888	-0.9	121.814
3.57	60284.1	3.57	79186	-1.1	109.712	-1	89.6036	3.57	112523	3.57	99159.6	-1	114.14	-0.95	117.501
3.52	57941.7	3.52	75281.5	-1.15	105.32	-1.05	88.2061	3.52	106762	3.52	93275.7	-1.05	112.768	-1	111.182
3.47	53947	3.47	71955.6	-1.2	102.177	-1.1	86.6214	3.47	100568	3.47	88640.8	-1.1	110.736	-1.05	106.182
3.42	52144.2	3.42	69205.2	-1.25	97.9806	-1.15	86.4045	3.42	95322.2	3.42	83451.8	-1.15	111.513	-1.1	102.071
3.37	48463.3	3.37	66598.8	-1.3	94.985	-1.2	88.0927	3.37	89813.1	3.37	79360.9	-1.2	110.112	-1.15	98.8015
3.32	46854.9	3.32	63199	-1.35	89.8899	-1.25	88.6542	3.32	85051.3	3.32	76110.6	-1.25	110.888	-1.2	96.9066
3.27	45266.7	3.27	60850.5	-1.4	90.0248	-1.3	89.6302	3.27	81191.2	3.27	72186.2	-1.3	110.933	-1.25	93.77
3.22	41471.5	3.22	57854.2	-1.45	89.6702	-1.35	93.5318	3.22	76403.9	3.22	68577.2	-1.35	108.406	-1.3	90.926
3.17	40258.8	3.17	55520.5	-1.5	89.4027	-1.4	93.6768	3.17	72889.6	3.17	65841.1	-1.4	108.533	-1.35	89.1266
3.12	37954.1	3.12	53183.3	-1.55	89.7469	-1.45	92.2634	3.12	69144.2	3.12	62502.9	-1.45	107.165	-1.4	90.236
3.07	35105.7	3.07	51211.5	-1.6	88.1582	-1.5	91.6118	3.07	65332.8	3.07	60161.9	-1.5	102.99	-1.45	93.2405
3.02	33794.3	3.02	49181.4	-1.65	84.9313	-1.55	93.3215	3.02	62577.6	3.02	57878.1	-1.55	98.0994	-1.5	94.3758
2.97	31724.2	2.97	46434.1	-1.7	84.7621	-1.6	91.967	2.97	59653.6	2.97	55543.5	-1.6	97.2859	-1.55	95.6324
2.92	29502.7	2.92	45016.2	-1.75	85.696	-1.65	88.9299	2.92	56200.1	2.92	53643.5	-1.65	95.7693	-1.6	90.9982
2.87	27125.5	2.87	42909.6	-1.8	86.6298	-1.7	84.4401	2.87	53184.8	2.87	51613	-1.7	95.1983	-1.65	87.0043
2.82	25591.6	2.82	41052.1	-1.85	84.1435	-1.75	83.0513	2.82	50039.1	2.82	49847.2	-1.75	90.9666	-1.7	82.3277
2.77	23609.1	2.77	39242.1	-1.9	82.3504	-1.8	82.8718	2.77	47942	2.77	47163.7	-1.8	87.7078	-1.75	80.0335
2.72	22109.8	2.72	36770	-1.95	80.7051	-1.85	81.3086	2.72	45035.5	2.72	45931.5	-1.85	86.3003	-1.8	79.7978
2.67	20195.7	2.67	34542.4	-2	79.7183	-1.9	80.571	2.67	42343.2	2.67	43062.1	-1.9	87.0138	-1.85	76.4308
2.62	18202.4	2.62	32809.9	-2.05	79.1777	-1.95	80.7763	2.62	39469.3	2.62	41016	-1.95	84.9573	-1.9	74.8373
2.57	17248.3	2.57	31353.6	-2.1	77.6286	-2	79.2885	2.57	37408	2.57	38996.3	-2	85.9737	-1.95	72.2909
2.52	15748.9	2.52	29992.2	-2.15	76.5323	-2.05	78.1627	2.52	34500	2.52	37283.5	-2.05	86.0906	-2	71.954
2.47	14795.9	2.47	27797.3	-2.2	74.8212	-2.1	78.475	2.47	31703.9	2.47	35305.3	-2.1	86.8407	-2.05	72.6359
2.42	13187.9	2.42	25949.6	-2.25	73.98	-2.15	79.0848	2.42	29911.4	2.42	33493.9	-2.15	87.8725	-2.1	74.9929
2.37	12149.7	2.37	23954.6	-2.3	72.6443	-2.2	80.1182	2.37	28427.2	2.37	32560.7	-2.2	88.5301	-2.15	77.8272
2.32	11096.8	2.32	22264	-2.35	71.1907	-2.25	78.4962	2.32	25887.8	2.32	30547.9	-2.25	86.4582	-2.2	84.5166
2.27	9682.67	2.27	20797.3	-2.4	71.7568	-2.3	75.2297	2.27	24102.5	2.27	28553.4	-2.3	85.4636	-2.25	87.5423
2.22	8991.86	2.22	19176.7	-2.45	72.6379	-2.35	74.2573	2.22	22531.1	2.22	27048	-2.35	82.687	-2.3	90.3223
2.17	8464.9	2.17	17750.4	-2.5	74.4924	-2.4	69.7141	2.17	20349.4	2.17	25049.7	-2.4	82.4028	-2.35	89.3728
2.12	7666.51	2.12	16223	-2.55	73.8517	-2.45	66.0337	2.12	18971.4	2.12	23541.4	-2.45	82.4832	-2.4	87.511
2.07	6922.15	2.07	14821	-2.6	71.0108	-2.5	63.8052	2.07	17186.4	2.07	22419.5	-2.5	80.413	-2.45	86.2504
2.02	6320.9	2.02	14140.7	-2.65	67.7216	-2.55	65.0228	2.02	16104.9	2.02	20599.5	-2.55	77.2848	-2.5	84.9402
1.97	5549.61	1.97	12774.6	-2.7	65.1183	-2.6	64.1344	1.97	14410	1.97	19354.1	-2.6	75.4386	-2.55	82.7024
1.92	5304.09	1.92	12007.6	-2.75	64.9602	-2.65	62.9641	1.92	13525.6	1.92	17632.4	-2.65	73.5426	-2.6	75.8087
1.87	4886.55	1.87	10841.8	-2.8	65.5903	-2.7	62.3328	1.87	12448.5	1.87	16752.7	-2.7	72.0078	-2.65	70.1805
1.82	4112.39	1.82	10113.5	-2.85	63.7995	-2.75	63.6784	1.82	10962.5	1.82	15356.5	-2.75	68.6526	-2.7	64.6045
1.77	3976.53	1.77	9353.81	-2.9	61.3805	-2.8	66.3089	1.77	10123.2	1.77	14143.6	-2.8	69.6574	-2.75	64.253
1.72	3531.44	1.72	8555.8	-2.95	61.0987	-2.85	67.5372	1.72	9561.66	1.72	13371.9	-2.85	70.1976	-2.8	66.8612
1.67	3333.73	1.67	7835.64	-3	61.2476	-2.9	69.1519	1.67	8738.13	1.67	12292.1	-2.9	70.6493	-2.85	68.1407
1.62	3098.7	1.62	7154.11	-3.05	60.9608	-2.95	68.3412	1.62	7956.03	1.62	11047.8	-2.95	71.9742	-2.9	66.799
1.57	2707.91	1.57	6254.77	-3.1	62.1605	-3	66.3875	1.57	6888.02	1.57	10162.6	-3	73.6294	-2.95	66.4052
1.52	2455.79	1.52	5715.05	-3.15	62.4546	-3.05	63.0762	1.52	6322.33	1.52	8988.82	-3.05	74.2306	-3	67.7591
1.47	2417.23	1.47	5274.99	-3.2	60.5446	-3.1	59.9352	1.47	5949.27	1.47	7954.2	-3.1	74.5999	-3.05	67.2754
1.42	2198.06	1.42	4998.3	-3.25	60.435	-3.15	56.0023	1.42	5240.91	1.42	7253.28	-3.15	73.0025	-3.1	65.6667
1.37	1901.61	1.37	4442.62	-3.3	59.269	-3.2	53.2917	1.37	4695.34	1.37	6452.41	-3.2	71.1218	-3.15	63.5094
1.32	1977.93	1.32	4207.74	-3.35	57.7385	-3.25	51.9837	1.32	4432.85	1.32	6065.57	-3.25	69.4691	-3.2	64.6098
1.27	1814.1	1.27	3852.41	-3.4	55.512	-3.3	51.5246	1.27	4094.55	1.27	5655.81	-3.3	67.8714	-3.25	63.656
1.22	1751.35	1.22	3531.7	-3.45	54.0992	-3.35	51.4897	1.22	3527.78	1.22	4971.36	-3.35	66.8924	-3.3	63.1035
1.17	1502.14	1.17	3098.19	-3.5	53.6555	-3.4	50.4414	1.17	3569	1.17	4427.05	-3.4	65.9793	-3.35	62.2519
1.12	1188.03	1.12	2930.48	-3.55	52.4748	-3.45	51.2261	1.12	3188.66	1.12	3945.27	-3.45	65.0314	-3.4	61.5234
1.07	1166.16	1.07	2822.03	-3.6	51.1142	-3.5	53.507	1.07	2841.98	1.07	3746.88	-3.5	64.4879	-3.45	62.545
1.02	1054.11	1.02	2419.94	-3.65	49.5733	-3.55	56.7592	1.02	2635.79	1.02	3350.88	-3.55	65.551	-3.5	63.8655
0.97	925.272	0.97	2279.7	-3.7	49.0591	-3.6	58.6004	0.97	2472.77	0.97	2991.26	-3.6	65.8289	-3.55	65.861
0.92	883.647	0.92	2056.15	-3.75	49.9707	-3.65	59.8709	0.92	2154.66	0.92	2866.67	-3.65	65.5518	-3.6	66.2479
0.87	888.056	0.87	1842.69	-3.8	51.328	-3.7	60.2939	0.87	2063.83	0.87	2533.57	-3.7	64.3117	-3.65	63.8271
0.82	753.277	0.82	1634.55	-3.85	51.1136	-3.75	57.6446	0.82	1954.84	0.82	2392.44	-3.75	61.6808	-3.7	58.3594
0.77	781.432	0.77	1461.51	-3.9	49.5516	-3.8	54.8428	0.77	1874.26	0.77	2191.05	-3.8	58.5558	-3.75	53.0029
0.72	568.315	0.72	1444.2	-3.95	48.775	-3.85	52.1849	0.72	1641.78	0.72	1973.2	-3.85	52.6677	-3.8	47.4008
0.67	615.803	0.67	1332.78					0.67	1351.61	0.67	1883.51
0.62	513.568	0.62	1058.29					0.62	1272.24	0.62	1608.38
0.57	547.5	0.57	913.303					0.57	1261.88	0.57	1392.15
0.52	495.895	0.52	967.778					0.52	1098.02	0.52	1348.91
0.47	397.136	0.47	896.956					0.47	1006.17	0.47	1069.92
0.42	416.969	0.42	769.994					0.42	847.487	0.42	1172.15
0.37	420.265	0.37	720.537					0.37	768.932	0.37	1003.2
0.32	398.401	0.32	584.741					0.32	726.884	0.32	949.741
0.27	385.537	0.27	616.34					0.27	753.568	0.27	867.222
0.22	410.537	0.22	570.531					0.22	701.969	0.22	823.315
0.17	361.413	0.17	576.969					0.17	597.765	0.17	737.5
0.12	306.346	0.12	463.031					0.12	587.759	0.12	665.544
0.07	286.704	0.07	519.728					0.07	506.16	0.07	663.562
0.02	245.796	0.02	475.809					0.02	504.112	0.02	599.741
-0.03	294.728	-0.03	475.623					-0.03	439.741	-0.03	609.735
-0.08	277.241	-0.08	434.191					-0.08	416.425	-0.08	541.327
-0.13	219.987	-0.13	429.649					-0.13	438.031	-0.13	541.691
-0.18	229.469	-0.18	348.932					-0.18	413.834	-0.18	482.5
-0.23	236.346	-0.23	375.796					-0.23	370.272	-0.23	467.778
-0.28	254.722	-0.28	380.006					-0.28	324.735	-0.28	427.228
-0.33	230.537	-0.33	340.531					-0.33	383.654	-0.33	388.919
-0.38	216.697	-0.38	325.006					-0.38	301.877	-0.38	348.044
-0.43	212.5	-0.43	292.494					-0.43	295.357	-0.43	433.031
-0.48	220.265	-0.48	289.191					-0.48	323.587	-0.48	340.006
-0.53	192.513	-0.53	288.309					-0.53	233.555	-0.53	372.5
-0.58	224.987	-0.58	259.463					-0.58	255.006	-0.58	348.562
-0.63	192.5	-0.63	310.803					-0.63	216.697	-0.63	324.463
-0.68	172.506	-0.68	258.932					-0.68	223.296	-0.68	292.785
-0.73	199.191	-0.73	259.994					-0.73	236.166	-0.73	312.487
-0.78	175.803	-0.78	251.438					-0.78	246.068	-0.78	261.432
-0.83	154.197	-0.83	246.075					-0.83	211.697	-0.83	262.494
-0.88	233.84	-0.88	252.765					-0.88	238.303	-0.88	258.84
-0.93	184.735	-0.93	200.259					-0.93	246.691	-0.93	221.432
-0.98	212.765	-0.98	257.5					-0.98	209.469	-0.98	218.303
-1.03	179.463	-1.03	230.278					-1.03	205.006	-1.03	194.728
-1.08	184.197	-1.08	237.241					-1.08	226.605	-1.08	232.772
-1.13	135.537	-1.13	179.45					-1.13	206.956	-1.13	205.272
-1.18	160	-1.18	230.278					-1.18	202.5	-1.18	237.494
-1.23	153.037	-1.23	235.79					-1.23	197.241	-1.23	220.006
-1.28	184.197	-1.28	227.235					-1.28	184.456	-1.28	231.956
-1.33	190.803	-1.33	206.963					-1.33	168.846	-1.33	220.537
-1.38	149.463	-1.38	170.265					-1.38	222.228	-1.38	224.197
-1.43	167.5	-1.43	208.044					-1.43	166.691	-1.43	213.309
-1.48	192.5	-1.48	202.494					-1.48	170.822	-1.48	208.919
-1.53	180.803	-1.53	201.969					-1.53	172.759	-1.53	230.809
-1.58	144.463	-1.58	179.204					-1.58	174.463	-1.58	154.728
-1.63	157.772	-1.63	234.191					-1.63	202.772	-1.63	185.278
-1.68	192.228	-1.68	213.568					-1.68	194.994	-1.68	220.272
-1.73	161.697	-1.73	191.068					-1.73	177.235	-1.73	197.487
-1.78	171.34	-1.78	202.506					-1.78	190.531	-1.78	210.006
-1.83	142.513	-1.83	207.494					-1.83	217.5	-1.83	157.506
-1.88	216.95	-1.88	189.463					-1.88	136.438	-1.88	189.45
-1.93	153.044	-1.93	194.747					-1.93	143.568	-1.93	157.772
-1.98	176.425	-1.98	200.524					-1.98	181.691	-1.98	157.228
-2.03	136.068	-2.03	215.265					-2.03	205.803	-2.03	182.5
-2.08	214.747	-2.08	184.469					-2.08	186.697	-2.08	171.432
-2.13	152.753	-2.13	222.235					-2.13	187.5	-2.13	171.068
-2.18	185	-2.18	200.809					-2.18	160.006	-2.18	227.772
-2.23	178.925	-2.23	211.95					-2.23	150.531	-2.23	150.272
-2.28	208.581	-2.28	160.544					-2.28	167.765	-2.28	194.456
								-2.28	167.765	-2.28	194.456

## Sheet: figure S10. UV-vis
Wavelength	ABS	ABS
nm	FAI+Pb	FAI+Sn
700	0.072	0.132
699.5	0.072	0.132
699	0.072	0.132
698.5	0.072	0.132
698	0.072	0.132
697.5	0.072	0.132
697	0.072	0.131
696.5	0.072	0.131
696	0.072	0.131
695.5	0.071	0.131
695	0.071	0.131
694.5	0.071	0.131
694	0.071	0.131
693.5	0.071	0.131
693	0.071	0.131
692.5	0.071	0.131
692	0.071	0.13
691.5	0.07	0.13
691	0.07	0.13
690.5	0.07	0.13
690	0.07	0.13
689.5	0.07	0.13
689	0.07	0.13
688.5	0.07	0.13
688	0.07	0.13
687.5	0.07	0.129
687	0.07	0.129
686.5	0.069	0.129
686	0.069	0.129
685.5	0.069	0.129
685	0.069	0.129
684.5	0.069	0.129
684	0.069	0.129
683.5	0.069	0.128
683	0.069	0.128
682.5	0.069	0.128
682	0.068	0.128
681.5	0.068	0.128
681	0.068	0.128
680.5	0.068	0.128
680	0.068	0.128
679.5	0.068	0.127
679	0.068	0.127
678.5	0.068	0.127
678	0.068	0.127
677.5	0.067	0.127
677	0.067	0.127
676.5	0.067	0.127
676	0.067	0.127
675.5	0.067	0.127
675	0.067	0.127
674.5	0.067	0.126
674	0.067	0.126
673.5	0.067	0.126
673	0.066	0.126
672.5	0.066	0.126
672	0.066	0.126
671.5	0.066	0.126
671	0.066	0.126
670.5	0.066	0.126
670	0.066	0.125
669.5	0.066	0.125
669	0.066	0.125
668.5	0.066	0.125
668	0.065	0.125
667.5	0.065	0.125
667	0.065	0.125
666.5	0.065	0.125
666	0.065	0.125
665.5	0.065	0.124
665	0.065	0.124
664.5	0.065	0.124
664	0.065	0.124
663.5	0.065	0.124
663	0.065	0.124
662.5	0.064	0.124
662	0.064	0.123
661.5	0.064	0.123
661	0.064	0.123
660.5	0.064	0.123
660	0.064	0.123
659.5	0.064	0.123
659	0.064	0.123
658.5	0.064	0.123
658	0.063	0.123
657.5	0.063	0.123
657	0.063	0.123
656.5	0.063	0.122
656	0.063	0.122
655.5	0.063	0.122
655	0.063	0.122
654.5	0.063	0.122
654	0.063	0.122
653.5	0.063	0.122
653	0.063	0.122
652.5	0.063	0.122
652	0.062	0.121
651.5	0.062	0.121
651	0.062	0.121
650.5	0.062	0.121
650	0.062	0.121
649.5	0.062	0.121
649	0.062	0.121
648.5	0.062	0.121
648	0.062	0.121
647.5	0.062	0.12
647	0.062	0.12
646.5	0.061	0.12
646	0.061	0.12
645.5	0.061	0.12
645	0.061	0.12
644.5	0.061	0.12
644	0.061	0.12
643.5	0.061	0.12
643	0.061	0.12
642.5	0.061	0.119
642	0.06	0.119
641.5	0.06	0.119
641	0.06	0.119
640.5	0.06	0.119
640	0.06	0.119
639.5	0.06	0.119
639	0.06	0.119
638.5	0.06	0.118
638	0.06	0.118
637.5	0.06	0.118
637	0.06	0.118
636.5	0.06	0.118
636	0.06	0.118
635.5	0.059	0.118
635	0.059	0.118
634.5	0.059	0.118
634	0.059	0.117
633.5	0.059	0.117
633	0.059	0.117
632.5	0.059	0.117
632	0.059	0.117
631.5	0.059	0.117
631	0.059	0.117
630.5	0.058	0.117
630	0.058	0.117
629.5	0.058	0.117
629	0.058	0.116
628.5	0.058	0.116
628	0.058	0.116
627.5	0.058	0.116
627	0.058	0.116
626.5	0.058	0.116
626	0.058	0.116
625.5	0.058	0.116
625	0.058	0.116
624.5	0.058	0.116
624	0.057	0.115
623.5	0.057	0.115
623	0.057	0.115
622.5	0.057	0.115
622	0.057	0.115
621.5	0.057	0.115
621	0.057	0.115
620.5	0.057	0.115
620	0.057	0.115
619.5	0.057	0.114
619	0.057	0.114
618.5	0.057	0.114
618	0.056	0.114
617.5	0.056	0.114
617	0.056	0.114
616.5	0.056	0.114
616	0.056	0.114
615.5	0.056	0.114
615	0.056	0.113
614.5	0.056	0.113
614	0.056	0.113
613.5	0.056	0.113
613	0.056	0.113
612.5	0.055	0.113
612	0.055	0.113
611.5	0.055	0.113
611	0.055	0.113
610.5	0.055	0.112
610	0.055	0.112
609.5	0.055	0.112
609	0.055	0.112
608.5	0.055	0.112
608	0.055	0.112
607.5	0.055	0.112
607	0.054	0.112
606.5	0.054	0.112
606	0.054	0.111
605.5	0.054	0.111
605	0.054	0.111
604.5	0.054	0.111
604	0.052	0.109
603.5	0.055	0.111
603	0.057	0.114
602.5	0.057	0.114
602	0.054	0.111
601.5	0.047	0.103
601	0.038	0.094
600.5	0.028	0.084
600	0.019	0.075
599.5	0.013	0.069
599	0.01	0.066
598.5	0.01	0.066
598	0.013	0.069
597.5	0.016	0.071
597	0.014	0.07
596.5	0.014	0.069
596	0.014	0.069
595.5	0.014	0.069
595	0.014	0.069
594.5	0.014	0.069
594	0.014	0.069
593.5	0.014	0.069
593	0.014	0.069
592.5	0.013	0.069
592	0.013	0.069
591.5	0.013	0.069
591	0.014	0.069
590.5	0.014	0.069
590	0.014	0.069
589.5	0.014	0.069
589	0.014	0.069
588.5	0.014	0.069
588	0.014	0.069
587.5	0.014	0.069
587	0.014	0.069
586.5	0.014	0.069
586	0.014	0.069
585.5	0.014	0.069
585	0.014	0.069
584.5	0.014	0.069
584	0.014	0.069
583.5	0.014	0.069
583	0.014	0.069
582.5	0.014	0.069
582	0.014	0.068
581.5	0.014	0.068
581	0.014	0.069
580.5	0.014	0.069
580	0.014	0.069
579.5	0.014	0.068
579	0.014	0.068
578.5	0.014	0.068
578	0.014	0.068
577.5	0.014	0.068
577	0.014	0.068
576.5	0.014	0.068
576	0.014	0.068
575.5	0.014	0.068
575	0.014	0.068
574.5	0.014	0.068
574	0.014	0.069
573.5	0.015	0.069
573	0.015	0.069
572.5	0.015	0.069
572	0.015	0.069
571.5	0.015	0.068
571	0.015	0.068
570.5	0.015	0.068
570	0.015	0.068
569.5	0.015	0.068
569	0.015	0.068
568.5	0.015	0.068
568	0.015	0.068
567.5	0.015	0.068
567	0.015	0.068
566.5	0.015	0.068
566	0.015	0.068
565.5	0.015	0.068
565	0.015	0.068
564.5	0.015	0.068
564	0.015	0.068
563.5	0.015	0.068
563	0.015	0.068
562.5	0.015	0.068
562	0.015	0.068
561.5	0.015	0.068
561	0.015	0.068
560.5	0.015	0.068
560	0.015	0.068
559.5	0.016	0.068
559	0.016	0.068
558.5	0.016	0.068
558	0.016	0.068
557.5	0.016	0.068
557	0.016	0.068
556.5	0.016	0.068
556	0.016	0.068
555.5	0.016	0.068
555	0.016	0.068
554.5	0.016	0.068
554	0.016	0.068
553.5	0.016	0.068
553	0.016	0.068
552.5	0.016	0.068
552	0.016	0.068
551.5	0.016	0.068
551	0.016	0.068
550.5	0.016	0.068
550	0.016	0.068
549.5	0.016	0.068
549	0.016	0.068
548.5	0.016	0.068
548	0.016	0.067
547.5	0.016	0.067
547	0.016	0.067
546.5	0.016	0.067
546	0.016	0.067
545.5	0.016	0.067
545	0.016	0.067
544.5	0.016	0.067
544	0.016	0.067
543.5	0.016	0.067
543	0.016	0.067
542.5	0.016	0.067
542	0.016	0.067
541.5	0.017	0.067
541	0.017	0.067
540.5	0.017	0.067
540	0.017	0.067
539.5	0.017	0.067
539	0.017	0.067
538.5	0.017	0.067
538	0.016	0.067
537.5	0.016	0.067
537	0.016	0.067
536.5	0.016	0.067
536	0.016	0.067
535.5	0.016	0.066
535	0.016	0.067
534.5	0.016	0.067
534	0.016	0.067
533.5	0.016	0.067
533	0.017	0.067
532.5	0.017	0.067
532	0.016	0.067
531.5	0.016	0.067
531	0.016	0.067
530.5	0.016	0.067
530	0.016	0.067
529.5	0.016	0.067
529	0.016	0.066
528.5	0.016	0.066
528	0.016	0.066
527.5	0.016	0.066
527	0.016	0.067
526.5	0.016	0.066
526	0.016	0.066
525.5	0.016	0.066
525	0.016	0.066
524.5	0.016	0.066
524	0.016	0.066
523.5	0.016	0.066
523	0.016	0.066
522.5	0.016	0.066
522	0.016	0.066
521.5	0.016	0.066
521	0.016	0.066
520.5	0.016	0.066
520	0.016	0.066
519.5	0.016	0.066
519	0.016	0.066
518.5	0.016	0.066
518	0.016	0.066
517.5	0.016	0.066
517	0.016	0.066
516.5	0.016	0.066
516	0.016	0.066
515.5	0.016	0.066
515	0.016	0.066
514.5	0.016	0.066
514	0.016	0.065
513.5	0.016	0.065
513	0.016	0.065
512.5	0.016	0.065
512	0.016	0.065
511.5	0.016	0.065
511	0.016	0.065
510.5	0.016	0.065
510	0.016	0.065
509.5	0.016	0.065
509	0.016	0.065
508.5	0.016	0.065
508	0.016	0.065
507.5	0.016	0.065
507	0.016	0.065
506.5	0.016	0.065
506	0.017	0.065
505.5	0.017	0.065
505	0.016	0.065
504.5	0.016	0.065
504	0.017	0.064
503.5	0.017	0.065
503	0.017	0.065
502.5	0.017	0.065
502	0.018	0.065
501.5	0.018	0.065
501	0.018	0.065
500.5	0.018	0.065
500	0.019	0.065
499.5	0.019	0.065
499	0.019	0.065
498.5	0.019	0.065
498	0.02	0.065
497.5	0.02	0.065
497	0.02	0.065
496.5	0.021	0.064
496	0.021	0.064
495.5	0.021	0.064
495	0.022	0.064
494.5	0.022	0.064
494	0.023	0.064
493.5	0.023	0.064
493	0.024	0.064
492.5	0.025	0.064
492	0.025	0.064
491.5	0.026	0.064
491	0.027	0.064
490.5	0.028	0.064
490	0.029	0.064
489.5	0.029	0.064
489	0.03	0.064
488.5	0.031	0.064
488	0.032	0.064
487.5	0.034	0.064
487	0.035	0.064
486.5	0.037	0.064
486	0.038	0.064
485.5	0.04	0.064
485	0.042	0.064
484.5	0.043	0.064
484	0.045	0.064
483.5	0.047	0.064
483	0.049	0.064
482.5	0.052	0.064
482	0.054	0.064
481.5	0.057	0.064
481	0.06	0.065
480.5	0.063	0.065
480	0.067	0.065
479.5	0.071	0.065
479	0.074	0.065
478.5	0.078	0.064
478	0.083	0.064
477.5	0.087	0.064
477	0.092	0.065
476.5	0.097	0.065
476	0.103	0.065
475.5	0.109	0.065
475	0.115	0.065
474.5	0.122	0.065
474	0.129	0.065
473.5	0.137	0.065
473	0.145	0.065
472.5	0.154	0.065
472	0.163	0.065
471.5	0.174	0.065
471	0.185	0.065
470.5	0.197	0.065
470	0.209	0.066
469.5	0.223	0.066
469	0.237	0.066
468.5	0.252	0.066
468	0.268	0.066
467.5	0.286	0.066
467	0.304	0.066
466.5	0.323	0.066
466	0.343	0.067
465.5	0.364	0.067
465	0.386	0.067
464.5	0.41	0.067
464	0.435	0.067
463.5	0.462	0.067
463	0.49	0.068
462.5	0.521	0.068
462	0.553	0.068
461.5	0.588	0.069
461	0.625	0.069
460.5	0.665	0.07
460	0.706	0.07
459.5	0.75	0.071
459	0.794	0.071
458.5	0.844	0.071
458	0.894	0.072
457.5	0.948	0.072
457	1.002	0.073
456.5	1.063	0.074
456	1.123	0.075
455.5	1.185	0.075
455	1.249	0.076
454.5	1.32	0.077
454	1.391	0.078
453.5	1.463	0.079
453	1.539	0.08
452.5	1.624	0.081
452	1.707	0.082
451.5	1.792	0.082
451	1.884	0.083
450.5	1.993	0.085
450	2.103	0.086
449.5	2.219	0.087
449	2.342	0.088
448.5	2.49	0.09
448	2.623	0.091
447.5	2.735	0.093
447	2.828	0.094
446.5	2.943	0.096
446	3.089	0.097
445.5	3.201	0.099
445	3.3	0.101
444.5	3.388	0.102
444	3.492	0.104
443.5	3.567	0.106
443	3.626	0.108
442.5	3.677	0.11
442	3.732	0.112
441.5	3.759	0.114
441	3.781	0.117
440.5	3.793	0.119
440	3.807	0.121
439.5	3.817	0.124
439	3.818	0.126
438.5	3.815	0.128
438	3.823	0.13
437.5	3.829	0.133
437	3.835	0.135
436.5	3.845	0.138
436	3.85	0.14
435.5	3.853	0.142
435	3.854	0.145
434.5	3.852	0.147
434	3.848	0.15
433.5	3.839	0.152
433	3.835	0.154
432.5	3.836	0.157
432	3.84	0.159
431.5	3.846	0.161
431	3.853	0.164
430.5	3.851	0.166
430	3.855	0.168
429.5	3.852	0.17
429	3.857	0.172
428.5	3.852	0.174
428	3.851	0.176
427.5	3.855	0.177
427	3.854	0.179
426.5	3.859	0.18
426	3.862	0.182
425.5	3.858	0.183
425	3.855	0.184
424.5	3.86	0.185
424	3.858	0.186
423.5	3.851	0.187
423	3.85	0.187
422.5	3.843	0.188
422	3.848	0.188
421.5	3.852	0.188
421	3.853	0.189
420.5	3.854	0.189
420	3.85	0.188
419.5	3.852	0.188
419	3.852	0.188
418.5	3.843	0.187
418	3.839	0.187
417.5	3.843	0.186
417	3.838	0.186
416.5	3.842	0.185
416	3.845	0.185
415.5	3.839	0.184
415	3.832	0.183
414.5	3.828	0.182
414	3.827	0.181
413.5	3.823	0.18
413	3.819	0.179
412.5	3.826	0.178
412	3.829	0.177
411.5	3.839	0.176
411	3.848	0.175
410.5	3.852	0.174
410	3.851	0.173
409.5	3.849	0.172
409	3.842	0.17
408.5	3.828	0.169
408	3.812	0.168
407.5	3.802	0.166
407	3.799	0.165
406.5	3.797	0.164
406	3.803	0.163
405.5	3.816	0.162
405	3.814	0.161
404.5	3.814	0.16
404	3.812	0.159
403.5	3.808	0.158
403	3.802	0.156
402.5	3.795	0.155
402	3.791	0.154
401.5	3.791	0.153
401	3.789	0.152
400.5	3.791	0.151
400	3.79	0.15
399.5	3.783	0.149
399	3.785	0.148
398.5	3.793	0.147
398	3.798	0.146
397.5	3.793	0.145
397	3.788	0.144
396.5	3.784	0.144
396	3.778	0.143
395.5	3.774	0.142
395	3.767	0.142
394.5	3.766	0.141
394	3.764	0.141
393.5	3.762	0.14
393	3.76	0.14
392.5	3.752	0.139
392	3.745	0.139
391.5	3.741	0.138
391	3.742	0.138
390.5	3.738	0.138
390	3.737	0.137
389.5	3.729	0.137
389	3.726	0.137
388.5	3.72	0.137
388	3.722	0.136
387.5	3.72	0.136
387	3.717	0.136
386.5	3.711	0.136
386	3.701	0.136
385.5	3.691	0.136
385	3.685	0.136
384.5	3.677	0.136
384	3.673	0.136
383.5	3.672	0.136
383	3.679	0.136
382.5	3.675	0.136
382	3.668	0.136
381.5	3.655	0.136
381	3.65	0.136
380.5	3.651	0.136
380	3.661	0.136
379.5	3.68	0.136
379	3.7	0.136
378.5	3.716	0.137
378	3.744	0.137
377.5	3.753	0.137
377	3.751	0.137
376.5	3.752	0.137
376	3.753	0.137
375.5	3.755	0.137
375	3.756	0.137
374.5	3.757	0.137
374	3.758	0.137
373.5	3.759	0.136
373	3.761	0.136
372.5	3.762	0.136
372	3.77	0.136
371.5	3.773	0.135
371	3.777	0.135
370.5	3.777	0.135
370	3.771	0.135
369.5	3.771	0.135
369	3.763	0.135
368.5	3.764	0.134
368	3.764	0.134
367.5	3.769	0.133
367	3.773	0.133
366.5	3.772	0.133
366	3.764	0.132
365.5	3.752	0.132
365	3.745	0.131
364.5	3.74	0.131
364	3.74	0.131
363.5	3.74	0.13
363	3.739	0.13
362.5	3.731	0.13
362	3.722	0.129
361.5	3.712	0.129
361	3.709	0.129
360.5	3.71	0.128
360	3.715	0.128
359.5	3.724	0.127
359	3.728	0.127
358.5	3.728	0.127
358	3.725	0.127
357.5	3.719	0.127
357	3.715	0.127
356.5	3.713	0.126
356	3.711	0.126
355.5	3.7	0.126
355	3.696	0.126
354.5	3.691	0.126
354	3.692	0.126
353.5	3.683	0.126
353	3.671	0.126
352.5	3.661	0.127
352	3.659	0.127
351.5	3.652	0.127
351	3.647	0.127
350.5	3.649	0.128
350	3.65	0.129
349.5	3.65	0.129
349	3.652	0.13
348.5	3.643	0.131
348	3.634	0.132
347.5	3.62	0.133
347	3.613	0.134
346.5	3.605	0.135
346	3.593	0.137
345.5	3.588	0.138
345	3.588	0.14
344.5	3.58	0.141
344	3.572	0.143
343.5	3.57	0.145
343	3.564	0.147
342.5	3.554	0.149
342	3.548	0.151
341.5	3.544	0.153
341	3.547	0.156
340.5	3.547	0.16
340	3.55	0.163
339.5	3.552	0.167
339	3.553	0.171
338.5	3.565	0.175
338	3.578	0.179
337.5	3.582	0.182
337	3.579	0.186
336.5	3.578	0.189
336	3.577	0.194
335.5	3.576	0.198
335	3.576	0.202
334.5	3.576	0.207
334	3.58	0.211
333.5	3.586	0.216
333	3.59	0.222
332.5	3.587	0.228
332	3.584	0.234
331.5	3.587	0.241
331	3.59	0.248
330.5	3.594	0.256
330	3.597	0.264
329.5	3.599	0.271
329	3.6	0.279
328.5	3.601	0.287
328	3.601	0.295
327.5	3.603	0.303
327	3.604	0.311
326.5	3.607	0.319
326	3.611	0.327
325.5	3.611	0.335
325	3.613	0.343
324.5	3.613	0.351
324	3.614	0.358
323.5	3.616	0.366
323	3.623	0.374
322.5	3.623	0.382
322	3.626	0.389
321.5	3.63	0.397
321	3.628	0.404
320.5	3.632	0.411
320	3.635	0.418
319.5	3.639	0.425
319	3.644	0.432
318.5	3.644	0.44
318	3.646	0.447
317.5	3.648	0.455
317	3.646	0.462
316.5	3.645	0.469
316	3.649	0.477
315.5	3.652	0.484
315	3.657	0.492
314.5	3.667	0.499
314	3.666	0.507
313.5	3.666	0.515
313	3.665	0.523
312.5	3.661	0.532
312	3.662	0.54
311.5	3.663	0.549
311	3.665	0.558
310.5	3.671	0.567
310	3.676	0.577
309.5	3.682	0.587
309	3.683	0.597
308.5	3.686	0.608
308	3.686	0.619
307.5	3.688	0.631
307	3.693	0.643
306.5	3.692	0.656
306	3.698	0.669
305.5	3.695	0.683
305	3.693	0.697
304.5	3.696	0.711
304	3.698	0.727
303.5	3.697	0.743
303	3.696	0.76
302.5	3.701	0.777
302	3.699	0.796
301.5	3.7	0.815
301	3.704	0.835
300.5	3.703	0.855
300	3.709	0.877
299.5	3.711	0.9
299	3.714	0.924
298.5	3.713	0.949
298	3.711	0.975
297.5	3.711	1.002
297	3.711	1.032
296.5	3.713	1.061
296	3.708	1.093
295.5	3.712	1.125
295	3.713	1.16
294.5	3.712	1.197
294	3.715	1.236
293.5	3.717	1.276
293	3.723	1.321
292.5	3.731	1.367
292	3.738	1.416
291.5	3.744	1.468
291	3.74	1.525
290.5	3.738	1.583
290	3.734	1.644
289.5	3.734	1.707
289	3.734	1.778
288.5	3.74	1.849
288	3.748	1.921
287.5	3.75	1.997
287	3.751	2.082
286.5	3.75	2.167
286	3.746	2.252
285.5	3.74	2.34
285	3.737	2.441
284.5	3.738	2.536
284	3.737	2.631
283.5	3.746	2.726
283	3.746	2.837
282.5	3.746	2.935
282	3.745	3.025
281.5	3.745	3.107
281	3.745	3.192
280.5	3.744	3.251
280	3.743	3.293
279.5	3.741	3.322
279	3.741	3.353
278.5	3.737	3.365
278	3.731	3.37
277.5	3.725	3.369
277	3.722	3.368
276.5	3.719	3.364
276	3.705	3.359
275.5	3.698	3.35
275	3.692	3.34
274.5	3.67	3.332
274	3.662	3.316
273.5	3.653	3.303
273	3.625	3.289
272.5	3.595	3.261
272	3.577	3.234
271.5	3.543	3.206
271	3.495	3.169
270.5	3.46	3.105
270	3.4	3.062
269.5	3.318	3.016
269	3.265	2.943
268.5	3.202	2.838
268	3.065	2.767
267.5	2.997	2.69
267	2.903	2.576
266.5	2.778	2.391
266	2.546	2.305
265.5	2.504	2.223
265	2.435	2.115
264.5	2.292	1.925
264	2.054	1.713
263.5	1.763	1.433
263	1.501	1.174
262.5	1.295	0.968
262	1.137	0.812
261.5	1.023	0.696
261	0.945	0.617
260.5	0.897	0.566
260	0.872	0.538
259.5	0.864	0.523
259	0.861	0.52
258.5	0.864	0.519
258	0.864	0.516
257.5	0.862	0.512
257	0.863	0.513
256.5	0.866	0.513
256	0.867	0.512
255.5	0.867	0.51
255	0.865	0.507
254.5	0.863	0.502
254	0.861	0.498
253.5	0.859	0.495
253	0.859	0.493
252.5	0.86	0.492
252	0.862	0.493
251.5	0.865	0.494
251	0.866	0.494
250.5	0.865	0.493
250	0.864	0.493

## Sheet: figure S12. XRD
w/o Pb with SnF2		w/o Pb w/o SnF2		with Pb with SnF2		with Pb w/o SnF2
degree（°）	Intensity	degree（°）	Intensity	degree（°）	Intensity	degree（°）	Intensity
4.03	87.3	4.03	73.8	4.03	81.8	4.03	86.6
4.056	83.1	4.056	78.7	4.056	76.2	4.056	80.1
4.082	76.3	4.082	78.3	4.082	77.1	4.082	91.3
4.108	77.4	4.108	83.5	4.108	72.1	4.108	85.9
4.134	82.4	4.134	88.7	4.134	79	4.134	77.3
4.16	76	4.16	79	4.16	78.3	4.16	79.5
4.186	76.8	4.186	80.2	4.186	83.2	4.186	69.7
4.212	77.3	4.212	77.4	4.212	87.7	4.212	70.2
4.238	83.3	4.238	63.8	4.238	86.4	4.238	73.3
4.264	78.2	4.264	71.4	4.264	78.6	4.264	77.6
4.29	77.9	4.29	85.5	4.29	66	4.29	84.3
4.316	78.9	4.316	77.7	4.316	74.4	4.316	80.4
4.342	69	4.342	69.1	4.342	66.8	4.342	89.5
4.368	76.9	4.368	77.3	4.368	66	4.368	86.3
4.394	83.2	4.394	79.7	4.394	69.7	4.394	81.2
4.42	81.6	4.42	69.8	4.42	80.9	4.42	82.2
4.446	75.5	4.446	70.7	4.446	77.6	4.446	82.2
4.472	81.8	4.472	90	4.472	80.4	4.472	78
4.498	70.9	4.498	68	4.498	79.9	4.498	73.1
4.524	80.3	4.524	72.7	4.524	67.6	4.524	69.5
4.55	84.3	4.55	68.5	4.55	58.1	4.55	71.7
4.576	76.6	4.576	56.5	4.576	84.5	4.576	69.8
4.602	79	4.602	71	4.602	66.9	4.602	69.1
4.628	72.4	4.628	65.9	4.628	71.3	4.628	69.7
4.654	68.3	4.654	77.8	4.654	68.7	4.654	70.5
4.68	63.6	4.68	61.5	4.68	77.2	4.68	84.1
4.706	62.1	4.706	74.3	4.706	58.5	4.706	62.4
4.732	70.8	4.732	68.4	4.732	71.9	4.732	60
4.758	68.9	4.758	84	4.758	78	4.758	77.4
4.784	67.4	4.784	82.6	4.784	59	4.784	71.6
4.81	60.4	4.81	61.1	4.81	69.9	4.81	77.7
4.836	65.1	4.836	62.7	4.836	68.8	4.836	74.1
4.862	66.5	4.862	55.2	4.862	80.9	4.862	75.5
4.888	75	4.888	62	4.888	79.5	4.888	84.5
4.914	74.6	4.914	63.1	4.914	67.4	4.914	72.2
4.94	63.3	4.94	74	4.94	78.7	4.94	48.5
4.966	77.9	4.966	60.1	4.966	66.9	4.966	71.9
4.992	67	4.992	60	4.992	55	4.992	59
5.018	73.9	5.018	73.6	5.018	72.8	5.018	61
5.044	71.1	5.044	74	5.044	74	5.044	71.8
5.07	60.3	5.07	61.6	5.07	59.4	5.07	56.5
5.096	59	5.096	55.4	5.096	67.7	5.096	67.5
5.122	60.9	5.122	65.2	5.122	49	5.122	71.8
5.148	50.6	5.148	68.8	5.148	50.8	5.148	62.6
5.174	77.9	5.174	55.3	5.174	66.8	5.174	70.4
5.2	68.9	5.2	68.4	5.2	87.4	5.2	58.1
5.226	59.8	5.226	52.2	5.226	58	5.226	60.6
5.252	69.8	5.252	60.6	5.252	53.2	5.252	72.7
5.278	62.1	5.278	50.7	5.278	62.8	5.278	61.5
5.304	65.4	5.304	74.9	5.304	79.9	5.304	60
5.33	68.6	5.33	65.4	5.33	72.4	5.33	71.3
5.356	56.9	5.356	61.3	5.356	71	5.356	56.6
5.382	61	5.382	79.3	5.382	77.8	5.382	68.5
5.408	67.1	5.408	72.3	5.408	63	5.408	65.1
5.434	51.4	5.434	63.5	5.434	55	5.434	67.3
5.46	59.5	5.46	55.6	5.46	50.7	5.46	56.5
5.486	62	5.486	54.8	5.486	60.6	5.486	60.5
5.512	60.4	5.512	60.5	5.512	54.2	5.512	56.4
5.538	82.2	5.538	74.4	5.538	59.1	5.538	61.3
5.564	63	5.564	73.4	5.564	70.4	5.564	63.8
5.59	52.1	5.59	71.2	5.59	65.3	5.59	64
5.616	59.4	5.616	61.3	5.616	54.6	5.616	60.9
5.642	60.5	5.642	60.9	5.642	52.8	5.642	68.3
5.668	63	5.668	57.7	5.668	58.9	5.668	76.9
5.694	56.7	5.694	55.3	5.694	58.1	5.694	59.2
5.72	64.8	5.72	55.7	5.72	60.6	5.72	57.8
5.746	66.1	5.746	68.5	5.746	51.3	5.746	63.6
5.772	57.3	5.772	57.6	5.772	49.1	5.772	63.6
5.798	62.3	5.798	72.2	5.798	50.7	5.798	58.8
5.824	68.1	5.824	67.1	5.824	58.5	5.824	62.5
5.85	62.3	5.85	62.3	5.85	62.7	5.85	56.9
5.876	57.7	5.876	71.1	5.876	66.3	5.876	58.3
5.902	52.4	5.902	61.7	5.902	69.3	5.902	60.3
5.928	54.5	5.928	57.1	5.928	70	5.928	58.1
5.954	50	5.954	59	5.954	65.6	5.954	53.2
5.98	57.9	5.98	56.6	5.98	67.4	5.98	61.6
6.006	58.2	6.006	62.7	6.006	61.4	6.006	54.5
6.032	60	6.032	61.6	6.032	45.1	6.032	42.4
6.058	61.6	6.058	55.9	6.058	49.9	6.058	51.9
6.084	57.7	6.084	51.6	6.084	60.3	6.084	58.2
6.11	56.6	6.11	66.2	6.11	58.6	6.11	60.4
6.136	57.6	6.136	69.7	6.136	63.9	6.136	66.4
6.162	55.8	6.162	51.4	6.162	68.3	6.162	54.6
6.188	61.1	6.188	44.6	6.188	59.9	6.188	52.8
6.214	60	6.214	57.3	6.214	59.9	6.214	60.5
6.24	60.3	6.24	68.5	6.24	54.5	6.24	51.6
6.266	59.3	6.266	63.6	6.266	50.1	6.266	53.3
6.292	55.5	6.292	59.5	6.292	60.6	6.292	58.5
6.318	59.5	6.318	60.5	6.318	66.5	6.318	54
6.344	53.7	6.344	63.7	6.344	66	6.344	53.5
6.37	48.9	6.37	61.2	6.37	63.1	6.37	56.9
6.396	58.5	6.396	53.9	6.396	56.3	6.396	56.3
6.422	58.3	6.422	56.3	6.422	53.3	6.422	52.5
6.448	55.7	6.448	55	6.448	56.4	6.448	58.3
6.474	59.2	6.474	54.3	6.474	58.3	6.474	58.5
6.5	59	6.5	57	6.5	62.6	6.5	55.1
6.526	65.8	6.526	52.4	6.526	64.3	6.526	57.8
6.552	58.7	6.552	56.2	6.552	53.9	6.552	50
6.578	58.5	6.578	61.9	6.578	53.9	6.578	49.8
6.604	66.1	6.604	56.1	6.604	65.1	6.604	49.8
6.63	54.4	6.63	57.3	6.63	58.1	6.63	51.3
6.656	48.3	6.656	55.3	6.656	59.5	6.656	60.2
6.682	58.6	6.682	56.7	6.682	48.9	6.682	54.5
6.708	63.5	6.708	58.7	6.708	48.4	6.708	52.4
6.734	57	6.734	48.8	6.734	50.3	6.734	49.4
6.76	53.7	6.76	50	6.76	54.2	6.76	65.7
6.786	45.7	6.786	64.4	6.786	63.1	6.786	58.2
6.812	43.6	6.812	55.7	6.812	58.1	6.812	51.7
6.838	49.2	6.838	53.9	6.838	55.4	6.838	49.5
6.864	59.9	6.864	56.6	6.864	57.4	6.864	47.4
6.89	58.1	6.89	68.1	6.89	66	6.89	55.7
6.916	50.9	6.916	56.8	6.916	61.7	6.916	64.8
6.942	56.7	6.942	54.3	6.942	45.9	6.942	52.9
6.968	51	6.968	52.9	6.968	37.7	6.968	47.2
6.994	53.1	6.994	63.8	6.994	49.2	6.994	53.4
7.02	51.8	7.02	56.2	7.02	48.4	7.02	41.5
7.046	54.1	7.046	55.6	7.046	48.9	7.046	43.3
7.072	41	7.072	52.8	7.072	65.9	7.072	53.8
7.098	47	7.098	61.3	7.098	52	7.098	49.2
7.124	54.1	7.124	46	7.124	58.7	7.124	50.4
7.15	48.2	7.15	57.1	7.15	50.7	7.15	52.5
7.176	43.2	7.176	61.5	7.176	42	7.176	57.2
7.202	57.4	7.202	52.9	7.202	52.5	7.202	64.2
7.228	47.2	7.228	52.3	7.228	53.4	7.228	47
7.254	41.1	7.254	53.9	7.254	43.9	7.254	61.2
7.28	64.1	7.28	53.5	7.28	44.5	7.28	45
7.306	45.8	7.306	56.9	7.306	53.3	7.306	52.6
7.332	57.4	7.332	48.2	7.332	42.9	7.332	55.4
7.358	44.7	7.358	60.5	7.358	58.4	7.358	43.3
7.384	51.4	7.384	55.3	7.384	53.4	7.384	54.5
7.41	55.5	7.41	60.1	7.41	55.7	7.41	50.2
7.436	49.7	7.436	60.9	7.436	40.8	7.436	63.5
7.462	45.8	7.462	58.8	7.462	51.5	7.462	56.2
7.488	44.1	7.488	53.9	7.488	43	7.488	60
7.514	65.9	7.514	49.9	7.514	44	7.514	58.2
7.54	62.5	7.54	45	7.54	45.1	7.54	39.4
7.566	46.1	7.566	43	7.566	49	7.566	53.8
7.592	51	7.592	59.8	7.592	48.9	7.592	42.9
7.618	46	7.618	45.3	7.618	37	7.618	34
7.644	50.9	7.644	47.9	7.644	45.9	7.644	62.7
7.67	40.2	7.67	63.3	7.67	54.8	7.67	61
7.696	47.8	7.696	46.9	7.696	42.4	7.696	54.2
7.722	49	7.722	49.8	7.722	57.3	7.722	56.9
7.748	44.3	7.748	56.5	7.748	44.7	7.748	44.7
7.774	45.9	7.774	57.9	7.774	48.7	7.774	56.2
7.8	53.4	7.8	52.5	7.8	38.8	7.8	45.8
7.826	54.9	7.826	52	7.826	50	7.826	45.9
7.852	39.5	7.852	64.5	7.852	51.9	7.852	41.5
7.878	52.4	7.878	60.7	7.878	55.6	7.878	46.4
7.904	49.6	7.904	57.4	7.904	54.2	7.904	47.9
7.93	51.6	7.93	50.1	7.93	42.6	7.93	37.4
7.956	47.7	7.956	46.4	7.956	57.5	7.956	52.5
7.982	51.3	7.982	49.4	7.982	53.1	7.982	54.1
8.008	51.1	8.008	49.2	8.008	48.6	8.008	42.1
8.034	46.8	8.034	40.8	8.034	50.5	8.034	53.4
8.06	50.2	8.06	49.5	8.06	54.3	8.06	49.4
8.086	46.9	8.086	37.6	8.086	52.5	8.086	52.1
8.112	39.5	8.112	49.8	8.112	48.8	8.112	57.1
8.138	39.6	8.138	43.1	8.138	62.4	8.138	43.6
8.164	47.9	8.164	49.2	8.164	54.9	8.164	46.3
8.19	46.1	8.19	40.6	8.19	46.5	8.19	58.1
8.216	45	8.216	59.5	8.216	48.1	8.216	51
8.242	43.5	8.242	61.1	8.242	41.4	8.242	50.3
8.268	46	8.268	50.2	8.268	57	8.268	48
8.294	39.6	8.294	44.8	8.294	54.1	8.294	52.9
8.32	48.7	8.32	32.6	8.32	51	8.32	52.1
8.346	51.6	8.346	41.3	8.346	55.3	8.346	53.2
8.372	46.7	8.372	44.2	8.372	41.4	8.372	49
8.398	51.3	8.398	46.4	8.398	35.7	8.398	49.8
8.424	46.4	8.424	50	8.424	42.9	8.424	59.3
8.45	48.5	8.45	49.7	8.45	56.2	8.45	48
8.476	47	8.476	41.8	8.476	44.2	8.476	45.7
8.502	43	8.502	43.8	8.502	35.3	8.502	35.4
8.528	45.9	8.528	36.3	8.528	37.6	8.528	40.1
8.554	37.7	8.554	38.7	8.554	49.9	8.554	49.2
8.58	41.5	8.58	42.8	8.58	40.8	8.58	47.8
8.606	50.1	8.606	38.4	8.606	33.2	8.606	43.5
8.632	55.7	8.632	40.7	8.632	38.9	8.632	44.4
8.658	45.4	8.658	46.3	8.658	49.2	8.658	47.2
8.684	47.1	8.684	43.4	8.684	46.9	8.684	49.2
8.71	49.9	8.71	38.3	8.71	43.2	8.71	50
8.736	43	8.736	40.3	8.736	42.9	8.736	39.7
8.762	45.1	8.762	50.1	8.762	43.1	8.762	46.1
8.788	45.1	8.788	46.4	8.788	48.4	8.788	54.8
8.814	50.1	8.814	46.4	8.814	54.2	8.814	57.3
8.84	46.9	8.84	44.3	8.84	53.3	8.84	46.6
8.866	39.6	8.866	40.5	8.866	46.8	8.866	41.8
8.892	40	8.892	45	8.892	46.1	8.892	46.4
8.918	45	8.918	43.5	8.918	49	8.918	43
8.944	51.5	8.944	46.8	8.944	39.1	8.944	43.5
8.97	49.6	8.97	51.9	8.97	31.9	8.97	44
8.996	45.6	8.996	50.3	8.996	40.2	8.996	44.9
9.022	38.4	9.022	47.9	9.022	42.8	9.022	45.1
9.048	42.4	9.048	49	9.048	43.5	9.048	43.9
9.074	48.8	9.074	48.2	9.074	43.2	9.074	45.4
9.1	40.6	9.1	44.5	9.1	38.6	9.1	40.8
9.126	45.5	9.126	42.2	9.126	42.8	9.126	34.4
9.152	46	9.152	44.4	9.152	44	9.152	39.1
9.178	36	9.178	43.8	9.178	41.2	9.178	46.2
9.204	38.4	9.204	46.5	9.204	38.6	9.204	55.1
9.23	41.2	9.23	55.5	9.23	39.8	9.23	60.2
9.256	40	9.256	54.1	9.256	36.5	9.256	56.2
9.282	41.5	9.282	45.3	9.282	36.5	9.282	57.7
9.308	46.1	9.308	42	9.308	42.8	9.308	40
9.334	50	9.334	42.3	9.334	42.2	9.334	30.7
9.36	47	9.36	41.7	9.36	39	9.36	36.7
9.386	43.3	9.386	40.2	9.386	47.3	9.386	47.1
9.412	41.4	9.412	42.1	9.412	43.9	9.412	40.7
9.438	31.9	9.438	40.9	9.438	35.3	9.438	39.7
9.464	45.7	9.464	45.7	9.464	37.2	9.464	43.7
9.49	47.2	9.49	50.1	9.49	41.1	9.49	51
9.516	40.2	9.516	38.9	9.516	43.5	9.516	42.9
9.542	49.2	9.542	34.4	9.542	41.7	9.542	44.6
9.568	36.5	9.568	47.8	9.568	41	9.568	36.3
9.594	36.3	9.594	47.7	9.594	42.2	9.594	38.5
9.62	31.2	9.62	48.5	9.62	46.7	9.62	38.7
9.646	34.5	9.646	43.6	9.646	47.9	9.646	48.8
9.672	41.1	9.672	46.4	9.672	44.9	9.672	34.4
9.698	35	9.698	47.3	9.698	46.2	9.698	45.6
9.724	38	9.724	43.6	9.724	39.8	9.724	42.1
9.75	35.1	9.75	45.3	9.75	41.1	9.75	47.7
9.776	41.9	9.776	58.7	9.776	34.1	9.776	36.5
9.802	48	9.802	41	9.802	37.8	9.802	48.2
9.828	34.7	9.828	41.3	9.828	31.4	9.828	26.3
9.854	44	9.854	42.1	9.854	29	9.854	38.6
9.88	43.9	9.88	37.3	9.88	35.8	9.88	36.8
9.906	43.1	9.906	46.9	9.906	40.9	9.906	40.7
9.932	44.8	9.932	45.4	9.932	41.9	9.932	31.5
9.958	51	9.958	39.7	9.958	53.2	9.958	29.1
9.984	50.3	9.984	37.5	9.984	31.3	9.984	38.7
10.01	43.5	10.01	43.5	10.01	44.6	10.01	44.9
10.036	38.4	10.036	36	10.036	50.9	10.036	43.6
10.062	42.7	10.062	36	10.062	49.3	10.062	39.4
10.088	39.2	10.088	35.9	10.088	39.7	10.088	44.4
10.114	42.2	10.114	59.2	10.114	34.7	10.114	34.2
10.14	46.6	10.14	28.4	10.14	48.3	10.14	39.1
10.166	35.2	10.166	50	10.166	30.3	10.166	42.7
10.192	42.9	10.192	48	10.192	41.1	10.192	31.3
10.218	39	10.218	43.1	10.218	50	10.218	49.9
10.244	43	10.244	48.9	10.244	48	10.244	41
10.27	52.9	10.27	37.4	10.27	41.1	10.27	44.9
10.296	31.5	10.296	37	10.296	33.2	10.296	35.2
10.322	44.5	10.322	37	10.322	37.8	10.322	40.8
10.348	32.6	10.348	34.2	10.348	40.9	10.348	27.6
10.374	32	10.374	38.6	10.374	37.2	10.374	37.4
10.4	38.6	10.4	36.2	10.4	39.8	10.4	33.3
10.426	34.4	10.426	41.4	10.426	29.8	10.426	39.5
10.452	28.5	10.452	43.8	10.452	41.8	10.452	46.4
10.478	36.2	10.478	21.8	10.478	34.8	10.478	36.1
10.504	38.8	10.504	34.8	10.504	34.9	10.504	39.5
10.53	31.9	10.53	49.1	10.53	53.6	10.53	34.7
10.556	32.8	10.556	44.1	10.556	48.1	10.556	27
10.582	31.3	10.582	39.6	10.582	40.1	10.582	43.4
10.608	38.7	10.608	47.4	10.608	40.7	10.608	38.3
10.634	36.6	10.634	33.3	10.634	31.7	10.634	41.2
10.66	38.5	10.66	38.2	10.66	46.8	10.66	45.4
10.686	41.5	10.686	40.8	10.686	39.2	10.686	43.5
10.712	30.5	10.712	30.6	10.712	32.9	10.712	43.8
10.738	37.7	10.738	43.8	10.738	36.8	10.738	35.9
10.764	33.6	10.764	39.4	10.764	36.4	10.764	44.4
10.79	46.2	10.79	40.1	10.79	36	10.79	45.4
10.816	46.9	10.816	39.5	10.816	39.9	10.816	39.6
10.842	38.3	10.842	36.8	10.842	26.4	10.842	38
10.868	45.1	10.868	33.8	10.868	39.4	10.868	30.4
10.894	45	10.894	37.4	10.894	41.3	10.894	34.7
10.92	44	10.92	44	10.92	35.6	10.92	35.5
10.946	29.4	10.946	39.6	10.946	37.6	10.946	31.4
10.972	31.9	10.972	41.2	10.972	44	10.972	30.7
10.998	41.4	10.998	39.6	10.998	36.1	10.998	43.8
11.024	36.3	11.024	35.3	11.024	33.4	11.024	37.8
11.05	31.6	11.05	33.3	11.05	41.6	11.05	36.4
11.076	39.2	11.076	34.3	11.076	34.1	11.076	37.3
11.102	39	11.102	40.2	11.102	32.3	11.102	34.3
11.128	34.4	11.128	37.2	11.128	30	11.128	41.6
11.154	37.5	11.154	30.9	11.154	37.7	11.154	40.2
11.18	38.1	11.18	32.7	11.18	34	11.18	34.4
11.206	34.5	11.206	34.4	11.206	29	11.206	31.7
11.232	35.5	11.232	34.6	11.232	32.7	11.232	28.5
11.258	35.8	11.258	38.5	11.258	37.4	11.258	41.6
11.284	35.6	11.284	43.3	11.284	37.2	11.284	46.8
11.31	36.6	11.31	44.4	11.31	33.1	11.31	36.3
11.336	38.2	11.336	36.2	11.336	25.2	11.336	38
11.362	39	11.362	31.1	11.362	29.6	11.362	36.2
11.388	32.3	11.388	33.6	11.388	41	11.388	34.4
11.414	25.9	11.414	30.2	11.414	37.8	11.414	39.2
11.44	38	11.44	30.2	11.44	26.6	11.44	37.8
11.466	42.6	11.466	35	11.466	27.8	11.466	38.2
11.492	39.1	11.492	35	11.492	43.4	11.492	37.9
11.518	43.6	11.518	34	11.518	48.9	11.518	39.6
11.544	42.5	11.544	29.7	11.544	37.5	11.544	35.5
11.57	37	11.57	27.8	11.57	25.6	11.57	33.9
11.596	33.1	11.596	40.2	11.596	25.3	11.596	36.7
11.622	31.5	11.622	42.9	11.622	29.5	11.622	31.5
11.648	31.5	11.648	35.6	11.648	26.7	11.648	29.6
11.674	31.5	11.674	41.6	11.674	27.6	11.674	30.3
11.7	39.9	11.7	44.6	11.7	35.5	11.7	32.6
11.726	47.8	11.726	41.5	11.726	33.1	11.726	29.4
11.752	41.6	11.752	33.2	11.752	31.2	11.752	31.1
11.778	41.1	11.778	29.9	11.778	41	11.778	33.9
11.804	43.8	11.804	40.6	11.804	37.4	11.804	31.2
11.83	40.2	11.83	39.1	11.83	34.3	11.83	32.5
11.856	39.7	11.856	29.1	11.856	34.2	11.856	27.8
11.882	36.7	11.882	37.6	11.882	31.7	11.882	33.5
11.908	35.1	11.908	35.6	11.908	37.6	11.908	34.9
11.934	29.6	11.934	31.3	11.934	33.1	11.934	23.6
11.96	29.3	11.96	26.4	11.96	28.7	11.96	30.2
11.986	32.3	11.986	26.4	11.986	35.7	11.986	41.7
12.012	38.6	12.012	35.5	12.012	40	12.012	34.4
12.038	41.7	12.038	38.7	12.038	37.6	12.038	32.1
12.064	38	12.064	37.4	12.064	26.2	12.064	36.9
12.09	29.2	12.09	33.8	12.09	23.5	12.09	29.1
12.116	27	12.116	26.4	12.116	31	12.116	25.4
12.142	28.7	12.142	26	12.142	37.7	12.142	33.7
12.168	23.4	12.168	35.6	12.168	27.9	12.168	34.6
12.194	33.3	12.194	28.5	12.194	26	12.194	38
12.22	34	12.22	30.2	12.22	30.2	12.22	36.5
12.246	34	12.246	32.7	12.246	33.3	12.246	38.7
12.272	35.6	12.272	37.4	12.272	31.7	12.272	31.4
12.298	41	12.298	30.4	12.298	32.3	12.298	34.7
12.324	38.6	12.324	28.9	12.324	27.2	12.324	38.6
12.35	28.4	12.35	33.9	12.35	30.1	12.35	27.8
12.376	30.4	12.376	38.2	12.376	24.2	12.376	22.6
12.402	48.6	12.402	38.4	12.402	32.8	12.402	24.5
12.428	40.2	12.428	34.7	12.428	28.1	12.428	39.9
12.454	32.2	12.454	31.7	12.454	32.9	12.454	33.5
12.48	37.7	12.48	23.9	12.48	26.9	12.48	31.9
12.506	30.4	12.506	29.2	12.506	26.1	12.506	37.1
12.532	33.2	12.532	23.1	12.532	28.2	12.532	36.1
12.558	35	12.558	25.2	12.558	36	12.558	23.6
12.584	34.2	12.584	37.7	12.584	28.3	12.584	28
12.61	27.8	12.61	45.3	12.61	30.9	12.61	28.1
12.636	36	12.636	47.8	12.636	30.1	12.636	29.1
12.662	34.7	12.662	31.3	12.662	30.8	12.662	30.1
12.688	19.1	12.688	36.4	12.688	27.9	12.688	31.4
12.714	21.9	12.714	43.6	12.714	26.3	12.714	36.6
12.74	37.8	12.74	32.2	12.74	31.3	12.74	28.9
12.766	33.3	12.766	40	12.766	36.8	12.766	26.1
12.792	41.8	12.792	37	12.792	31.2	12.792	28.2
12.818	32.9	12.818	32	12.818	40.8	12.818	35
12.844	28	12.844	18.2	12.844	28	12.844	37
12.87	36	12.87	26.8	12.87	20	12.87	30
12.896	20.2	12.896	27	12.896	25.9	12.896	21.1
12.922	37.5	12.922	36.5	12.922	23.1	12.922	42.4
12.948	33.2	12.948	35.1	12.948	28.8	12.948	40.1
12.974	31.1	12.974	32.2	12.974	24.2	12.974	34.3
13	30.1	13	38.5	13	32.5	13	38.7
13.026	28.1	13.026	45.4	13.026	33.9	13.026	25
13.052	32.6	13.052	44.2	13.052	28.4	13.052	41.6
13.078	31.2	13.078	55.6	13.078	37.2	13.078	37.5
13.104	37.3	13.104	41.9	13.104	27.1	13.104	37
13.13	47	13.13	54.9	13.13	26	13.13	46.8
13.156	54.2	13.156	49.2	13.156	32.2	13.156	48.9
13.182	44.5	13.182	58.3	13.182	26.9	13.182	49.9
13.208	55.1	13.208	40.5	13.208	23.4	13.208	48.3
13.234	50.2	13.234	39.5	13.234	31.6	13.234	59.1
13.26	44.8	13.26	37.5	13.26	33.8	13.26	36.5
13.286	46.5	13.286	33.7	13.286	31.5	13.286	32
13.312	38.7	13.312	34.6	13.312	26.9	13.312	41.9
13.338	32.9	13.338	31	13.338	30.1	13.338	32.6
13.364	28	13.364	25.3	13.364	26.2	13.364	32.4
13.39	31	13.39	25.6	13.39	22.6	13.39	27.4
13.416	27.3	13.416	22.2	13.416	25.9	13.416	22.1
13.442	27.6	13.442	27.1	13.442	26.2	13.442	28.8
13.468	27.2	13.468	33.5	13.468	32.1	13.468	27.2
13.494	25.5	13.494	29.8	13.494	24.9	13.494	32.1
13.52	28.7	13.52	27.3	13.52	24.2	13.52	27.3
13.546	32.2	13.546	22.7	13.546	25	13.546	22.8
13.572	21.4	13.572	27.4	13.572	27.9	13.572	22.7
13.598	32.1	13.598	26.5	13.598	27.6	13.598	22.3
13.624	36.6	13.624	27.7	13.624	35.5	13.624	26.2
13.65	33.2	13.65	28.3	13.65	36.2	13.65	26.6
13.676	26.5	13.676	33.3	13.676	34.3	13.676	29.4
13.702	22.6	13.702	30.1	13.702	34	13.702	31.7
13.728	30	13.728	32.8	13.728	22	13.728	17.3
13.754	25.5	13.754	37.3	13.754	31.1	13.754	23.8
13.78	24.9	13.78	29.2	13.78	35.1	13.78	28.4
13.806	29.5	13.806	27.1	13.806	32.4	13.806	29.5
13.832	32.9	13.832	29.6	13.832	30.1	13.832	28.5
13.858	30.3	13.858	32.4	13.858	24.1	13.858	28.2
13.884	23.1	13.884	31.1	13.884	26.5	13.884	27.8
13.91	24.2	13.91	28.4	13.91	25.2	13.91	22.8
13.936	27	13.936	29.7	13.936	22.6	13.936	25.9
13.962	28.2	13.962	28.8	13.962	24.7	13.962	32.3
13.988	25	13.988	27	13.988	26	13.988	31.7
14.014	22.6	14.014	30.2	14.014	31.6	14.014	28.3
14.04	25.7	14.04	30.4	14.04	33.8	14.04	31.4
14.066	25.3	14.066	28	14.066	25	14.066	31.8
14.092	30.9	14.092	26	14.092	17.4	14.092	31.1
14.118	40.6	14.118	25	14.118	27.9	14.118	31.4
14.144	39.4	14.144	27	14.144	34.4	14.144	30.5
14.17	38	14.17	31.4	14.17	34	14.17	30
14.196	37.1	14.196	35.9	14.196	34.6	14.196	34.4
14.222	33	14.222	38.8	14.222	28.1	14.222	41.9
14.248	40.9	14.248	39.2	14.248	28.8	14.248	42.6
14.274	50.5	14.274	35.2	14.274	33.9	14.274	41
14.3	42.4	14.3	42.9	14.3	46.7	14.3	45.9
14.326	36.5	14.326	60.6	14.326	61	14.326	51.6
14.352	50.4	14.352	67	14.352	58.4	14.352	53.1
14.378	71	14.378	69.8	14.378	55.4	14.378	59.8
14.404	79.1	14.404	87.6	14.404	60.5	14.404	65
14.43	79.4	14.43	128.4	14.43	74.6	14.43	67.4
14.456	94.6	14.456	168.9	14.456	97.7	14.456	82.7
14.482	127	14.482	194.1	14.482	125.1	14.482	120
14.508	185.3	14.508	203.6	14.508	167.7	14.508	161.7
14.534	252.1	14.534	190	14.534	222.6	14.534	192.9
14.56	269.8	14.56	171.6	14.56	248.9	14.56	216.7
14.586	227.2	14.586	107.8	14.586	260.1	14.586	204.1
14.612	188.9	14.612	56.6	14.612	210.9	14.612	155.6
14.638	122.3	14.638	28.7	14.638	138	14.638	98.6
14.664	67.4	14.664	25.7	14.664	78.3	14.664	58.8
14.69	50.1	14.69	20.6	14.69	55.7	14.69	32.8
14.716	32.5	14.716	23.1	14.716	41.6	14.716	31.7
14.742	32.4	14.742	26.3	14.742	28.2	14.742	34.6
14.768	36.7	14.768	27.3	14.768	34	14.768	29.4
14.794	24.5	14.794	28.5	14.794	33	14.794	27.9
14.82	23.8	14.82	29.5	14.82	31	14.82	35
14.846	27	14.846	28.9	14.846	32.1	14.846	31.8
14.872	29.1	14.872	33.5	14.872	23.9	14.872	31.7
14.898	26.2	14.898	37.4	14.898	18.5	14.898	32.9
14.924	27.6	14.924	30.6	14.924	25.1	14.924	27.5
14.95	30.6	14.95	28.1	14.95	28.6	14.95	24.2
14.976	31.9	14.976	24.5	14.976	28.1	14.976	32.2
15.002	25.9	15.002	26.5	15.002	32.3	15.002	28.5
15.028	23.6	15.028	24.2	15.028	29.9	15.028	27.7
15.054	35	15.054	24.3	15.054	32.1	15.054	36.2
15.08	29.2	15.08	21.4	15.08	22.6	15.08	34.1
15.106	25.4	15.106	30.4	15.106	27	15.106	18
15.132	27.3	15.132	28	15.132	33.3	15.132	19.1
15.158	23	15.158	42	15.158	34.4	15.158	26.2
15.184	23.4	15.184	24.1	15.184	30	15.184	27.6
15.21	26.6	15.21	24.9	15.21	29.4	15.21	23.8
15.236	23.4	15.236	24.6	15.236	23.8	15.236	22.8
15.262	26.5	15.262	32.2	15.262	23	15.262	30.7
15.288	21	15.288	19.9	15.288	33.7	15.288	26.7
15.314	21.2	15.314	18.3	15.314	29.9	15.314	22.7
15.34	25.7	15.34	26.5	15.34	28.6	15.34	18.2
15.366	37.5	15.366	39.8	15.366	21.1	15.366	20.9
15.392	25	15.392	29.1	15.392	23	15.392	19.3
15.418	25	15.418	34	15.418	22.8	15.418	26.9
15.444	24	15.444	22.1	15.444	16.1	15.444	22
15.47	28	15.47	43.6	15.47	23	15.47	22
15.496	28	15.496	25.5	15.496	29	15.496	25
15.522	30	15.522	26.9	15.522	26.1	15.522	25
15.548	35.8	15.548	30.8	15.548	25	15.548	16.2
15.574	20.6	15.574	18.7	15.574	26.9	15.574	18.9
15.6	21.9	15.6	25.5	15.6	28	15.6	20
15.626	30.5	15.626	28.8	15.626	23.3	15.626	26.6
15.652	20.7	15.652	24.4	15.652	22.1	15.652	23.3
15.678	17.2	15.678	30.3	15.678	26.6	15.678	16.5
15.704	32.5	15.704	28.3	15.704	25.2	15.704	17.8
15.73	23.2	15.73	21.8	15.73	19.6	15.73	18.9
15.756	27.4	15.756	29.7	15.756	26.1	15.756	30.6
15.782	23.6	15.782	31.9	15.782	26.1	15.782	31.1
15.808	23.9	15.808	30.3	15.808	21.6	15.808	31.9
15.834	25.7	15.834	30.8	15.834	22.7	15.834	30.3
15.86	28.6	15.86	26	15.86	33.2	15.86	26.6
15.886	29.8	15.886	19.2	15.886	24.9	15.886	26
15.912	34.2	15.912	25.3	15.912	29.7	15.912	30.2
15.938	25.1	15.938	29.4	15.938	25.2	15.938	28.5
15.964	24.6	15.964	31.6	15.964	24	15.964	29.6
15.99	22.6	15.99	35.9	15.99	24	15.99	25.2
16.016	18.8	16.016	29.3	16.016	24.8	16.016	32.7
16.042	26.6	16.042	26.2	16.042	26.6	16.042	28.7
16.068	24.4	16.068	20.7	16.068	22.4	16.068	23.1
16.094	20.7	16.094	19	16.094	25.6	16.094	26.6
16.12	28.3	16.12	26.3	16.12	26.2	16.12	19.7
16.146	31	16.146	29.7	16.146	21.5	16.146	29.7
16.172	25.9	16.172	32.9	16.172	29.5	16.172	28.1
16.198	30.5	16.198	32.6	16.198	27.9	16.198	23.1
16.224	28.7	16.224	32.7	16.224	31.7	16.224	25.6
16.25	25.6	16.25	31.6	16.25	23.4	16.25	27.7
16.276	20.8	16.276	31	16.276	18.3	16.276	28
16.302	19.7	16.302	29	16.302	15.3	16.302	25.9
16.328	27.4	16.328	30.6	16.328	15.3	16.328	30.4
16.354	26.3	16.354	30.7	16.354	22	16.354	27.7
16.38	22.7	16.38	28.1	16.38	19.8	16.38	25
16.406	20.7	16.406	36.4	16.406	18.3	16.406	24.4
16.432	25.1	16.432	34.6	16.432	26.6	16.432	22.1
16.458	21.1	16.458	25.2	16.458	27.2	16.458	19.7
16.484	18.8	16.484	25	16.484	29.3	16.484	23.3
16.51	23	16.51	25.2	16.51	26.6	16.51	22.4
16.536	25.6	16.536	26.9	16.536	34.9	16.536	20.6
16.562	22.5	16.562	27.3	16.562	35.4	16.562	32.1
16.588	18.8	16.588	26.6	16.588	24.2	16.588	34.2
16.614	18	16.614	24.8	16.614	22.3	16.614	27.2
16.64	17.4	16.64	24.6	16.64	21.8	16.64	28.9
16.666	17.5	16.666	27.1	16.666	21.6	16.666	35.3
16.692	18	16.692	27	16.692	20.9	16.692	32.1
16.718	21.2	16.718	23.5	16.718	20.6	16.718	25.9
16.744	23	16.744	22.5	16.744	25.1	16.744	23.5
16.77	21.5	16.77	25.9	16.77	27	16.77	20.5
16.796	24.5	16.796	30.9	16.796	24.5	16.796	20.5
16.822	26.1	16.822	26.5	16.822	20.6	16.822	22.5
16.848	22.6	16.848	19.4	16.848	20.4	16.848	21.6
16.874	23.8	16.874	19.7	16.874	19.7	16.874	18.6
16.9	21.1	16.9	19.7	16.9	21	16.9	18.4
16.926	20.7	16.926	25	16.926	26.1	16.926	22.2
16.952	29.4	16.952	28.6	16.952	25	16.952	21.5
16.978	27.9	16.978	24.3	16.978	23.7	16.978	17
17.004	22.9	17.004	21	17.004	23.3	17.004	19.1
17.03	19.6	17.03	21.7	17.03	25.4	17.03	24.4
17.056	19	17.056	19.9	17.056	27.6	17.056	25.2
17.082	20.5	17.082	24.1	17.082	26.9	17.082	18.7
17.108	20.7	17.108	24.6	17.108	23.9	17.108	18.4
17.134	20.7	17.134	23.4	17.134	25.5	17.134	26.6
17.16	25.2	17.16	23.6	17.16	25.5	17.16	30.3
17.186	25.8	17.186	19.7	17.186	27.9	17.186	26.2
17.212	30.3	17.212	22.9	17.212	25	17.212	22
17.238	23	17.238	25.5	17.238	27.7	17.238	21.1
17.264	20.3	17.264	23.2	17.264	26.5	17.264	18.2
17.29	23.6	17.29	25.7	17.29	22.2	17.29	25
17.316	24.4	17.316	24.2	17.316	25.6	17.316	23.8
17.342	22.7	17.342	23.1	17.342	26.1	17.342	20.7
17.368	24.2	17.368	26.3	17.368	24	17.368	22.5
17.394	28.9	17.394	25.5	17.394	24.5	17.394	27.7
17.42	22.6	17.42	22.9	17.42	26	17.42	25
17.446	16	17.446	27.2	17.446	27	17.446	26.5
17.472	24.8	17.472	23.2	17.472	28.3	17.472	24.4
17.498	23.5	17.498	29.5	17.498	22.8	17.498	29.3
17.524	23.3	17.524	24.4	17.524	25.1	17.524	21.5
17.55	27.8	17.55	25.1	17.55	32.7	17.55	27.2
17.576	25.4	17.576	22.3	17.576	21.4	17.576	27.4
17.602	21.3	17.602	28.8	17.602	26.6	17.602	25
17.628	28.1	17.628	30.9	17.628	26.1	17.628	25.7
17.654	16.5	17.654	20.9	17.654	29.3	17.654	27.8
17.68	23	17.68	26.4	17.68	20.2	17.68	24.2
17.706	18.7	17.706	29.8	17.706	17.5	17.706	35.1
17.732	23.1	17.732	33.6	17.732	25.2	17.732	28.5
17.758	23.9	17.758	23.1	17.758	19.7	17.758	18.9
17.784	22.8	17.784	24.5	17.784	19.7	17.784	17.4
17.81	22.4	17.81	29.6	17.81	31.3	17.81	14.3
17.836	33.1	17.836	35	17.836	25.3	17.836	24.9
17.862	24.5	17.862	23.4	17.862	19.9	17.862	24.2
17.888	19	17.888	29	17.888	28.8	17.888	25.8
17.914	18.8	17.914	29.3	17.914	26.7	17.914	24.3
17.94	16.5	17.94	35.6	17.94	22.8	17.94	28.7
17.966	24	17.966	26.8	17.966	19.3	17.966	24
17.992	23.3	17.992	21.3	17.992	26.1	17.992	24.2
18.018	30	18.018	36.8	18.018	27.6	18.018	28.9
18.044	28.7	18.044	20	18.044	14.2	18.044	25.9
18.07	16.1	18.07	27.9	18.07	24	18.07	20.1
18.096	26	18.096	32.9	18.096	24	18.096	31
18.122	22	18.122	15.5	18.122	29.9	18.122	23.1
18.148	20	18.148	28.4	18.148	21.2	18.148	22
18.174	23.9	18.174	27.1	18.174	21	18.174	22
18.2	30.7	18.2	21.4	18.2	24.8	18.2	23
18.226	28.1	18.226	29.4	18.226	23.1	18.226	19.2
18.252	21.4	18.252	22.6	18.252	35.2	18.252	24.6
18.278	27.5	18.278	21.1	18.278	20.2	18.278	18.5
18.304	25.2	18.304	31.8	18.304	23.6	18.304	26.3
18.33	27.7	18.33	33.9	18.33	19.4	18.33	29.7
18.356	22.6	18.356	27.8	18.356	18.1	18.356	29.1
18.382	19.3	18.382	36.6	18.382	26	18.382	18.3
18.408	24.3	18.408	24.2	18.408	23.5	18.408	22.3
18.434	21.5	18.434	32.2	18.434	25.6	18.434	36.1
18.46	22.7	18.46	30.6	18.46	20.8	18.46	22.5
18.486	29	18.486	28.3	18.486	17.4	18.486	24.3
18.512	30	18.512	27.2	18.512	27.1	18.512	29.2
18.538	30	18.538	29.4	18.538	20.7	18.538	20
18.564	15.2	18.564	28.4	18.564	22.3	18.564	22.9
18.59	20.9	18.59	30.4	18.59	27.9	18.59	26.4
18.616	29.4	18.616	27.9	18.616	25.8	18.616	17.4
18.642	25.5	18.642	29.3	18.642	28.2	18.642	19.8
18.668	28.7	18.668	34.6	18.668	21.2	18.668	24.9
18.694	27.7	18.694	36.8	18.694	22.1	18.694	26.8
18.72	29.3	18.72	28.8	18.72	23	18.72	23.2
18.746	33.8	18.746	28.9	18.746	26	18.746	20.5
18.772	31.3	18.772	30	18.772	24.8	18.772	26.7
18.798	23.4	18.798	27.1	18.798	19.6	18.798	20.9
18.824	22.4	18.824	30.2	18.824	18	18.824	26.7
18.85	22.3	18.85	36.8	18.85	29.4	18.85	20
18.876	22.7	18.876	30.1	18.876	27	18.876	20.2
18.902	20.9	18.902	27.3	18.902	28.2	18.902	26.8
18.928	22	18.928	30.7	18.928	29.3	18.928	26.3
18.954	23	18.954	29.4	18.954	28.3	18.954	23.7
18.98	25.7	18.98	29.3	18.98	26.7	18.98	17.7
19.006	29.6	19.006	23	19.006	26	19.006	21.5
19.032	29.1	19.032	21.5	19.032	24.1	19.032	26.3
19.058	21.7	19.058	31.6	19.058	26.8	19.058	26.4
19.084	19.2	19.084	30.4	19.084	27.1	19.084	24.1
19.11	19.4	19.11	27.8	19.11	29.7	19.11	26.7
19.136	25.6	19.136	33.1	19.136	27.8	19.136	25.4
19.162	33.6	19.162	30.8	19.162	30.3	19.162	20.6
19.188	28.4	19.188	29.8	19.188	28.2	19.188	26.6
19.214	26.4	19.214	26.5	19.214	26.9	19.214	29.1
19.24	31.3	19.24	24.7	19.24	25.6	19.24	27
19.266	26.4	19.266	34.5	19.266	29.1	19.266	26.4
19.292	29.2	19.292	36.8	19.292	33.5	19.292	30.9
19.318	35.5	19.318	32.5	19.318	26.6	19.318	26.5
19.344	27.1	19.344	28	19.344	24.7	19.344	21.1
19.37	22.1	19.37	23.5	19.37	28.5	19.37	29.2
19.396	24.5	19.396	25.9	19.396	27.5	19.396	30
19.422	24.5	19.422	25.2	19.422	29.5	19.422	27
19.448	26.4	19.448	26.1	19.448	30.1	19.448	31.4
19.474	31.8	19.474	32	19.474	25.6	19.474	36.8
19.5	33.6	19.5	32.9	19.5	24.5	19.5	29.8
19.526	26.5	19.526	30.1	19.526	28.2	19.526	21.6
19.552	28.4	19.552	28	19.552	32	19.552	24.2
19.578	36	19.578	31.2	19.578	31.6	19.578	24.6
19.604	29.5	19.604	32	19.604	30.2	19.604	29.7
19.63	28.5	19.63	31.4	19.63	29	19.63	29.5
19.656	29.6	19.656	27.9	19.656	29	19.656	27.6
19.682	27.2	19.682	29.5	19.682	29.4	19.682	27.2
19.708	25.9	19.708	25.9	19.708	26.9	19.708	21.8
19.734	25.1	19.734	21.9	19.734	19.7	19.734	22.6
19.76	29.4	19.76	22.8	19.76	21.8	19.76	25.2
19.786	27.8	19.786	34	19.786	30.6	19.786	22.4
19.812	32	19.812	36.4	19.812	27.3	19.812	19.5
19.838	29.3	19.838	28.9	19.838	26.3	19.838	19.4
19.864	27.3	19.864	23.4	19.864	26.7	19.864	32.7
19.89	27.9	19.89	30.7	19.89	27.3	19.89	31.2
19.916	31.4	19.916	32.3	19.916	33.7	19.916	25.6
19.942	30.6	19.942	36.1	19.942	35.5	19.942	26.4
19.968	32.9	19.968	30.7	19.968	21.7	19.968	28.4
19.994	33.1	19.994	31.5	19.994	25.7	19.994	30.1
20.02	28.5	20.02	34.3	20.02	25	20.02	19.4
20.046	33.3	20.046	31.8	20.046	25.3	20.046	36.9
20.072	41	20.072	39.9	20.072	27.2	20.072	28.7
20.098	33.1	20.098	36	20.098	32.2	20.098	31.7
20.124	29.7	20.124	32.7	20.124	35.5	20.124	32.6
20.15	35.8	20.15	22.2	20.15	34	20.15	28
20.176	24.6	20.176	31.4	20.176	32.3	20.176	27.4
20.202	29.6	20.202	33.5	20.202	28.8	20.202	25.4
20.228	39.6	20.228	36.5	20.228	38.5	20.228	26.6
20.254	36.4	20.254	39.6	20.254	32.5	20.254	26.1
20.28	29.3	20.28	43.9	20.28	33.3	20.28	29.8
20.306	33	20.306	51.2	20.306	28.1	20.306	25.9
20.332	44.9	20.332	66	20.332	46.5	20.332	37.9
20.358	51.6	20.358	76.4	20.358	55	20.358	50.6
20.384	64.9	20.384	103.6	20.384	55.1	20.384	63.8
20.41	86.3	20.41	115.4	20.41	57.2	20.41	82.5
20.436	94.7	20.436	98.4	20.436	70.4	20.436	83.9
20.462	84.2	20.462	70.5	20.462	108.3	20.462	122.8
20.488	85.8	20.488	63.1	20.488	117.8	20.488	100.6
20.514	81.3	20.514	49.7	20.514	92.6	20.514	83.9
20.54	49.9	20.54	44.6	20.54	62.9	20.54	58
20.566	60.9	20.566	35.7	20.566	46.7	20.566	43.5
20.592	27.6	20.592	29.3	20.592	40.5	20.592	35.5
20.618	40.2	20.618	38.2	20.618	30	20.618	26.3
20.644	44.6	20.644	46.9	20.644	29	20.644	33.9
20.67	30.1	20.67	37	20.67	29.1	20.67	30.9
20.696	35	20.696	32.1	20.696	33	20.696	25.1
20.722	35	20.722	34	20.722	30	20.722	36
20.748	31	20.748	35.9	20.748	30	20.748	37
20.774	26.1	20.774	27.4	20.774	22.2	20.774	32.1
20.8	25	20.8	32.7	20.8	27.8	20.8	31
20.826	25	20.826	41.4	20.826	23.2	20.826	31
20.852	38.3	20.852	26.2	20.852	40.1	20.852	46.2
20.878	39	20.878	37.9	20.878	30.7	20.878	35.7
20.904	31.6	20.904	37.2	20.904	29.1	20.904	28.5
20.93	38.3	20.93	33.4	20.93	29.9	20.93	31.7
20.956	29.9	20.956	35.7	20.956	34.5	20.956	34.7
20.982	25.4	20.982	31.6	20.982	43.1	20.982	34.1
21.008	25.9	21.008	39.7	21.008	30.7	21.008	29.6
21.034	38.3	21.034	44.4	21.034	29	21.034	29.9
21.06	39.1	21.06	38.2	21.06	23.8	21.06	35.2
21.086	33	21.086	34.5	21.086	26.4	21.086	33.4
21.112	33.7	21.112	33.2	21.112	39.7	21.112	29.6
21.138	29.8	21.138	38.7	21.138	42.8	21.138	31.5
21.164	31.5	21.164	38.4	21.164	26.4	21.164	21.2
21.19	45.1	21.19	39.6	21.19	32.8	21.19	26.4
21.216	26.1	21.216	34.5	21.216	23.7	21.216	32.9
21.242	31.4	21.242	27.5	21.242	30.6	21.242	37.2
21.268	22.9	21.268	34.5	21.268	35.4	21.268	25.4
21.294	26.2	21.294	40.8	21.294	32.9	21.294	27.5
21.32	31.1	21.32	39.7	21.32	31.2	21.32	32.1
21.346	25.9	21.346	30.1	21.346	37.1	21.346	35.3
21.372	31.5	21.372	30.7	21.372	33	21.372	36.8
21.398	33.3	21.398	28.4	21.398	25.1	21.398	37
21.424	31.5	21.424	27	21.424	33.2	21.424	34.8
21.45	30.3	21.45	30.5	21.45	37	21.45	40.5
21.476	26.4	21.476	31.3	21.476	33.4	21.476	38.7
21.502	31.3	21.502	29.6	21.502	43.9	21.502	32.8
21.528	38.1	21.528	31.7	21.528	44.2	21.528	26.9
21.554	38.6	21.554	30.4	21.554	39.3	21.554	29.8
21.58	36.7	21.58	32.3	21.58	25.3	21.58	30
21.606	31.4	21.606	31.4	21.606	36.2	21.606	29.7
21.632	31	21.632	39.5	21.632	35.9	21.632	41.7
21.658	33.9	21.658	45.6	21.658	32.9	21.658	47.4
21.684	32.5	21.684	38.7	21.684	30.8	21.684	43.2
21.71	34.1	21.71	41.2	21.71	40.2	21.71	37.9
21.736	37.8	21.736	41.9	21.736	40.9	21.736	38.4
21.762	42.6	21.762	44.8	21.762	41.2	21.762	39.4
21.788	45	21.788	44.4	21.788	38.1	21.788	43.7
21.814	38.6	21.814	46.1	21.814	51.4	21.814	47
21.84	39.1	21.84	44.5	21.84	59.4	21.84	51
21.866	47.5	21.866	44.9	21.866	50.9	21.866	50.1
21.892	47.1	21.892	50.1	21.892	44.2	21.892	47.6
21.918	42.9	21.918	43.2	21.918	48	21.918	46.9
21.944	36.2	21.944	35.5	21.944	41.8	21.944	39.1
21.97	31.5	21.97	41.5	21.97	35.1	21.97	44.5
21.996	37.6	21.996	42.1	21.996	38.5	21.996	42.2
22.022	38.5	22.022	33.1	22.022	36	22.022	30
22.048	29.6	22.048	34.7	22.048	34.5	22.048	29.5
22.074	29.3	22.074	40	22.074	33.6	22.074	27.1
22.1	37.3	22.1	38.2	22.1	33.4	22.1	29.2
22.126	38.7	22.126	34.2	22.126	34.2	22.126	33.1
22.152	33.7	22.152	36.3	22.152	37.4	22.152	36.5
22.178	34.5	22.178	40.7	22.178	43.1	22.178	33.6
22.204	37.7	22.204	37.8	22.204	45.5	22.204	24.7
22.23	38.1	22.23	35.2	22.23	43.2	22.23	29.5
22.256	39.8	22.256	38.3	22.256	31.9	22.256	33.4
22.282	38	22.282	40.8	22.282	28.6	22.282	35.2
22.308	34.1	22.308	32.5	22.308	27.2	22.308	37
22.334	31.8	22.334	29.6	22.334	31	22.334	36.6
22.36	34.6	22.36	30.8	22.36	36.4	22.36	33
22.386	29	22.386	36.1	22.386	34.2	22.386	31.3
22.412	32.5	22.412	40	22.412	36.6	22.412	32.1
22.438	39.3	22.438	39.4	22.438	37.1	22.438	28.1
22.464	37	22.464	38.3	22.464	39.3	22.464	36.7
22.49	31	22.49	39.3	22.49	33.9	22.49	33.7
22.516	31.3	22.516	40.3	22.516	39.3	22.516	34.9
22.542	29.3	22.542	43.8	22.542	42.3	22.542	36
22.568	24.8	22.568	45.5	22.568	38	22.568	28.7
22.594	31.3	22.594	36	22.594	28.6	22.594	30.3
22.62	35.9	22.62	45.2	22.62	36.4	22.62	39.3
22.646	33	22.646	33.2	22.646	36.6	22.646	43.8
22.672	33.3	22.672	40.9	22.672	29	22.672	34.5
22.698	35.2	22.698	42.7	22.698	37.4	22.698	37.6
22.724	37.6	22.724	37.4	22.724	46.6	22.724	27.7
22.75	32.6	22.75	35.4	22.75	50.9	22.75	39.1
22.776	31	22.776	36.6	22.776	45.3	22.776	35.8
22.802	31.8	22.802	34.4	22.802	37.8	22.802	35
22.828	35.8	22.828	32.5	22.828	34.4	22.828	36.7
22.854	39.9	22.854	35	22.854	39.6	22.854	43.6
22.88	43.3	22.88	34.8	22.88	38.3	22.88	39.4
22.906	39.2	22.906	36.5	22.906	39.7	22.906	28.3
22.932	34.8	22.932	49.9	22.932	36.8	22.932	34.5
22.958	32.1	22.958	42.1	22.958	31.3	22.958	33.9
22.984	22.1	22.984	35.8	22.984	39.3	22.984	44.7
23.01	29.7	23.01	34.7	23.01	40.8	23.01	41.6
23.036	35.6	23.036	41	23.036	37.5	23.036	32
23.062	40.3	23.062	40.6	23.062	27.6	23.062	31.6
23.088	43.4	23.088	36.9	23.088	40.9	23.088	28.9
23.114	45.8	23.114	47	23.114	39.6	23.114	38
23.14	33.1	23.14	33.7	23.14	35	23.14	47.5
23.166	34	23.166	45.8	23.166	35.5	23.166	28.9
23.192	34.6	23.192	42	23.192	41.6	23.192	28
23.218	43.5	23.218	41.8	23.218	35.1	23.218	44.5
23.244	34.1	23.244	36	23.244	37.2	23.244	35.1
23.27	36.9	23.27	37	23.27	41.9	23.27	38.1
23.296	33.2	23.296	36	23.296	37.1	23.296	40.1
23.322	43.9	23.322	35	23.322	41	23.322	44
23.348	33	23.348	34	23.348	39	23.348	45
23.374	35	23.374	51.4	23.374	42.9	23.374	42
23.4	37.9	23.4	38.6	23.4	26.4	23.4	35.2
23.426	43.8	23.426	45.6	23.426	37.6	23.426	36
23.452	26.8	23.452	44.1	23.452	40.9	23.452	29.3
23.478	36.4	23.478	38.4	23.478	31.5	23.478	32.8
23.504	42.6	23.504	33.4	23.504	39.4	23.504	45.2
23.53	30	23.53	40.3	23.53	28	23.53	43.2
23.556	36.3	23.556	42.8	23.556	36.2	23.556	47.6
23.582	37	23.582	30.6	23.582	45.2	23.582	40.7
23.608	30.7	23.608	38.6	23.608	35.2	23.608	40.9
23.634	38	23.634	49.5	23.634	37.5	23.634	42.8
23.66	39	23.66	48.4	23.66	26.6	23.66	37.7
23.686	41.6	23.686	38.7	23.686	39.7	23.686	39.6
23.712	37.7	23.712	36.2	23.712	38.6	23.712	26.3
23.738	48.9	23.738	41.8	23.738	32.1	23.738	33.3
23.764	41	23.764	47.9	23.764	31	23.764	33.3
23.79	37.3	23.79	41.7	23.79	43.4	23.79	36.3
23.816	30.5	23.816	44.8	23.816	41.9	23.816	43.5
23.842	34.7	23.842	46.8	23.842	23.2	23.842	45.8
23.868	38.4	23.868	46.2	23.868	38.1	23.868	38
23.894	39.8	23.894	42.2	23.894	31.2	23.894	37.6
23.92	41.6	23.92	42.5	23.92	25.7	23.92	39.6
23.946	43.5	23.946	36.3	23.946	36.5	23.946	40.8
23.972	42.5	23.972	34.7	23.972	41.5	23.972	44
23.998	43.5	23.998	48.8	23.998	46.5	23.998	45.7
24.024	44	24.024	43.9	24.024	36.2	24.024	44.5
24.05	33.1	24.05	37.2	24.05	30.5	24.05	40.4
24.076	42.6	24.076	42.3	24.076	31.4	24.076	29.7
24.102	46.6	24.102	42.9	24.102	34.8	24.102	27.4
24.128	39	24.128	42.7	24.128	38.1	24.128	30.1
24.154	44.9	24.154	38.3	24.154	43.8	24.154	33.1
24.18	40.9	24.18	41.3	24.18	46.7	24.18	36
24.206	31.7	24.206	42.1	24.206	50.3	24.206	27.6
24.232	31	24.232	49.9	24.232	44.8	24.232	34.2
24.258	37.8	24.258	49.3	24.258	41	24.258	42.6
24.284	40.4	24.284	41.7	24.284	39.7	24.284	44.6
24.31	38.1	24.31	36	24.31	34	24.31	36.8
24.336	40.1	24.336	37.6	24.336	34.7	24.336	38.8
24.362	39	24.362	40.6	24.362	31.5	24.362	37.5
24.388	41.2	24.388	37.5	24.388	33.4	24.388	39.4
24.414	45.8	24.414	40.1	24.414	39.9	24.414	46.5
24.44	45.8	24.44	42.3	24.44	40.8	24.44	40.3
24.466	38.7	24.466	43.2	24.466	39.4	24.466	39.1
24.492	35.1	24.492	38	24.492	41.8	24.492	41.3
24.518	37.6	24.518	39.4	24.518	40.7	24.518	36.7
24.544	41.7	24.544	42.4	24.544	41.2	24.544	39.4
24.57	42.4	24.57	41	24.57	38.2	24.57	41.9
24.596	45.7	24.596	44	24.596	33	24.596	44.2
24.622	42.9	24.622	48.4	24.622	29.9	24.622	41.9
24.648	34	24.648	51	24.648	31	24.648	37.5
24.674	34.9	24.674	47.2	24.674	33	24.674	43.9
24.7	39	24.7	44.5	24.7	34.8	24.7	47.6
24.726	42.4	24.726	50	24.726	38.1	24.726	44.1
24.752	48.7	24.752	53.8	24.752	43	24.752	46.1
24.778	57.5	24.778	49.7	24.778	45	24.778	50.1
24.804	59	24.804	58.5	24.804	43	24.804	45.5
24.83	57.4	24.83	76.7	24.83	51.4	24.83	50
24.856	67.5	24.856	100	24.856	64	24.856	82.2
24.882	80.3	24.882	132.9	24.882	78.3	24.882	102.6
24.908	88.4	24.908	160.3	24.908	91.8	24.908	94.4
24.934	98	24.934	189.3	24.934	117.1	24.934	110.5
24.96	133.7	24.96	198.8	24.96	162.3	24.96	142.9
24.986	176.8	24.986	196.2	24.986	208.7	24.986	168.8
25.012	183.5	25.012	147.1	25.012	213.2	25.012	179.9
25.038	174.5	25.038	119.4	25.038	191.4	25.038	174.1
25.064	167.1	25.064	87.7	25.064	160.4	25.064	154.3
25.09	127.1	25.09	62.6	25.09	144.8	25.09	129.5
25.116	83.4	25.116	55.3	25.116	92	25.116	73.5
25.142	64.6	25.142	51.3	25.142	64.1	25.142	59
25.168	62.9	25.168	40.8	25.168	43	25.168	48
25.194	46.3	25.194	41.6	25.194	46.8	25.194	47.4
25.22	36.4	25.22	35.6	25.22	38.7	25.22	46.8
25.246	40.3	25.246	31	25.246	39.9	25.246	46.8
25.272	42.6	25.272	39.4	25.272	40.8	25.272	38.9
25.298	46.7	25.298	44.7	25.298	32	25.298	34.3
25.324	47	25.324	39.4	25.324	41.5	25.324	37.5
25.35	45.8	25.35	45.9	25.35	41.6	25.35	37.2
25.376	34	25.376	39.4	25.376	34.6	25.376	42.1
25.402	40.2	25.402	43.8	25.402	27.3	25.402	42.2
25.428	36.8	25.428	39.7	25.428	33.4	25.428	27.8
25.454	35.2	25.454	42.3	25.454	38.6	25.454	28.2
25.48	33.5	25.48	40	25.48	38.1	25.48	34.3
25.506	38.1	25.506	43.8	25.506	43	25.506	39.8
25.532	29.5	25.532	36.7	25.532	42.8	25.532	38.7
25.558	32.5	25.558	35.3	25.558	42.6	25.558	37.3
25.584	34.3	25.584	37.1	25.584	44.7	25.584	38.6
25.61	30.9	25.61	38.6	25.61	37.5	25.61	36
25.636	35.9	25.636	42.3	25.636	41.2	25.636	37.2
25.662	29.8	25.662	35.5	25.662	42.9	25.662	43.9
25.688	43.9	25.688	32.1	25.688	41.6	25.688	30
25.714	42.9	25.714	43.9	25.714	38.5	25.714	54.4
25.74	42.2	25.74	42.9	25.74	42.9	25.74	39.3
25.766	44	25.766	40.8	25.766	42.3	25.766	43.2
25.792	32.6	25.792	38.4	25.792	45.1	25.792	46.2
25.818	40.7	25.818	47.8	25.818	31.5	25.818	49
25.844	35.8	25.844	43.1	25.844	40.3	25.844	48.6
25.87	31.2	25.87	45.9	25.87	47	25.87	40.1
25.896	36.2	25.896	42	25.896	48	25.896	42.8
25.922	43.1	25.922	37	25.922	46.8	25.922	34.2
25.948	47	25.948	47.8	25.948	36	25.948	47
25.974	38.1	25.974	50.9	25.974	36	25.974	52
26	34.1	26	43.3	26	38	26	49
26.026	39.8	26.026	46.8	26.026	33.1	26.026	32.4
26.052	57.4	26.052	55.5	26.052	36.9	26.052	38.7
26.078	37	26.078	51.3	26.078	37	26.078	37.1
26.104	49.2	26.104	44.5	26.104	32.3	26.104	37.9
26.13	36.9	26.13	42.2	26.13	38.5	26.13	34.3
26.156	33.2	26.156	37.5	26.156	37.2	26.156	36.8
26.182	43.1	26.182	46.8	26.182	37.9	26.182	41.6
26.208	34.1	26.208	41.8	26.208	35.3	26.208	41.1
26.234	28.5	26.234	43.6	26.234	37.7	26.234	44.6
26.26	39.5	26.26	40.5	26.26	28.3	26.26	50.3
26.286	34	26.286	40.9	26.286	36.6	26.286	32.6
26.312	38.2	26.312	41.8	26.312	36.3	26.312	27.4
26.338	33	26.338	47.8	26.338	34.3	26.338	37.3
26.364	37.1	26.364	42.4	26.364	39.9	26.364	40.7
26.39	38	26.39	36.1	26.39	42.7	26.39	29.3
26.416	40.5	26.416	50.3	26.416	32.3	26.416	32.8
26.442	40.2	26.442	43.7	26.442	25.9	26.442	42.2
26.468	40	26.468	52.8	26.468	35.5	26.468	37.6
26.494	32	26.494	49	26.494	42	26.494	40.8
26.52	40.2	26.52	40.1	26.52	39.1	26.52	34.9
26.546	34.5	26.546	44	26.546	40.3	26.546	45.4
26.572	39.7	26.572	44.5	26.572	41.8	26.572	38.3
26.598	42	26.598	36.6	26.598	40.5	26.598	34.2
26.624	35.3	26.624	38.4	26.624	41.5	26.624	40.7
26.65	38.2	26.65	47.9	26.65	35.4	26.65	35.6
26.676	46.5	26.676	51.7	26.676	46.8	26.676	38.8
26.702	39	26.702	37.4	26.702	46.3	26.702	47.4
26.728	40.6	26.728	30.3	26.728	43.3	26.728	40.1
26.754	41.6	26.754	44.2	26.754	43.7	26.754	31.8
26.78	34.1	26.78	37	26.78	48.1	26.78	30.7
26.806	39.8	26.806	43.1	26.806	41.9	26.806	33
26.832	38	26.832	48.7	26.832	40	26.832	29.3
26.858	34.3	26.858	47.4	26.858	29.8	26.858	36.2
26.884	30.1	26.884	43.2	26.884	35.6	26.884	37.8
26.91	35.6	26.91	48.4	26.91	40.1	26.91	36
26.936	46.9	26.936	41.5	26.936	39	26.936	36
26.962	41.1	26.962	38.2	26.962	42.1	26.962	42.2
26.988	35.6	26.988	38.7	26.988	36.7	26.988	41.8
27.014	38.4	27.014	41	27.014	37.4	27.014	37.8
27.04	46.5	27.04	37.2	27.04	46.3	27.04	32.9
27.066	47.5	27.066	31.4	27.066	43.7	27.066	38.1
27.092	37.1	27.092	30.5	27.092	35.6	27.092	40.6
27.118	33.8	27.118	33.8	27.118	31.9	27.118	33
27.144	33.8	27.144	43.9	27.144	39.8	27.144	36.7
27.17	35.2	27.17	43.8	27.17	42.7	27.17	50
27.196	39.6	27.196	42.6	27.196	35.3	27.196	50.2
27.222	40.5	27.222	45	27.222	32	27.222	46.6
27.248	39	27.248	42	27.248	34	27.248	42.9
27.274	42	27.274	37.2	27.274	32	27.274	34.5
27.3	45.5	27.3	36.3	27.3	34.3	27.3	32.5
27.326	37.4	27.326	37.7	27.326	37.7	27.326	32.1
27.352	37.9	27.352	31	27.352	29.3	27.352	32.3
27.378	37.9	27.378	32.1	27.378	33.2	27.378	34.1
27.404	30	27.404	40.9	27.404	42.2	27.404	33
27.43	34.6	27.43	39.9	27.43	42.2	27.43	37.4
27.456	35.3	27.456	39.9	27.456	41.6	27.456	43
27.482	42	27.482	42.8	27.482	37	27.482	40.9
27.508	45.7	27.508	42.9	27.508	37	27.508	39.6
27.534	37.4	27.534	44.9	27.534	36.6	27.534	49.6
27.56	33.2	27.56	44.5	27.56	34.8	27.56	60.2
27.586	36.5	27.586	43.4	27.586	32.6	27.586	54.8
27.612	37.5	27.612	37.7	27.612	31.3	27.612	43.9
27.638	40	27.638	38	27.638	28.9	27.638	38.1
27.664	46.2	27.664	31.4	27.664	30.1	27.664	41.7
27.69	39.3	27.69	30.6	27.69	32.9	27.69	40.6
27.716	31.1	27.716	41.6	27.716	32.9	27.716	35.3
27.742	26.7	27.742	29.2	27.742	41.8	27.742	41
27.768	36.5	27.768	41.9	27.768	42.1	27.768	37.1
27.794	31.3	27.794	45.1	27.794	51.7	27.794	34.5
27.82	30.8	27.82	35.8	27.82	38.7	27.82	35.7
27.846	27.7	27.846	39.8	27.846	40.2	27.846	31.1
27.872	30	27.872	43	27.872	33.5	27.872	34.5
27.898	37	27.898	36.8	27.898	33.4	27.898	37
27.924	33.3	27.924	36.9	27.924	31.7	27.924	40.2
27.95	31	27.95	40.4	27.95	35.9	27.95	39.1
27.976	36.1	27.976	39.5	27.976	26.7	27.976	32.3
28.002	48.4	28.002	30.4	28.002	39.7	28.002	31.3
28.028	34.9	28.028	33.7	28.028	41.4	28.028	35.8
28.054	43	28.054	42.4	28.054	38.4	28.054	38
28.08	32.5	28.08	49.3	28.08	38.5	28.08	46.4
28.106	37.9	28.106	49.4	28.106	47.7	28.106	31.4
28.132	33.3	28.132	40.4	28.132	41	28.132	33.2
28.158	34.8	28.158	38.3	28.158	35.8	28.158	35.6
28.184	36.3	28.184	45.2	28.184	35.8	28.184	41
28.21	47.5	28.21	40.7	28.21	40.6	28.21	26.4
28.236	37.5	28.236	45.4	28.236	42.8	28.236	41.4
28.262	35.4	28.262	41.4	28.262	35.8	28.262	43.5
28.288	46	28.288	45	28.288	39.9	28.288	41.9
28.314	44.7	28.314	44.8	28.314	24.3	28.314	54.2
28.34	33.6	28.34	43	28.34	35.2	28.34	29.8
28.366	39.3	28.366	43.2	28.366	28.7	28.366	38.5
28.392	31	28.392	45.7	28.392	47.5	28.392	43.5
28.418	31.9	28.418	39.9	28.418	41.4	28.418	36.6
28.444	44.9	28.444	37.1	28.444	46.4	28.444	31.9
28.47	42.4	28.47	40.2	28.47	35.7	28.47	47.7
28.496	28.9	28.496	48.1	28.496	50.6	28.496	41
28.522	56.6	28.522	54	28.522	38.1	28.522	42
28.548	40.2	28.548	52	28.548	42.1	28.548	44.2
28.574	58	28.574	45.1	28.574	53	28.574	61
28.6	62	28.6	59.6	28.6	58.9	28.6	61
28.626	50.2	28.626	69.6	28.626	79.6	28.626	61
28.652	75.3	28.652	104.3	28.652	81	28.652	86.3
28.678	95.2	28.678	150.3	28.678	108.9	28.678	96.6
28.704	119.8	28.704	179.1	28.704	111	28.704	128.4
28.73	148.3	28.73	305.5	28.73	163.8	28.73	179.9
28.756	243.2	28.756	353.4	28.756	248.1	28.756	237.1
28.782	349.6	28.782	348	28.782	380.3	28.782	308.8
28.808	423.7	28.808	264.9	28.808	515.1	28.808	422.3
28.834	497.7	28.834	218.8	28.834	592	28.834	465.4
28.86	400.6	28.86	166.9	28.86	528.5	28.86	388
28.886	305	28.886	82.4	28.886	389.4	28.886	273.1
28.912	213.7	28.912	62.3	28.912	287.4	28.912	218
28.938	134.7	28.938	58.5	28.938	167.2	28.938	157.7
28.964	84.8	28.964	47.2	28.964	99.7	28.964	85.9
28.99	67	28.99	40.9	28.99	59	28.99	49.7
29.016	52.5	29.016	48.1	29.016	43.8	29.016	52.5
29.042	45.9	29.042	46	29.042	43.6	29.042	48.2
29.068	43.4	29.068	39.4	29.068	46.4	29.068	40.5
29.094	35.8	29.094	44.3	29.094	42.2	29.094	44.6
29.12	37.2	29.12	43.7	29.12	48.1	29.12	55.5
29.146	31.7	29.146	43.8	29.146	28.9	29.146	31.4
29.172	35.4	29.172	41.7	29.172	31.5	29.172	34.1
29.198	37	29.198	44	29.198	31.7	29.198	43.1
29.224	42.3	29.224	45	29.224	34.8	29.224	39.7
29.25	44	29.25	43.6	29.25	47.2	29.25	47.7
29.276	39.6	29.276	30.2	29.276	40.7	29.276	34.9
29.302	38	29.302	37	29.302	41.3	29.302	29.7
29.328	39.4	29.328	38.5	29.328	38.7	29.328	33.6
29.354	40	29.354	37.7	29.354	42.6	29.354	32.2
29.38	46.2	29.38	34.6	29.38	47.1	29.38	38.6
29.406	36	29.406	41	29.406	41.2	29.406	43.4
29.432	23.9	29.432	35.2	29.432	40.7	29.432	29.8
29.458	37.6	29.458	27.4	29.458	45.3	29.458	38.3
29.484	40.8	29.484	31.7	29.484	38.5	29.484	41.4
29.51	40.6	29.51	35.6	29.51	32.1	29.51	44.2
29.536	38.8	29.536	36	29.536	29.7	29.536	33.7
29.562	33.3	29.562	34.2	29.562	32.7	29.562	34.1
29.588	26.7	29.588	36	29.588	39.3	29.588	43.3
29.614	28.2	29.614	32.7	29.614	37.2	29.614	38.7
29.64	39.9	29.64	31.3	29.64	35.8	29.64	32.8
29.666	43.1	29.666	38.1	29.666	35.2	29.666	29.7
29.692	43.9	29.692	39.8	29.692	34.6	29.692	33.2
29.718	40.9	29.718	33.1	29.718	39	29.718	29.7
29.744	35.3	29.744	38.6	29.744	43.7	29.744	31.2
29.77	39.5	29.77	39.1	29.77	42.3	29.77	38.6
29.796	33.3	29.796	36.1	29.796	38.9	29.796	28.8
29.822	31.9	29.822	43	29.822	35.4	29.822	32.7
29.848	35.4	29.848	40.1	29.848	41.2	29.848	39.3
29.874	32.5	29.874	39.8	29.874	39.4	29.874	35.5
29.9	29.5	29.9	44.6	29.9	31.5	29.9	39
29.926	35.2	29.926	42.5	29.926	29.1	29.926	36.6
29.952	41.2	29.952	43.8	29.952	26.9	29.952	36.3
29.978	35.1	29.978	49.1	29.978	37.4	29.978	35.4
30.004	33.9	30.004	49.5	30.004	42.9	30.004	28.1
30.03	39	30.03	46.7	30.03	37.1	30.03	31.5
30.056	40.9	30.056	45.3	30.056	33.8	30.056	37.9
30.082	42.1	30.082	36.8	30.082	35.3	30.082	37.3
30.108	49.4	30.108	36.4	30.108	36	30.108	37.1
30.134	42.7	30.134	40.3	30.134	34.3	30.134	40.8
30.16	35.2	30.16	40.1	30.16	41.2	30.16	41.2
30.186	37.7	30.186	40	30.186	38.1	30.186	34.6
30.212	32.1	30.212	34.4	30.212	35.8	30.212	25.6
30.238	31.9	30.238	42.9	30.238	35.9	30.238	28.3
30.264	39.5	30.264	37	30.264	35.8	30.264	35.8
30.29	40.5	30.29	41.2	30.29	39.7	30.29	34.8
30.316	38	30.316	45.9	30.316	41.3	30.316	33.7
30.342	43.7	30.342	38.2	30.342	41	30.342	44.4
30.368	39	30.368	39.2	30.368	37.1	30.368	38.4
30.394	38.7	30.394	33.3	30.394	32.7	30.394	37.3
30.42	40.1	30.42	34.5	30.42	30.5	30.42	38
30.446	43.6	30.446	48.7	30.446	32.5	30.446	39.4
30.472	39.2	30.472	48.8	30.472	47.7	30.472	41.1
30.498	38.6	30.498	46.1	30.498	49.3	30.498	37.1
30.524	43.5	30.524	36.5	30.524	41.5	30.524	44.1
30.55	47	30.55	56.5	30.55	43.7	30.55	54
30.576	49.7	30.576	67.8	30.576	52.9	30.576	48.5
30.602	42	30.602	72.6	30.602	44.4	30.602	50.7
30.628	54.2	30.628	56.9	30.628	42.9	30.628	58.2
30.654	60.3	30.654	73.6	30.654	58.7	30.654	74.1
30.68	56.6	30.68	58.6	30.68	64	30.68	65.6
30.706	68.3	30.706	62.4	30.706	59.1	30.706	73.2
30.732	76.8	30.732	86.9	30.732	58.6	30.732	63.1
30.758	90.2	30.758	74.1	30.758	73.5	30.758	73.2
30.784	88.8	30.784	64	30.784	70.9	30.784	75.1
30.81	77	30.81	68.8	30.81	92.1	30.81	79.2
30.836	77.1	30.836	60.6	30.836	66.8	30.836	70
30.862	77.7	30.862	56.8	30.862	83.9	30.862	76
30.888	77.2	30.888	48.8	30.888	79.6	30.888	74.3
30.914	83.4	30.914	65.5	30.914	55.1	30.914	62.4
30.94	61	30.94	69.5	30.94	65.5	30.94	65.2
30.966	54.6	30.966	51.4	30.966	77	30.966	56.8
30.992	79.9	30.992	43.2	30.992	57.6	30.992	45.9
31.018	65.5	31.018	46.4	31.018	63.3	31.018	54.9
31.044	44.9	31.044	35.5	31.044	41.4	31.044	40.1
31.07	44.6	31.07	46.8	31.07	62.4	31.07	42
31.096	55.4	31.096	41.2	31.096	51.1	31.096	41
31.122	40.4	31.122	49	31.122	53.1	31.122	41
31.148	51.7	31.148	48	31.148	56.7	31.148	41
31.174	35	31.174	42.1	31.174	39.1	31.174	41.9
31.2	33	31.2	34.2	31.2	48	31.2	27
31.226	33	31.226	40.8	31.226	48	31.226	38.9
31.252	30.1	31.252	38.1	31.252	36.2	31.252	27.2
31.278	46.5	31.278	31.4	31.278	39.9	31.278	28.9
31.304	39.3	31.304	29.1	31.304	35.2	31.304	28
31.33	36.2	31.33	39.2	31.33	41.6	31.33	35.6
31.356	28.5	31.356	36.3	31.356	40.1	31.356	36
31.382	33.6	31.382	42.4	31.382	29.8	31.382	31.4
31.408	31.2	31.408	34	31.408	34.5	31.408	40.2
31.434	33.7	31.434	33	31.434	35	31.434	32.8
31.46	26.8	31.46	32.1	31.46	32.3	31.46	32.9
31.486	27.8	31.486	37.2	31.486	37.3	31.486	43.7
31.512	30.6	31.512	39.7	31.512	31.8	31.512	51.2
31.538	31.9	31.538	35.7	31.538	30.1	31.538	46.8
31.564	31.1	31.564	37.5	31.564	35.2	31.564	36.5
31.59	31	31.59	36.3	31.59	25.8	31.59	37.6
31.616	27.6	31.616	25.3	31.616	43.3	31.616	34.6
31.642	40.3	31.642	24.6	31.642	34.5	31.642	33.2
31.668	34.8	31.668	41	31.668	32.8	31.668	40.4
31.694	35.4	31.694	34.7	31.694	28.1	31.694	31.5
31.72	40	31.72	40.6	31.72	31.8	31.72	33
31.746	38.6	31.746	39.1	31.746	33	31.746	34
31.772	32.5	31.772	31.9	31.772	42.4	31.772	31.7
31.798	34.1	31.798	38.3	31.798	37.3	31.798	38.7
31.824	28.9	31.824	33.6	31.824	37.3	31.824	41.8
31.85	32.3	31.85	28.1	31.85	37.2	31.85	36
31.876	30.3	31.876	29.9	31.876	34	31.876	38.4
31.902	27.5	31.902	28.9	31.902	37.4	31.902	40
31.928	29.9	31.928	32.2	31.928	37.6	31.928	28.5
31.954	35.3	31.954	36.1	31.954	30.6	31.954	28.3
31.98	44	31.98	42.5	31.98	36.4	31.98	34.2
32.006	44.9	32.006	41	32.006	37.2	32.006	40.8
32.032	49.5	32.032	51.6	32.032	38	32.032	42.3
32.058	55.4	32.058	59.3	32.058	47.1	32.058	42.7
32.084	57.7	32.084	65.8	32.084	50.3	32.084	53.6
32.11	71	32.11	86.1	32.11	56.5	32.11	62.3
32.136	95.3	32.136	122.1	32.136	75.4	32.136	84.6
32.162	89.2	32.162	154.5	32.162	91	32.162	105.5
32.188	104.3	32.188	209	32.188	119.9	32.188	128.4
32.214	166.2	32.214	241	32.214	156.4	32.214	173.3
32.24	215.9	32.24	247.7	32.24	244.1	32.24	229.3
32.266	274.6	32.266	202.3	32.266	291.8	32.266	266.8
32.292	264	32.292	157.6	32.292	298	32.292	265.3
32.318	215.7	32.318	132.2	32.318	262.9	32.318	235.2
32.344	184	32.344	96.4	32.344	200.4	32.344	206.6
32.37	144	32.37	60.9	32.37	161.2	32.37	146.1
32.396	98	32.396	36.6	32.396	112.5	32.396	96.9
32.422	66.3	32.422	30.5	32.422	75.7	32.422	73.5
32.448	47.6	32.448	38.5	32.448	64.2	32.448	50.1
32.474	33.9	32.474	35.6	32.474	44.1	32.474	39.9
32.5	30	32.5	29.9	32.5	33	32.5	41
32.526	29	32.526	34.9	32.526	37	32.526	36.1
32.552	25.5	32.552	30.4	32.552	36.6	32.552	34.3
32.578	31.6	32.578	27.6	32.578	38.3	32.578	34.8
32.604	42.3	32.604	38.2	32.604	34.7	32.604	31.2
32.63	37.7	32.63	39.9	32.63	27.7	32.63	34.1
32.656	33.4	32.656	32.4	32.656	29.7	32.656	29
32.682	36.4	32.682	39.2	32.682	29.7	32.682	26.2
32.708	30.9	32.708	39.9	32.708	32.4	32.708	31.1
32.734	33	32.734	30.8	32.734	30.5	32.734	33.2
32.76	37.2	32.76	33.8	32.76	28.6	32.76	35.2
32.786	31.4	32.786	33.1	32.786	36.1	32.786	39.6
32.812	33.6	32.812	35	32.812	42.5	32.812	37.5
32.838	38	32.838	34.6	32.838	34	32.838	32.8
32.864	30.1	32.864	34.3	32.864	27.6	32.864	30.8
32.89	26.4	32.89	35.3	32.89	32.9	32.89	35.1
32.916	28.3	32.916	35.4	32.916	28.9	32.916	40.1
32.942	30	32.942	34.6	32.942	26.3	32.942	40
32.968	34.7	32.968	35.4	32.968	28.7	32.968	27.7
32.994	29.2	32.994	31.9	32.994	29.3	32.994	26.4
33.02	25.7	33.02	29.6	33.02	31.4	33.02	29.6
33.046	33.8	33.046	36.8	33.046	29.4	33.046	36.5
33.072	35.7	33.072	37.7	33.072	25.7	33.072	29.1
33.098	31.4	33.098	34.3	33.098	25.5	33.098	30.9
33.124	32.1	33.124	33.5	33.124	38.4	33.124	27.2
33.15	24.3	33.15	29	33.15	32.2	33.15	24
33.176	24.5	33.176	29.7	33.176	31.2	33.176	21.2
33.202	23.9	33.202	31.4	33.202	41.2	33.202	25.1
33.228	27.9	33.228	31.9	33.228	33.8	33.228	35
33.254	30.6	33.254	43.6	33.254	36.3	33.254	34.1
33.28	27.8	33.28	43.8	33.28	24.2	33.28	29.8
33.306	26.3	33.306	32.6	33.306	28.2	33.306	27.9
33.332	36.7	33.332	28	33.332	24.8	33.332	37.8
33.358	23.8	33.358	37.2	33.358	25.6	33.358	28.4
33.384	30.2	33.384	32.9	33.384	32.3	33.384	30.3
33.41	22.6	33.41	32.1	33.41	28.5	33.41	30.6
33.436	30.9	33.436	32.1	33.436	26.1	33.436	23.1
33.462	30.4	33.462	27	33.462	27	33.462	25.6
33.488	32.4	33.488	34.7	33.488	27.8	33.488	35.5
33.514	27.8	33.514	31.6	33.514	33.3	33.514	31.4
33.54	27.8	33.54	28.2	33.54	34.5	33.54	26.7
33.566	41.6	33.566	29.9	33.566	23	33.566	24.8
33.592	28.6	33.592	29.1	33.592	31.9	33.592	32
33.618	24.4	33.618	31.1	33.618	31.2	33.618	31.9
33.644	28.9	33.644	31.9	33.644	33	33.644	31
33.67	28.1	33.67	30.3	33.67	19.5	33.67	31
33.696	29.9	33.696	37.6	33.696	28.2	33.696	30.7
33.722	27.8	33.722	23.2	33.722	32.7	33.722	24.1
33.748	23.1	33.748	32	33.748	26.5	33.748	27.8
33.774	26.2	33.774	26	33.774	43.8	33.774	22.1
33.8	35	33.8	34.9	33.8	30	33.8	26
33.826	31	33.826	28.2	33.826	30	33.826	29
33.852	21.1	33.852	20.3	33.852	28	33.852	33.9
33.878	29.8	33.878	25.7	33.878	25.1	33.878	36
33.904	36.8	33.904	34.5	33.904	26	33.904	26.3
33.93	25.5	33.93	32.2	33.93	34.6	33.93	29.8
33.956	29.7	33.956	21.8	33.956	34.1	33.956	31.9
33.982	20.6	33.982	32	33.982	34	33.982	33.9
34.008	26.5	34.008	35.7	34.008	22.9	34.008	28.4
34.034	23.3	34.034	32.4	34.034	22.9	34.034	27.1
34.06	22.1	34.06	26.7	34.06	32.1	34.06	22.5
34.086	31	34.086	28.6	34.086	23.1	34.086	22.9
34.112	25.8	34.112	29	34.112	29.1	34.112	19.4
34.138	16.2	34.138	27.3	34.138	34.4	34.138	21.6
34.164	28	34.164	28.7	34.164	28.1	34.164	18.5
34.19	32.6	34.19	19.8	34.19	27.9	34.19	17.1
34.216	25.4	34.216	27.1	34.216	29.7	34.216	21.2
34.242	26.5	34.242	33.1	34.242	31.7	34.242	28.7
34.268	29.5	34.268	31.6	34.268	30.3	34.268	27.5
34.294	21.8	34.294	35.8	34.294	34.9	34.294	21.3
34.32	22.4	34.32	27.5	34.32	26.3	34.32	23.2
34.346	27	34.346	29.7	34.346	31.2	34.346	23.2
34.372	24.8	34.372	18.7	34.372	35.4	34.372	33.3
34.398	25.6	34.398	24.1	34.398	25.1	34.398	26.7
34.424	28.3	34.424	24.8	34.424	25.8	34.424	33.2
34.45	28.2	34.45	37.3	34.45	33.8	34.45	26.1
34.476	28	34.476	34.7	34.476	31.5	34.476	22.3
34.502	25	34.502	25.5	34.502	30.7	34.502	22
34.528	26.2	34.528	36.5	34.528	33.2	34.528	32.2
34.554	27	34.554	32.2	34.554	31.1	34.554	24.5
34.58	26.3	34.58	23.9	34.58	35	34.58	27.8
34.606	26.7	34.606	26.8	34.606	29.3	34.606	26.1
34.632	29.8	34.632	31	34.632	32.2	34.632	23.3
34.658	21.5	34.658	36.6	34.658	25.5	34.658	25.7
34.684	22.4	34.684	30.6	34.684	25.7	34.684	24.3
34.71	18.4	34.71	24.1	34.71	18.8	34.71	19
34.736	21.5	34.736	28	34.736	25	34.736	20.2
34.762	28.8	34.762	28.5	34.762	27.8	34.762	24.6
34.788	32.9	34.788	25.8	34.788	27.9	34.788	27.9
34.814	28.4	34.814	22	34.814	30.9	34.814	22.8
34.84	23.2	34.84	29.4	34.84	29.6	34.84	23.3
34.866	22	34.866	26.1	34.866	26.2	34.866	29.6
34.892	22.6	34.892	22.4	34.892	21.5	34.892	29
34.918	25.9	34.918	23.9	34.918	26.5	34.918	24.7
34.944	23.4	34.944	29.1	34.944	30.9	34.944	26.4
34.97	23.4	34.97	32.9	34.97	25	34.97	30.1
34.996	27.7	34.996	28.8	34.996	27.1	34.996	29.9
35.022	26.8	35.022	28.6	35.022	27.1	35.022	29.5
35.048	25	35.048	29.5	35.048	20.3	35.048	29.5
35.074	23.4	35.074	23.5	35.074	21.6	35.074	27.4
35.1	22.5	35.1	26.9	35.1	28.1	35.1	28
35.126	22	35.126	31.1	35.126	32.5	35.126	23.5
35.152	28.4	35.152	30.3	35.152	27.6	35.152	21.9
35.178	34.6	35.178	29.8	35.178	22	35.178	30.4
35.204	31.1	35.204	28.6	35.204	23	35.204	36.8
35.23	32.2	35.23	33.4	35.23	29.9	35.23	37.2
35.256	36.5	35.256	34.4	35.256	33.5	35.256	29.9
35.282	32.1	35.282	42.2	35.282	26.2	35.282	30.3
35.308	30.3	35.308	47.1	35.308	27.9	35.308	33.5
35.334	33.5	35.334	42	35.334	33	35.334	33.2
35.36	36.2	35.36	47.7	35.36	35.9	35.36	45.2
35.386	43.4	35.386	47.4	35.386	40.8	35.386	49.2
35.412	41	35.412	38.5	35.412	45.1	35.412	43.2
35.438	49.4	35.438	34.6	35.438	48.9	35.438	48.4
35.464	52.6	35.464	34.5	35.464	44.8	35.464	55.9
35.49	36.1	35.49	36.3	35.49	40.3	35.49	56.1
35.516	37.6	35.516	30	35.516	39	35.516	49.9
35.542	42.1	35.542	31.9	35.542	38.7	35.542	44.2
35.568	45.4	35.568	42.5	35.568	35.7	35.568	34.3
35.594	33.9	35.594	46.2	35.594	34.2	35.594	33.8
35.62	36.1	35.62	44.9	35.62	40.7	35.62	42.4
35.646	37.1	35.646	53.4	35.646	40.3	35.646	40.8
35.672	43.7	35.672	54.5	35.672	41.9	35.672	41.2
35.698	34.7	35.698	48.3	35.698	44.3	35.698	37.1
35.724	48.6	35.724	50	35.724	43.9	35.724	53.8
35.75	56.8	35.75	54	35.75	43.9	35.75	64
35.776	45.5	35.776	55.8	35.776	53.8	35.776	61.7
35.802	46	35.802	49.5	35.802	60	35.802	53.8
35.828	43	35.828	39.9	35.828	57.9	35.828	46.3
35.854	43.4	35.854	36.2	35.854	43.2	35.854	37.6
35.88	43.1	35.88	33.7	35.88	46.7	35.88	51.3
35.906	35.4	35.906	20.6	35.906	32.8	35.906	49.9
35.932	34.4	35.932	23.7	35.932	38.8	35.932	25.8
35.958	38.2	35.958	27.3	35.958	32.5	35.958	24.4
35.984	30	35.984	29.9	35.984	25.7	35.984	23.6
36.01	28.4	36.01	33.1	36.01	24.8	36.01	31.3
36.036	19.8	36.036	22.8	36.036	28.7	36.036	30.8
36.062	19.9	36.062	27.5	36.062	26.7	36.062	20.3
36.088	25	36.088	23.4	36.088	25.8	36.088	27.9
36.114	24.1	36.114	20.8	36.114	30.3	36.114	26.3
36.14	18.1	36.14	35.2	36.14	25	36.14	21.1
36.166	19.6	36.166	26.7	36.166	25.1	36.166	22.5
36.192	24.6	36.192	24.3	36.192	27.2	36.192	27.1
36.218	21.4	36.218	28.6	36.218	36.9	36.218	27.5
36.244	25.9	36.244	37	36.244	15.8	36.244	21.3
36.27	23.9	36.27	20.3	36.27	36.6	36.27	14
36.296	23.4	36.296	26.1	36.296	17.6	36.296	27.7
36.322	29.8	36.322	28.7	36.322	27.9	36.322	23
36.348	24.9	36.348	16.1	36.348	25.9	36.348	23.1
36.374	22	36.374	25	36.374	23.9	36.374	25.9
36.4	24.1	36.4	23	36.4	20.2	36.4	21.1
36.426	28	36.426	17.1	36.426	35	36.426	25
36.452	25	36.452	19	36.452	27	36.452	23
36.478	16.1	36.478	15.1	36.478	24	36.478	28.9
36.504	30.6	36.504	31.2	36.504	21.1	36.504	23.1
36.53	28.1	36.53	27.3	36.53	20	36.53	27.8
36.556	17.5	36.556	27.9	36.556	23.8	36.556	29
36.582	22.7	36.582	24.3	36.582	26.8	36.582	18.6
36.608	23.9	36.608	21.3	36.608	35.4	36.608	18.9
36.634	19.4	36.634	27.3	36.634	20.3	36.634	25.5
36.66	19.9	36.66	19.9	36.66	22.7	36.66	24.2
36.686	19.1	36.686	19.9	36.686	22.1	36.686	24.9
36.712	28	36.712	27	36.712	30.1	36.712	16.9
36.738	23.7	36.738	22.8	36.738	21.3	36.738	27.5
36.764	25.6	36.764	35.7	36.764	29.6	36.764	18.5
36.79	19.9	36.79	21.9	36.79	21.5	36.79	23.1
36.816	24.1	36.816	29.9	36.816	15.7	36.816	17.2
36.842	21.6	36.842	31.2	36.842	24.3	36.842	29.5
36.868	21	36.868	18.8	36.868	21.8	36.868	27.8
36.894	26	36.894	20	36.894	30.9	36.894	31.1
36.92	22.1	36.92	23.4	36.92	21.6	36.92	29.6
36.946	21.8	36.946	25.6	36.946	22.2	36.946	24.2
36.972	24.4	36.972	22.9	36.972	23.8	36.972	19.8
36.998	20.3	36.998	18.9	36.998	27.1	36.998	18.2
37.024	22.9	37.024	17.2	37.024	25.7	37.024	21.9
37.05	26.3	37.05	18.5	37.05	28.1	37.05	24.5
37.076	23.2	37.076	27.1	37.076	23.7	37.076	31.1
37.102	34	37.102	27.1	37.102	15.3	37.102	21.8
37.128	29.2	37.128	20.3	37.128	19.6	37.128	23.2
37.154	26.7	37.154	18.7	37.154	19.1	37.154	23.5
37.18	22	37.18	20.4	37.18	20.9	37.18	18
37.206	19.3	37.206	23.8	37.206	24.8	37.206	11.8
37.232	21.1	37.232	22.3	37.232	26.7	37.232	20.5
37.258	16.5	37.258	22.3	37.258	27.7	37.258	22.9
37.284	23.5	37.284	20.4	37.284	27.3	37.284	17.9
37.31	20	37.31	18.4	37.31	23.7	37.31	14.7
37.336	19.3	37.336	22.5	37.336	24.6	37.336	19.3
37.362	26.2	37.362	26.3	37.362	26	37.362	20.7
37.388	19.4	37.388	22.7	37.388	26	37.388	20.6
37.414	19	37.414	21.8	37.414	24.1	37.414	21.6
37.44	22.6	37.44	23	37.44	23	37.44	25.7
37.466	22.4	37.466	26.5	37.466	23.6	37.466	28.6
37.492	22	37.492	24.4	37.492	19.8	37.492	25.4
37.518	15.5	37.518	23.8	37.518	19.9	37.518	21.8
37.544	22.6	37.544	23.2	37.544	22.6	37.544	23.9
37.57	25.3	37.57	23.2	37.57	20.2	37.57	23.7
37.596	21.6	37.596	20.7	37.596	19.7	37.596	22.6
37.622	21.5	37.622	18.6	37.622	22.6	37.622	23.5
37.648	23.7	37.648	29.3	37.648	21.8	37.648	26.7
37.674	24.4	37.674	32.9	37.674	18.4	37.674	22.1
37.7	20.4	37.7	28.5	37.7	19.6	37.7	21.2
37.726	21.6	37.726	27	37.726	24	37.726	22.4
37.752	23.5	37.752	24	37.752	22	37.752	20.5
37.778	24.9	37.778	19.7	37.778	21.9	37.778	22.5
37.804	23.2	37.804	23.3	37.804	26	37.804	25.4
37.83	22.2	37.83	32.9	37.83	28.3	37.83	27.5
37.856	29.3	37.856	34.9	37.856	29.6	37.856	27
37.882	31.6	37.882	30	37.882	32.9	37.882	27.9
37.908	27.9	37.908	25.8	37.908	33.7	37.908	27.7
37.934	28.3	37.934	26.5	37.934	27	37.934	24.7
37.96	33.6	37.96	22.8	37.96	26.6	37.96	24.7
37.986	30.1	37.986	27	37.986	27.2	37.986	23.3
38.012	27.6	38.012	24.3	38.012	29	38.012	23.2
38.038	27.3	38.038	21.1	38.038	28.6	38.038	26.7
38.064	23.8	38.064	25.9	38.064	23.8	38.064	21.9
38.09	23.1	38.09	28.9	38.09	17	38.09	25.4
38.116	20.7	38.116	23.6	38.116	19.5	38.116	22
38.142	17.8	38.142	19.7	38.142	21.9	38.142	18.9
38.168	14.4	38.168	20.2	38.168	17.7	38.168	28.4
38.194	24	38.194	24.8	38.194	19.6	38.194	28.7
38.22	27.6	38.22	19.4	38.22	26	38.22	22.2
38.246	29.4	38.246	18.9	38.246	25.2	38.246	24.5
38.272	26.6	38.272	21.6	38.272	20.5	38.272	19.6
38.298	24.5	38.298	20	38.298	22.8	38.298	23.3
38.324	15.7	38.324	14.6	38.324	20.6	38.324	28.2
38.35	16.1	38.35	20.5	38.35	20.9	38.35	26
38.376	18	38.376	18.4	38.376	18	38.376	24.7
38.402	17.3	38.402	25.1	38.402	19.8	38.402	22
38.428	23.3	38.428	22.2	38.428	23.6	38.428	23.6
38.454	20.1	38.454	23.8	38.454	18.5	38.454	20.8
38.48	19.4	38.48	25.8	38.48	18.8	38.48	25.5
38.506	24.4	38.506	22.7	38.506	23.7	38.506	21.3
38.532	13	38.532	27.3	38.532	19.2	38.532	24.6
38.558	20.6	38.558	18.1	38.558	20.4	38.558	18.6
38.584	19.9	38.584	31.5	38.584	23.3	38.584	17.5
38.61	22.5	38.61	22.5	38.61	29.2	38.61	20.2
38.636	15.6	38.636	14.3	38.636	28.1	38.636	20.8
38.662	19	38.662	16	38.662	18.9	38.662	19.5
38.688	18.7	38.688	16.2	38.688	22.7	38.688	18.1
38.714	17.7	38.714	17.8	38.714	15	38.714	25.7
38.74	20.8	38.74	16.6	38.74	15.4	38.74	28.9
38.766	12.8	38.766	21.3	38.766	18.7	38.766	20.8
38.792	19.9	38.792	14.7	38.792	24.5	38.792	18.8
38.818	27.1	38.818	22.6	38.818	28.7	38.818	17.5
38.844	18	38.844	17.6	38.844	24.8	38.844	22
38.87	18.4	38.87	27	38.87	12	38.87	21.9
38.896	23.8	38.896	26.9	38.896	12.6	38.896	19.6
38.922	19.8	38.922	25.3	38.922	21	38.922	14.2
38.948	16.1	38.948	34.7	38.948	21	38.948	18.1
38.974	18	38.974	21.1	38.974	20.1	38.974	20.1
39	18.1	39	25	39	22	39	22
39.026	22.9	39.026	27	39.026	21	39.026	20
39.052	19	39.052	23.1	39.052	18	39.052	21
39.078	15	39.078	29.8	39.078	20	39.078	20
39.104	23.8	39.104	24.2	39.104	21	39.104	25.9
39.13	28.9	39.13	26.9	39.13	19.1	39.13	24.1
39.156	20.3	39.156	31.7	39.156	20.9	39.156	30.7
39.182	25.7	39.182	20.8	39.182	12.4	39.182	24.3
39.208	23.2	39.208	20	39.208	15.8	39.208	31.5
39.234	20.2	39.234	29.1	39.234	18.8	39.234	17.1
39.26	28.3	39.26	19.2	39.26	19.9	39.26	24.3
39.286	22.6	39.286	27.8	39.286	17.3	39.286	26.8
39.312	23.8	39.312	24.6	39.312	20.6	39.312	14.3
39.338	15.1	39.338	21.4	39.338	22.8	39.338	14.8
39.364	10.5	39.364	17.5	39.364	14.2	39.364	24.7
39.39	14.4	39.39	26.4	39.39	27.9	39.39	16.4
39.416	26.2	39.416	21.2	39.416	18.8	39.416	24.5
39.442	18.6	39.442	15	39.442	17.9	39.442	22.6
39.468	18.7	39.468	28.8	39.468	22.2	39.468	25.4
39.494	26.5	39.494	23	39.494	17.2	39.494	21
39.52	25.5	39.52	13	39.52	20.1	39.52	18.4
39.546	20.9	39.546	16.6	39.546	20.2	39.546	17.2
39.572	23.2	39.572	18.8	39.572	22.4	39.572	27.5
39.598	23.2	39.598	24.4	39.598	18.2	39.598	22.1
39.624	20.6	39.624	26	39.624	20.1	39.624	21.6
39.65	14.6	39.65	14.7	39.65	28	39.65	20.5
39.676	16.1	39.676	12.5	39.676	19.3	39.676	21.5
39.702	20.8	39.702	18.9	39.702	22.8	39.702	17.5
39.728	18.3	39.728	20.3	39.728	24.3	39.728	16.7
39.754	19.9	39.754	19.3	39.754	22.5	39.754	19.9
39.78	19.5	39.78	25.3	39.78	21.3	39.78	15.2
39.806	23.3	39.806	21	39.806	25.3	39.806	13
39.832	20.8	39.832	20.1	39.832	20.7	39.832	18.6
39.858	16.9	39.858	22.4	39.858	16.6	39.858	15.4
39.884	19.4	39.884	25	39.884	21.5	39.884	21.2
39.91	23.7	39.91	26.7	39.91	23.3	39.91	25.7
39.936	23.7	39.936	24.4	39.936	26.3	39.936	18.7
39.962	21.7	39.962	21.7	39.962	26.7	39.962	18.9
39.988	24.2	39.988	21	39.988	21.5	39.988	18.4
40.014	23.5	40.014	30.2	40.014	22.2	40.014	18.3
40.04	22.6	40.04	25.7	40.04	30.3	40.04	19.6
40.066	22.4	40.066	22.6	40.066	21.7	40.066	18.8
40.092	26.8	40.092	27.3	40.092	18.2	40.092	20.4
40.118	32.4	40.118	26.7	40.118	21	40.118	19.6
40.144	27	40.144	38	40.144	18.1	40.144	23.9
40.17	26	40.17	39.1	40.17	23.5	40.17	29.2
40.196	30.7	40.196	34.7	40.196	27.3	40.196	32.3
40.222	34.8	40.222	34.3	40.222	26.6	40.222	31.8
40.248	35.4	40.248	28.3	40.248	22.1	40.248	33.8
40.274	28.6	40.274	25.5	40.274	23.9	40.274	39.1
40.3	23.5	40.3	28.5	40.3	21.6	40.3	32
40.326	24	40.326	31	40.326	16	40.326	22.4
40.352	27	40.352	26.1	40.352	17.5	40.352	21.5
40.378	26.5	40.378	23.9	40.378	17.5	40.378	24
40.404	25	40.404	28.4	40.404	15.1	40.404	27
40.43	28.9	40.43	27.7	40.43	13	40.43	28
40.456	25.9	40.456	25.9	40.456	14.4	40.456	21.9
40.482	21.3	40.482	26.1	40.482	17.8	40.482	16.4
40.508	24.4	40.508	24.1	40.508	18.2	40.508	22
40.534	21.9	40.534	22.2	40.534	17.3	40.534	22.6
40.56	20.6	40.56	17.7	40.56	21.6	40.56	19.6
40.586	21.1	40.586	17	40.586	19.6	40.586	23
40.612	19.4	40.612	25.3	40.612	19.3	40.612	22.2
40.638	19.8	40.638	26.4	40.638	26.8	40.638	23.8
40.664	17.7	40.664	29.4	40.664	21.2	40.664	24.5
40.69	22.4	40.69	37.3	40.69	19.2	40.69	19.8
40.716	27.4	40.716	27.3	40.716	20.6	40.716	23.9
40.742	33.2	40.742	26	40.742	29.7	40.742	31.5
40.768	30	40.768	32.6	40.768	34.5	40.768	33.9
40.794	34.4	40.794	39.9	40.794	32.4	40.794	33
40.82	43.7	40.82	52.6	40.82	39.4	40.82	37.7
40.846	51.7	40.846	73.5	40.846	37.6	40.846	35.6
40.872	64.5	40.872	89.7	40.872	42.5	40.872	47.5
40.898	77.7	40.898	129.4	40.898	56.4	40.898	74.6
40.924	108.6	40.924	163.1	40.924	91.7	40.924	95.1
40.95	106.7	40.95	199.9	40.95	127.2	40.95	130
40.976	166.3	40.976	214.5	40.976	164.2	40.976	152.4
41.002	200.1	41.002	218.6	41.002	222	41.002	189.9
41.028	215	41.028	192.5	41.028	270.8	41.028	231.2
41.054	226.3	41.054	167.6	41.054	222.5	41.054	244.4
41.08	191.3	41.08	146.5	41.08	200.4	41.08	206.7
41.106	143.5	41.106	140.8	41.106	178.6	41.106	168.5
41.132	134.4	41.132	87.1	41.132	146.4	41.132	157
41.158	116.2	41.158	44	41.158	105.6	41.158	145.9
41.184	90.6	41.184	22.5	41.184	83.8	41.184	83.5
41.21	59.6	41.21	29.5	41.21	61.9	41.21	69.6
41.236	41.1	41.236	27.6	41.236	42.2	41.236	35.2
41.262	25.6	41.262	29.2	41.262	37.4	41.262	29.2
41.288	19.2	41.288	19	41.288	33.3	41.288	20.4
41.314	25.9	41.314	26.7	41.314	27.2	41.314	23.3
41.34	26	41.34	31.8	41.34	16.3	41.34	25
41.366	32.6	41.366	29.8	41.366	19.7	41.366	25.7
41.392	30.3	41.392	28.3	41.392	30.5	41.392	31
41.418	32.4	41.418	30.4	41.418	18.4	41.418	30.9
41.444	26.6	41.444	24.3	41.444	22.1	41.444	29
41.47	23	41.47	27.8	41.47	23.4	41.47	19.2
41.496	23.2	41.496	24.5	41.496	27.6	41.496	22
41.522	25.8	41.522	33.4	41.522	21.9	41.522	21.7
41.548	21.9	41.548	18.1	41.548	20.4	41.548	17.3
41.574	21.5	41.574	22	41.574	26.8	41.574	22.9
41.6	32.8	41.6	22	41.6	21.2	41.6	21.1
41.626	26	41.626	25	41.626	27.9	41.626	24.2
41.652	23.9	41.652	23	41.652	24	41.652	32.8
41.678	18	41.678	25	41.678	21	41.678	14
41.704	23	41.704	23.1	41.704	20	41.704	25.9
41.73	25	41.73	20.1	41.73	25.9	41.73	24
41.756	21.1	41.756	31.4	41.756	31.8	41.756	28.9
41.782	25.8	41.782	23.5	41.782	24.3	41.782	22.3
41.808	27	41.808	25.8	41.808	17.3	41.808	17.2
41.834	24.2	41.834	18.6	41.834	17	41.834	33.9
41.86	37	41.86	18.9	41.86	14.2	41.86	33.1
41.886	29.7	41.886	27.1	41.886	20.4	41.886	18.3
41.912	27.2	41.912	19.1	41.912	27.4	41.912	26.1
41.938	22.5	41.938	22.4	41.938	28	41.938	27
41.964	26.5	41.964	16	41.964	30.7	41.964	30.6
41.99	17.3	41.99	21.9	41.99	23.9	41.99	42.5
42.016	18.6	42.016	28.1	42.016	20.4	42.016	33.5
42.042	31.1	42.042	23.9	42.042	33.8	42.042	28.6
42.068	34.7	42.068	23	42.068	25.8	42.068	25.4
42.094	23.2	42.094	18.9	42.094	20.6	42.094	19.1
42.12	24.3	42.12	17.2	42.12	20	42.12	19.7
42.146	20.1	42.146	15.4	42.146	24.1	42.146	20
42.172	27.1	42.172	26.9	42.172	22.6	42.172	20.8
42.198	21.8	42.198	20.6	42.198	22	42.198	21.8
42.224	22.4	42.224	18.8	42.224	18.8	42.224	28.3
42.25	18.3	42.25	25.1	42.25	22.7	42.25	23.7
42.276	23.2	42.276	31.5	42.276	19.4	42.276	23.5
42.302	15.8	42.302	24.1	42.302	20.3	42.302	27.1
42.328	22	42.328	24.7	42.328	21	42.328	31.8
42.354	21.3	42.354	28.2	42.354	25.5	42.354	33.7
42.38	14.1	42.38	19.7	42.38	24.8	42.38	24.5
42.406	22.8	42.406	18.8	42.406	21.8	42.406	20.3
42.432	23.4	42.432	29	42.432	21.7	42.432	20.7
42.458	17.1	42.458	18.7	42.458	30.4	42.458	21.7
42.484	24	42.484	18.1	42.484	25	42.484	21.3
42.51	19.8	42.51	23	42.51	28.5	42.51	18.3
42.536	15.3	42.536	24.7	42.536	19.9	42.536	17
42.562	21	42.562	21.8	42.562	16	42.562	19.7
42.588	22.7	42.588	17.5	42.588	19.6	42.588	24.9
42.614	27.8	42.614	23.5	42.614	19.1	42.614	23.1
42.64	30.4	42.64	28	42.64	17.4	42.64	16.6
42.666	28.1	42.666	23.8	42.666	24.5	42.666	14.6
42.692	23.3	42.692	19.8	42.692	20.4	42.692	16.8
42.718	25.8	42.718	21.3	42.718	20.4	42.718	22.8
42.744	29.6	42.744	21.3	42.744	21	42.744	23
42.77	24.2	42.77	28.5	42.77	21.3	42.77	22.8
42.796	22.9	42.796	25	42.796	25.3	42.796	23.4
42.822	20.5	42.822	19.2	42.822	28.1	42.822	21.3
42.848	13.7	42.848	24.2	42.848	25.1	42.848	20
42.874	14.3	42.874	24.4	42.874	25.8	42.874	20
42.9	19.7	42.9	22	42.9	21	42.9	20
42.926	19.9	42.926	24	42.926	18.2	42.926	22.1
42.952	26.2	42.952	24	42.952	21	42.952	20.9
42.978	30.5	42.978	19.6	42.978	21.5	42.978	19.5
43.004	21.6	43.004	22.2	43.004	20.5	43.004	21
43.03	21.8	43.03	24.7	43.03	19	43.03	19.5
43.056	26.1	43.056	19.2	43.056	21.9	43.056	15.2
43.082	27.3	43.082	15.2	43.082	20.3	43.082	17.6
43.108	27.4	43.108	15.6	43.108	16.5	43.108	23.5
43.134	23.9	43.134	16.9	43.134	15.2	43.134	18.5
43.16	26.3	43.16	20.2	43.16	15.2	43.16	19.1
43.186	23.7	43.186	27.8	43.186	19.3	43.186	22.7
43.212	21.3	43.212	26	43.212	20.6	43.212	22.8
43.238	19.9	43.238	26.8	43.238	21.6	43.238	30.2
43.264	18.1	43.264	24.2	43.264	26.4	43.264	28.2
43.29	28.2	43.29	19.8	43.29	28.1	43.29	23.5
43.316	21.7	43.316	22.6	43.316	24.2	43.316	19.5
43.342	20.3	43.342	23	43.342	25.9	43.342	21.6
43.368	31.2	43.368	26	43.368	29.2	43.368	22.1
43.394	29.4	43.394	30	43.394	29.5	43.394	25.4
43.42	31.7	43.42	37.8	43.42	36	43.42	30
43.446	32.3	43.446	48.1	43.446	36.3	43.446	34.3
43.472	37.8	43.472	55.4	43.472	42.4	43.472	37.2
43.498	51.7	43.498	64.1	43.498	55.8	43.498	48.1
43.524	62.5	43.524	74.2	43.524	62.7	43.524	63.5
43.55	54.7	43.55	77.3	43.55	79	43.55	65.3
43.576	73.2	43.576	72.1	43.576	99.3	43.576	61.8
43.602	75.3	43.602	81	43.602	87.5	43.602	67.2
43.628	87	43.628	80.8	43.628	89	43.628	80.9
43.654	83.3	43.654	53.7	43.654	87.8	43.654	88.6
43.68	73.4	43.68	58.9	43.68	79.7	43.68	68.5
43.706	71.7	43.706	42.1	43.706	63.5	43.706	64.3
43.732	53.7	43.732	35.8	43.732	52.2	43.732	55
43.758	62.7	43.758	34.3	43.758	41.2	43.758	55.4
43.784	43.8	43.784	18.3	43.784	36.8	43.784	55.2
43.81	33.3	43.81	36	43.81	32.6	43.81	46.7
43.836	25.8	43.836	25.7	43.836	32.2	43.836	39.1
43.862	25.3	43.862	23.3	43.862	20.5	43.862	28.3
43.888	26.8	43.888	20.6	43.888	25.6	43.888	19.4
43.914	26	43.914	29.3	43.914	15.8	43.914	18.4
43.94	25.5	43.94	18.4	43.94	31	43.94	30.9
43.966	23	43.966	20.1	43.966	25.5	43.966	25.4
43.992	28.6	43.992	13.9	43.992	27.1	43.992	33.7
44.018	19.3	44.018	22	44.018	14.5	44.018	23
44.044	28.3	44.044	21.7	44.044	26.5	44.044	15.2
44.07	13.1	44.07	18.5	44.07	21.6	44.07	16.9
44.096	14.9	44.096	26.2	44.096	18.3	44.096	16.5
44.122	24.6	44.122	28.4	44.122	22.6	44.122	21.5
44.148	18.8	44.148	17.1	44.148	30.2	44.148	14.4
44.174	15.2	44.174	19.1	44.174	17.2	44.174	20.8
44.2	18.9	44.2	22	44.2	21.8	44.2	17.3
44.226	16.2	44.226	21	44.226	16.1	44.226	25.7
44.252	22	44.252	20	44.252	19.9	44.252	15.2
44.278	21	44.278	25.9	44.278	16	44.278	26.9
44.304	20	44.304	28.9	44.304	15	44.304	21
44.33	22	44.33	21.2	44.33	20.9	44.33	19
44.356	25.9	44.356	20	44.356	23.9	44.356	22.9
44.382	24.1	44.382	18.1	44.382	25	44.382	26.9
44.408	15.4	44.408	16.1	44.408	14.5	44.408	24.1
44.434	24.5	44.434	19.7	44.434	17.8	44.434	21.2
44.46	20.3	44.46	23.7	44.46	26.5	44.46	25.7
44.486	23.7	44.486	20.4	44.486	18.6	44.486	19.5
44.512	19.4	44.512	20.9	44.512	25.4	44.512	19.9
44.538	18.1	44.538	12.1	44.538	15.1	44.538	21.8
44.564	17.1	44.564	16.3	44.564	31.1	44.564	19.3
44.59	20.6	44.59	18.7	44.59	21.4	44.59	18.1
44.616	18.4	44.616	23.3	44.616	10.3	44.616	25.9
44.642	17.1	44.642	15.5	44.642	13.3	44.642	23.5
44.668	16.1	44.668	26.6	44.668	9.7	44.668	19.6
44.694	19.4	44.694	20.7	44.694	11.5	44.694	24.9
44.72	20	44.72	19	44.72	21.2	44.72	27.7
44.746	19.2	44.746	19	44.746	22.2	44.746	18
44.772	14.9	44.772	26.2	44.772	22.8	44.772	18.5
44.798	14	44.798	20.1	44.798	20.6	44.798	26.3
44.824	18	44.824	20.3	44.824	20.8	44.824	14.4
44.85	18.2	44.85	27.2	44.85	20.2	44.85	23.6
44.876	20.3	44.876	23.7	44.876	23.1	44.876	23.9
44.902	17.1	44.902	23.5	44.902	17.1	44.902	19.9
44.928	16.8	44.928	22.5	44.928	15	44.928	19.8
44.954	23	44.954	19.8	44.954	21	44.954	17.7
44.98	23.5	44.98	22.6	44.98	28.9	44.98	19.2
45.006	18.6	45.006	19	45.006	24.4	45.006	22.2
45.032	17.7	45.032	21.2	45.032	22	45.032	24.4
45.058	19.4	45.058	24.4	45.058	23.4	45.058	21.4
45.084	18.6	45.084	22.3	45.084	19.8	45.084	18.6
45.11	20.8	45.11	23	45.11	18.7	45.11	16.6
45.136	18.6	45.136	28	45.136	19.7	45.136	13.3
45.162	21	45.162	24.1	45.162	18	45.162	16.7
45.188	21.7	45.188	22.3	45.188	23	45.188	24.3
45.214	18.4	45.214	23	45.214	20.1	45.214	21.8
45.24	23.4	45.24	23	45.24	16.4	45.24	17.7
45.266	23.2	45.266	22.4	45.266	19.2	45.266	17.6
45.292	17.3	45.292	21.4	45.292	22.2	45.292	21.1
45.318	19.3	45.318	17.4	45.318	22.4	45.318	15.7
45.344	17.8	45.344	18.5	45.344	18.4	45.344	18.2
45.37	17.4	45.37	23.9	45.37	16.6	45.37	22.4
45.396	20.2	45.396	26.6	45.396	19.9	45.396	24.3
45.422	19.3	45.422	24.8	45.422	19.7	45.422	23.1
45.448	21.9	45.448	17	45.448	16.9	45.448	16.5
45.474	24.4	45.474	14.1	45.474	23.7	45.474	19.6
45.5	23.5	45.5	21.2	45.5	29.5	45.5	23.9
45.526	22.5	45.526	22.4	45.526	21.5	45.526	25.7
45.552	22	45.552	22.5	45.552	21.3	45.552	29
45.578	22	45.578	27	45.578	26	45.578	26.9
45.604	21.5	45.604	25.1	45.604	23.5	45.604	25
45.63	20.5	45.63	25.8	45.63	23.5	45.63	28
45.656	25.3	45.656	25.8	45.656	23.6	45.656	23.2
45.682	28.2	45.682	21.5	45.682	19.6	45.682	19.3
45.708	25	45.708	23.3	45.708	21.6	45.708	26.7
45.734	27.3	45.734	24.1	45.734	29.7	45.734	30.5
45.76	29.6	45.76	24.3	45.76	28.1	45.76	30
45.786	28.1	45.786	25.2	45.786	24.2	45.786	28.7
45.812	27	45.812	26.4	45.812	23.6	45.812	26.2
45.838	24.9	45.838	26.5	45.838	21.1	45.838	31.2
45.864	22	45.864	22.9	45.864	22.8	45.864	34.4
45.89	22.8	45.89	23	45.89	22.6	45.89	24
45.916	23.2	45.916	17.3	45.916	23.1	45.916	21
45.942	22.7	45.942	17.1	45.942	21.5	45.942	24.7
45.968	21.8	45.968	20	45.968	23.3	45.968	29.2
45.994	20.5	45.994	24.3	45.994	22	45.994	24.6
46.02	24.7	46.02	24.5	46.02	23	46.02	23.4
46.046	23.3	46.046	17.8	46.046	21.3	46.046	23.7
46.072	23.9	46.072	23.7	46.072	16.6	46.072	20.9
46.098	24.9	46.098	19.8	46.098	24.2	46.098	24.1
46.124	18.9	46.124	17.4	46.124	26.6	46.124	22.9
46.15	21.9	46.15	28	46.15	19.5	46.15	25.3
46.176	22	46.176	20.8	46.176	18	46.176	25.1
46.202	19.7	46.202	23	46.202	23	46.202	23
46.228	24.9	46.228	23.2	46.228	22.5	46.228	23.5
46.254	20.8	46.254	23.3	46.254	20.7	46.254	23.5
46.28	24.3	46.28	19.9	46.28	19	46.28	19.2
46.306	21.3	46.306	16	46.306	19.5	46.306	20.9
46.332	27	46.332	17	46.332	29	46.332	22.9
46.358	20.2	46.358	21	46.358	21.4	46.358	21.1
46.384	22.8	46.384	20.3	46.384	20.4	46.384	26.1
46.41	28.6	46.41	17.4	46.41	24.8	46.41	14.8
46.436	23.7	46.436	18	46.436	19.4	46.436	15.5
46.462	26.1	46.462	13.6	46.462	17.7	46.462	20.9
46.488	22.2	46.488	16.9	46.488	19.8	46.488	15.8
46.514	23.2	46.514	16.5	46.514	14.3	46.514	15
46.54	23.6	46.54	19.4	46.54	16.9	46.54	16.3
46.566	21.3	46.566	15	46.566	21.9	46.566	22.6
46.592	22.2	46.592	15	46.592	20.7	46.592	14.1
46.618	17	46.618	15.8	46.618	18.8	46.618	14.8
46.644	17.2	46.644	22.6	46.644	17	46.644	14.9
46.67	18.5	46.67	17.8	46.67	17.6	46.67	29.6
46.696	14.9	46.696	16.1	46.696	22.8	46.696	16.3
46.722	24.2	46.722	17.2	46.722	21.2	46.722	19.3
46.748	15.4	46.748	19.6	46.748	24.7	46.748	22.9
46.774	20.8	46.774	11.3	46.774	33	46.774	22.4
46.8	18.3	46.8	20	46.8	17.4	46.8	29.4
46.826	25	46.826	19.2	46.826	24.8	46.826	16.8
46.852	24.9	46.852	28.9	46.852	20	46.852	11.3
46.878	23	46.878	20	46.878	21	46.878	21
46.904	20	46.904	23.9	46.904	18.1	46.904	22
46.93	18	46.93	23	46.93	31.9	46.93	20
46.956	14.1	46.956	22	46.956	25.1	46.956	16.1
46.982	13	46.982	19.1	46.982	16.2	46.982	17
47.008	27.5	47.008	22.8	47.008	20.8	47.008	18.9
47.034	21.3	47.034	15.5	47.034	14.3	47.034	23.8
47.06	18.2	47.06	23.3	47.06	15.9	47.06	23.1
47.086	19.9	47.086	20.3	47.086	21.6	47.086	14.6
47.112	30.2	47.112	16.4	47.112	14.6	47.112	19.6
47.138	20.9	47.138	18.7	47.138	19.5	47.138	20.9
47.164	18.2	47.164	13.7	47.164	29.1	47.164	15.6
47.19	22.5	47.19	25.3	47.19	19.2	47.19	22.2
47.216	20.3	47.216	24.4	47.216	17.1	47.216	20.3
47.242	18.2	47.242	25.7	47.242	14.4	47.242	18.2
47.268	16.3	47.268	22.6	47.268	20.9	47.268	17.1
47.294	26.3	47.294	24.5	47.294	24.6	47.294	23
47.32	23.8	47.32	14.2	47.32	17.4	47.32	15.5
47.346	18.8	47.346	11.2	47.346	13.5	47.346	12.3
47.372	18.8	47.372	19.9	47.372	11.3	47.372	16.1
47.398	18.2	47.398	14.8	47.398	14.3	47.398	15.4
47.424	25.3	47.424	16.2	47.424	17.4	47.424	27.1
47.45	18.2	47.45	19.3	47.45	22	47.45	18.8
47.476	16.8	47.476	16.9	47.476	19.1	47.476	12.1
47.502	14.7	47.502	19.8	47.502	23.4	47.502	16.4
47.528	17.8	47.528	22.5	47.528	14.2	47.528	19.5
47.554	23.5	47.554	18.6	47.554	18.6	47.554	24.5
47.58	18.3	47.58	19.2	47.58	19.5	47.58	19.3
47.606	16.7	47.606	12.1	47.606	25.6	47.606	21.4
47.632	21.4	47.632	17.5	47.632	22.9	47.632	22.3
47.658	13.7	47.658	16.8	47.658	21	47.658	18.4
47.684	17.1	47.684	19.8	47.684	18.2	47.684	17.7
47.71	19.3	47.71	30.8	47.71	20.5	47.71	20.1
47.736	16.2	47.736	24.3	47.736	19.2	47.736	16.2
47.762	17	47.762	16.4	47.762	15.3	47.762	17.4
47.788	22.7	47.788	19.5	47.788	14.7	47.788	19.7
47.814	19.1	47.814	20.1	47.814	15.7	47.814	20.7
47.84	16	47.84	18.4	47.84	17.3	47.84	22.9
47.866	17.3	47.866	19.9	47.866	16.1	47.866	18.2
47.892	19.9	47.892	21.6	47.892	20	47.892	16.3
47.918	15.4	47.918	20.8	47.918	19.9	47.918	14.5
47.944	12	47.944	18.2	47.944	21.7	47.944	17.3
47.97	14.4	47.97	18.7	47.97	22.2	47.97	21.2
47.996	21.9	47.996	20.6	47.996	19.2	47.996	20.2
48.022	23.7	48.022	15.4	48.022	19.2	48.022	16.1
48.048	22.6	48.048	11	48.048	18.9	48.048	16.3
48.074	23.6	48.074	19.1	48.074	20.8	48.074	18.6
48.1	20.7	48.1	24.9	48.1	16.4	48.1	15.2
48.126	20.7	48.126	23	48.126	15.3	48.126	12
48.152	24.1	48.152	17.9	48.152	17.4	48.152	11.5
48.178	18.2	48.178	14.5	48.178	18.1	48.178	17.8
48.204	21.2	48.204	18.9	48.204	18.5	48.204	24
48.23	22.5	48.23	24.4	48.23	18	48.23	26
48.256	17.5	48.256	20.4	48.256	27.3	48.256	19.7
48.282	20.5	48.282	17.2	48.282	26.9	48.282	18.7
48.308	25.2	48.308	27.3	48.308	22.2	48.308	26.1
48.334	25.9	48.334	31	48.334	26.6	48.334	28.7
48.36	28.2	48.36	26	48.36	25.9	48.36	30.7
48.386	32.2	48.386	26.8	48.386	30.1	48.386	26.2
48.412	27.7	48.412	26.8	48.412	31.8	48.412	30.5
48.438	27.1	48.438	23.8	48.438	28.6	48.438	36.1
48.464	19.7	48.464	22.4	48.464	26.8	48.464	32.8
48.49	15.4	48.49	21.9	48.49	23.8	48.49	31.6
48.516	14.8	48.516	19.6	48.516	23.6	48.516	24.1
48.542	18	48.542	20.1	48.542	23	48.542	18.8
48.568	25.6	48.568	19.9	48.568	22.5	48.568	20.4
48.594	23.2	48.594	21.1	48.594	27.8	48.594	23.2
48.62	18.2	48.62	26	48.62	20.1	48.62	24.5
48.646	16.4	48.646	17.3	48.646	17.8	48.646	19.3
48.672	19.7	48.672	17.8	48.672	24	48.672	18
48.698	19.1	48.698	14.5	48.698	18.6	48.698	17.7
48.724	13.4	48.724	15.1	48.724	18.1	48.724	18.6
48.75	12.4	48.75	11.1	48.75	13.1	48.75	22
48.776	18.6	48.776	20.1	48.776	14.8	48.776	21.7
48.802	18	48.802	22.7	48.802	21.2	48.802	19
48.828	13	48.828	20	48.828	15.1	48.828	17.3
48.854	12.5	48.854	15.2	48.854	17.2	48.854	23.4
48.88	11	48.88	19	48.88	14.2	48.88	16.3
48.906	12.5	48.906	19	48.906	11.3	48.906	18.9
48.932	19.1	48.932	19.2	48.932	10.4	48.932	22.2
48.958	24.2	48.958	19.2	48.958	13.4	48.958	13
48.984	19.3	48.984	16.2	48.984	10.3	48.984	14.1
49.01	23	49.01	17.7	49.01	19.6	49.01	18
49.036	18.4	49.036	20	49.036	20.7	49.036	19.7
49.062	16	49.062	17.1	49.062	15.5	49.062	25.7
49.088	17.2	49.088	26.5	49.088	18	49.088	18.8
49.114	22.7	49.114	18.3	49.114	18.7	49.114	13.5
49.14	20.1	49.14	20.5	49.14	21.2	49.14	16.5
49.166	16.3	49.166	22.6	49.166	16.6	49.166	19.6
49.192	23.3	49.192	13.6	49.192	14.7	49.192	22.6
49.218	19.1	49.218	18.2	49.218	18.4	49.218	19.9
49.244	19.7	49.244	20	49.244	14.2	49.244	18.5
49.27	16.7	49.27	19.8	49.27	16.2	49.27	15
49.296	14.3	49.296	18.7	49.296	17.9	49.296	15.9
49.322	17.5	49.322	27.2	49.322	16.9	49.322	24.8
49.348	22.6	49.348	15.1	49.348	16.8	49.348	22.9
49.374	18.2	49.374	17	49.374	26.4	49.374	21.1
49.4	20.8	49.4	16.3	49.4	17.2	49.4	22.1
49.426	17.9	49.426	23.8	49.426	19.8	49.426	22.4
49.452	15	49.452	17	49.452	16.2	49.452	10.4
49.478	16.1	49.478	16	49.478	20.8	49.478	20.9
49.504	19.1	49.504	25.9	49.504	13	49.504	16.1
49.53	25.9	49.53	25	49.53	16	49.53	20
49.556	10.1	49.556	23.1	49.556	25.9	49.556	17
49.582	20.8	49.582	14.3	49.582	15.2	49.582	21.9
49.608	26.8	49.608	19.7	49.608	13.1	49.608	18.1
49.634	19.3	49.634	12.4	49.634	13	49.634	17
49.66	18	49.66	12.9	49.66	25.4	49.66	14.1
49.686	12.3	49.686	13.9	49.686	12.8	49.686	18.7
49.712	15.7	49.712	22.2	49.712	20.4	49.712	12.5
49.738	16	49.738	15.8	49.738	19.2	49.738	15.7
49.764	15.1	49.764	25.7	49.764	21.7	49.764	18.7
49.79	18.6	49.79	14.6	49.79	19.3	49.79	27.1
49.816	22.6	49.816	18.3	49.816	19	49.816	23.5
49.842	15	49.842	12.9	49.842	15.5	49.842	16.8
49.868	15.8	49.868	18.8	49.868	20.3	49.868	16
49.894	16	49.894	21.7	49.894	18.4	49.894	19.5
49.92	23.7	49.92	21.2	49.92	14.6	49.92	9.7
49.946	22.5	49.946	20.2	49.946	18.2	49.946	19
49.972	16.2	49.972	13.5	49.972	18.2	49.972	25.2
49.998	10.9	49.998	14.4	49.998	15.5	49.998	26
50.024	12.4	50.024	15	50.024	18.3	50.024	18.7
50.05	22.7	50.05	18.9	50.05	27.9	50.05	18.6
50.076	18.6	50.076	17.7	50.076	22	50.076	11.8
50.102	17	50.102	22.4	50.102	27.9	50.102	17.1
50.128	21.7	50.128	21.7	50.128	23	50.128	23.7
50.154	18.4	50.154	15.8	50.154	17.2	50.154	16.6
50.18	17	50.18	17.7	50.18	15.2	50.18	18.5
50.206	17	50.206	19.7	50.206	14.3	50.206	22.2
50.232	16.3	50.232	16.4	50.232	16.9	50.232	28.2
50.258	16.7	50.258	17.8	50.258	12.9	50.258	26.4
50.284	19.1	50.284	19.7	50.284	17.4	50.284	21.4
50.31	23.5	50.31	15.2	50.31	23.5	50.31	20
50.336	18	50.336	17.1	50.336	26.4	50.336	18.6
50.362	16.4	50.362	23	50.362	22.9	50.362	20.1
50.388	15.6	50.388	19.1	50.388	22.4	50.388	21
50.414	17.7	50.414	15.4	50.414	19	50.414	21.7
50.44	16.4	50.44	21.4	50.44	21.6	50.44	21.3
50.466	18.2	50.466	18.1	50.466	20.1	50.466	22.3
50.492	20	50.492	23.9	50.492	23.7	50.492	17.9
50.518	23.1	50.518	30.6	50.518	20.1	50.518	18.8
50.544	24.4	50.544	28.6	50.544	19.1	50.544	22.9
50.57	24	50.57	37.6	50.57	20.4	50.57	22.8
50.596	29.4	50.596	38.6	50.596	35.5	50.596	34.5
50.622	38.3	50.622	41.9	50.622	35.4	50.622	35.4
50.648	36.8	50.648	50.2	50.648	30.9	50.648	31.7
50.674	34.1	50.674	55.8	50.674	36.4	50.674	43.2
50.7	42.2	50.7	54.2	50.7	49	50.7	49.9
50.726	52.9	50.726	49.5	50.726	49.9	50.726	42.4
50.752	51.6	50.752	44.9	50.752	41.3	50.752	40.2
50.778	45.9	50.778	44	50.778	41.6	50.778	43
50.804	45	50.804	37.5	50.804	43	50.804	45.6
50.83	47.5	50.83	31.9	50.83	43.5	50.83	47
50.856	48	50.856	41.3	50.856	45.5	50.856	49.5
50.882	47.5	50.882	47	50.882	45.5	50.882	44.7
50.908	39.4	50.908	44.7	50.908	39.7	50.908	38.9
50.934	36.5	50.934	35.3	50.934	33.1	50.934	38.7
50.96	38.6	50.96	27	50.96	32.5	50.96	37.3
50.986	30.1	50.986	25.3	50.986	36.6	50.986	44
51.012	33.8	51.012	25.9	51.012	34	51.012	42.4
51.038	38.3	51.038	33.7	51.038	31	51.038	34
51.064	35.2	51.064	44.2	51.064	40.7	51.064	37.4
51.09	35.2	51.09	42.7	51.09	43	51.09	40
51.116	37.8	51.116	25.7	51.116	46.6	51.116	37.8
51.142	36.7	51.142	29.8	51.142	45.8	51.142	39
51.168	36	51.168	37.6	51.168	38.7	51.168	41.3
51.194	39.5	51.194	27.3	51.194	39.3	51.194	39.1
51.22	32.7	51.22	26.3	51.22	35.5	51.22	32.2
51.246	28.5	51.246	26	51.246	34.4	51.246	38
51.272	30.9	51.272	24.3	51.272	22.3	51.272	34.3
51.298	23.3	51.298	22.8	51.298	19	51.298	26.3
51.324	24	51.324	18.6	51.324	19.3	51.324	24.4
51.35	25.9	51.35	20.6	51.35	22.5	51.35	22.7
51.376	26.7	51.376	22.8	51.376	24.4	51.376	19.6
51.402	20.7	51.402	22.6	51.402	16.6	51.402	16.6
51.428	26.7	51.428	18.1	51.428	18.6	51.428	23.6
51.454	26.7	51.454	21.5	51.454	18.9	51.454	25.8
51.48	17.3	51.48	14	51.48	18.3	51.48	27.5
51.506	22.5	51.506	15.6	51.506	23.2	51.506	26.3
51.532	18	51.532	18.4	51.532	17.8	51.532	28
51.558	18.5	51.558	12.8	51.558	17	51.558	27.5
51.584	21.8	51.584	25.4	51.584	17.7	51.584	15.8
51.61	26.1	51.61	22	51.61	19.6	51.61	15.6
51.636	19.4	51.636	31	51.636	19	51.636	18.4
51.662	21.6	51.662	14.9	51.662	21.9	51.662	18.7
51.688	23.3	51.688	23.8	51.688	17.7	51.688	14.4
51.714	19.7	51.714	22.5	51.714	19.8	51.714	20.5
51.74	19	51.74	19.3	51.74	14.3	51.74	17.2
51.766	24	51.766	15.7	51.766	16.8	51.766	13.6
51.792	22.9	51.792	20.5	51.792	19.6	51.792	17.1
51.818	15.7	51.818	23.3	51.818	11.7	51.818	18.5
51.844	14.1	51.844	17.6	51.844	16.7	51.844	22.7
51.87	15.4	51.87	14.3	51.87	21	51.87	26.4
51.896	18.2	51.896	16.9	51.896	13.7	51.896	14.1
51.922	12	51.922	16.1	51.922	19	51.922	15.7
51.948	21.8	51.948	17.8	51.948	10.4	51.948	22.5
51.974	20.1	51.974	15.5	51.974	24.8	51.974	17.1
52	20.6	52	23.9	52	9.6	52	19.3
52.026	14.8	52.026	21.7	52.026	17.8	52.026	23.5
52.052	12.4	52.052	13.1	52.052	14.3	52.052	14.5
52.078	20.7	52.078	17	52.078	20	52.078	24.8
52.104	13.2	52.104	19	52.104	19.7	52.104	19
52.13	21	52.13	17	52.13	6.1	52.13	20
52.156	21	52.156	21.9	52.156	15	52.156	17
52.182	21	52.182	10.3	52.182	15	52.182	17
52.208	11.2	52.208	17.7	52.208	12.1	52.208	21.9
52.234	23.6	52.234	24.7	52.234	13	52.234	18.1
52.26	13.4	52.26	28.8	52.26	18.8	52.26	17
52.286	19.7	52.286	24.3	52.286	16.1	52.286	16
52.312	22.8	52.312	19.4	52.312	16	52.312	17.9
52.338	23	52.338	27.2	52.338	15.1	52.338	14.3
52.364	24.8	52.364	16.3	52.364	22.4	52.364	20.5
52.39	20.4	52.39	18.6	52.39	14.8	52.39	16.4
52.416	19.1	52.416	19	52.416	18.5	52.416	7
52.442	19	52.442	15.5	52.442	30.6	52.442	14
52.468	24.3	52.468	18.5	52.468	27.6	52.468	15.9
52.494	24.1	52.494	22.4	52.494	17.4	52.494	15.1
52.52	16.2	52.52	21.3	52.52	11.7	52.52	17.6
52.546	18.4	52.546	18.5	52.546	19.5	52.546	14.6
52.572	13.9	52.572	16.4	52.572	19.3	52.572	19.1
52.598	16.3	52.598	22.5	52.598	21.5	52.598	18.3
52.624	23.6	52.624	28.8	52.624	23.6	52.624	28.7
52.65	25	52.65	19.7	52.65	16.7	52.65	21.2
52.676	21	52.676	25.6	52.676	18.2	52.676	15
52.702	25.6	52.702	28	52.702	16.6	52.702	16.4
52.728	27	52.728	22.7	52.728	17.6	52.728	26.4
52.754	27.8	52.754	35.3	52.754	21.9	52.754	25.1
52.78	29.5	52.78	40	52.78	28.3	52.78	27.8
52.806	39.8	52.806	29.7	52.806	27	52.806	29.8
52.832	26.6	52.832	34	52.832	36.4	52.832	25.5
52.858	29.8	52.858	38.4	52.858	30.5	52.858	32.1
52.884	30.8	52.884	29.8	52.884	24.1	52.884	34.3
52.91	32.9	52.91	27.4	52.91	23	52.91	27.6
52.936	28.4	52.936	21.8	52.936	22.3	52.936	27.8
52.962	27.4	52.962	26.4	52.962	24.1	52.962	29
52.988	24.6	52.988	34	52.988	25.7	52.988	22.8
53.014	24.3	53.014	30.8	53.014	25.3	53.014	22.7
53.04	27.7	53.04	20.9	53.04	19.7	53.04	24
53.066	25.1	53.066	19.5	53.066	17	53.066	24.7
53.092	16.6	53.092	17.9	53.092	22.2	53.092	25.6
53.118	16.8	53.118	16.6	53.118	22.5	53.118	18.4
53.144	16.5	53.144	17.6	53.144	20.4	53.144	14.6
53.17	13.8	53.17	15	53.17	17.5	53.17	16.8
53.196	14.8	53.196	13.6	53.196	15.4	53.196	16.8
53.222	20.2	53.222	15.7	53.222	15.6	53.222	18.4
53.248	20.7	53.248	17	53.248	15.4	53.248	19.4
53.274	23.6	53.274	19.8	53.274	15	53.274	18.4
53.3	24.2	53.3	20.4	53.3	17.3	53.3	19.7
53.326	23.7	53.326	15.8	53.326	19.6	53.326	18.8
53.352	26.6	53.352	19.8	53.352	17.8	53.352	17
53.378	21	53.378	20.8	53.378	17.1	53.378	12.2
53.404	16.1	53.404	17.5	53.404	19.1	53.404	14.3
53.43	11.8	53.43	19.5	53.43	16.4	53.43	19
53.456	13.6	53.456	20.5	53.456	12.5	53.456	14.5
53.482	17	53.482	18.1	53.482	13.5	53.482	13
53.508	15.9	53.508	16.9	53.508	18.9	53.508	15.5
53.534	17	53.534	17.2	53.534	23.5	53.534	19.8
53.56	18.3	53.56	15.4	53.56	17.5	53.56	21.7
53.586	19.2	53.586	14.7	53.586	13.7	53.586	21.7
53.612	12.1	53.612	14.7	53.612	16.7	53.612	22.3
53.638	10.8	53.638	19.1	53.638	15	53.638	20.7
53.664	14.9	53.664	20	53.664	16.7	53.664	21.3
53.69	12	53.69	15.4	53.69	19.8	53.69	17.3
53.716	11.2	53.716	16.5	53.716	19.8	53.716	17.8
53.742	12	53.742	20.9	53.742	17.6	53.742	17.2
53.768	15	53.768	15.3	53.768	16.2	53.768	11.5
53.794	14.6	53.794	9	53.794	15	53.794	14.4
53.82	13.6	53.82	12.8	53.82	16.1	53.82	12.8
53.846	11.6	53.846	19	53.846	16.2	53.846	10.8
53.872	10	53.872	16.7	53.872	13.3	53.872	15.4
53.898	13.3	53.898	16	53.898	13.3	53.898	20.4
53.924	16	53.924	16.6	53.924	12.3	53.924	22.7
53.95	17.6	53.95	17.7	53.95	14.3	53.95	17.7
53.976	20.4	53.976	16.4	53.976	17.9	53.976	17.6
54.002	17.5	54.002	16.4	54.002	20	54.002	16.9
54.028	14	54.028	18.9	54.028	19.4	54.028	14.3
54.054	14.3	54.054	16.8	54.054	18	54.054	18.9
54.08	16.6	54.08	18	54.08	17.2	54.08	16.8
54.106	20.7	54.106	15	54.106	16	54.106	18.2
54.132	19.5	54.132	16.8	54.132	19	54.132	14
54.158	19	54.158	20.6	54.158	19.5	54.158	8.2
54.184	22	54.184	12.6	54.184	20.1	54.184	12
54.21	22	54.21	15.8	54.21	17	54.21	21.1
54.236	21.2	54.236	18.1	54.236	16.2	54.236	18.4
54.262	19.2	54.262	13.6	54.262	13.6	54.262	21.4
54.288	25.3	54.288	14.4	54.288	16	54.288	24.6
54.314	28.3	54.314	23.9	54.314	15.6	54.314	15.1
54.34	16.2	54.34	13.9	54.34	14.8	54.34	18.3
54.366	15.6	54.366	18	54.366	18.5	54.366	11.1
54.392	9.3	54.392	11.6	54.392	15.9	54.392	15.8
54.418	17.8	54.418	10.5	54.418	15	54.418	9.3
54.444	22.9	54.444	21.9	54.444	16.3	54.444	11.3
54.47	22.1	54.47	20.2	54.47	25.1	54.47	14.3
54.496	22.7	54.496	13.2	54.496	24.8	54.496	23.1
54.522	19.8	54.522	15.6	54.522	15.5	54.522	16.5
54.548	17.7	54.548	21.6	54.548	19.8	54.548	21
54.574	14.8	54.574	16.3	54.574	17.9	54.574	20.4
54.6	13.3	54.6	21	54.6	17.4	54.6	13.9
54.626	17.6	54.626	22.1	54.626	22.6	54.626	25.5
54.652	11.2	54.652	23.7	54.652	16.2	54.652	18
54.678	16.1	54.678	14.9	54.678	19.9	54.678	18.8
54.704	18.9	54.704	11	54.704	17	54.704	13.3
54.73	14.9	54.73	12	54.73	18	54.73	22.8
54.756	10.1	54.756	24.9	54.756	17.1	54.756	13.1
54.782	16	54.782	18.1	54.782	23	54.782	22
54.808	20.9	54.808	15.1	54.808	12.1	54.808	21
54.834	22	54.834	15	54.834	20.8	54.834	23
54.86	11.3	54.86	22.6	54.86	10.3	54.86	19.1
54.886	18.7	54.886	26.8	54.886	15.8	54.886	20.9
54.912	20.9	54.912	18.6	54.912	25.5	54.912	18.1
54.938	23.8	54.938	18.9	54.938	15.7	54.938	21.8
54.964	22.1	54.964	19.9	54.964	19.7	54.964	20.1
54.99	21.1	54.99	22.7	54.99	19.1	54.99	20
55.016	17.4	55.016	19.4	55.016	15.4	55.016	15.4
55.042	25.1	55.042	20.8	55.042	21.3	55.042	21.3
55.068	27.8	55.068	20.1	55.068	21.1	55.068	24.7
55.094	14.8	55.094	21.7	55.094	17.5	55.094	25.9
55.12	14.7	55.12	13.5	55.12	10.9	55.12	19
55.146	19.3	55.146	18.7	55.146	19.5	55.146	11.1
55.172	17.4	55.172	22.5	55.172	21	55.172	22.8
55.198	19.5	55.198	18.1	55.198	17.6	55.198	17.4
55.224	17.5	55.224	13.8	55.224	17.8	55.224	16.8
55.25	23.6	55.25	14.6	55.25	18.8	55.25	14.5
55.276	14.5	55.276	15.8	55.276	21.4	55.276	19.7
55.302	15.2	55.302	20.7	55.302	18	55.302	24.2
55.328	15.2	55.328	25.1	55.328	21	55.328	11.5
55.354	17.3	55.354	18.4	55.354	19.7	55.354	14.3
55.38	19.5	55.38	16	55.38	21.3	55.38	11.4
55.406	18.5	55.406	17.5	55.406	22	55.406	14.6
55.432	23.3	55.432	12.9	55.432	15.2	55.432	19.8
55.458	24.3	55.458	10.3	55.458	15.2	55.458	15.1
55.484	19.6	55.484	14.3	55.484	18.2	55.484	20.3
55.51	13.7	55.51	20.2	55.51	20.4	55.51	21.6
55.536	12.7	55.536	18.5	55.536	18.9	55.536	8.9
55.562	13.7	55.562	16.3	55.562	18.7	55.562	18
55.588	16.8	55.588	17.3	55.588	15.5	55.588	17.1
55.614	16.6	55.614	16	55.614	18.1	55.614	13.3
55.64	17.3	55.64	19.6	55.64	16	55.64	16.4
55.666	16	55.666	20.7	55.666	14	55.666	20.7
55.692	8.5	55.692	14.9	55.692	16.6	55.692	18.1
55.718	16.6	55.718	17	55.718	19.9	55.718	17.9
55.744	16	55.744	16.9	55.744	17.8	55.744	20.9
55.77	17	55.77	13.2	55.77	27.2	55.77	20.8
55.796	20.6	55.796	14.4	55.796	23.6	55.796	14.5
55.822	15	55.822	16.6	55.822	15.2	55.822	16.4
55.848	13.4	55.848	17.6	55.848	12.8	55.848	20.6
55.874	19.1	55.874	21.9	55.874	14.9	55.874	18.1
55.9	20.3	55.9	22.2	55.9	18.1	55.9	20
55.926	16.7	55.926	17.8	55.926	16.7	55.926	20.7
55.952	15.6	55.952	17.1	55.952	22.2	55.952	19.6
[truncated: 539 more rows]

[truncated: 19 more sheets: figure S13. UPS, figure S15. tTG, figure S16. NMR, figure S17. XRD, figure S19. XPS, figure S20. UPS, figure S21. UPS, figure S23 TA a,b,d, figure S23 TA c, figure S24 TRPL, figure S25. JV, figure S26. JV, figure S27. statistical data, figure S28. JV, figure S29. JV, figure S30. JV, figure S31. UV-vis, figure S32. JV, figure S33. stability]
